# Supplementary material for: A transcriptomic atlas of mammalian olfactory mucosae reveals an evolutionary influence on food odor detection in humans
Source: Sci Adv. 2019 Jul 31;5(7):eaax0396. doi: 10.1126/sciadv.aax0396 (PMC6669018; doi:10.1126/sciadv.aax0396)
Supplement: Data file S1 [file aax0396_Data_file_S1.xlsx]

## Sheet: Human QC
		WOM3	WOM11	WOM6
GENERAL INFO	Sex	Male
	Age
	Strain/Breed	NA
	Cause of death	Alive
TOTAL READS	Number of input reads	37433283	34812882	35848509
	Average input read length	200	200	200
UNIQUE READS	Uniquely mapped reads number	31807640	29115385	31191928
	Uniquely mapped reads %	0.8497	0.8363	0.8701
	Average mapped length	198.49	198.11	198.59
	Number of splices: Total	19578559	19296112	15182745
	Number of splices: Annotated (sjdb)	19126100	18812895	14800203
	Number of splices: GT/AG	19450362	19166013	15078978
	Number of splices: GC/AG	105876	109794	86754
	Number of splices: AT/AC	9204	9336	7886
	Number of splices: Non-canonical	13117	10969	9127
	Mismatch rate per base, %	0.0022	0.0023	0.0023
	Deletion rate per base	0.0001	0.0001	0.0001
	Deletion average length	1.64	1.63	1.71
	Insertion rate per base	0.0001	0.0001	0.0001
	Insertion average length	1.52	1.53	1.51
MULTI-MAPPING READS	Number of reads mapped to multiple loci	1907959	1413052	1586692
	% of reads mapped to multiple loci	0.051	0.0406	0.0443
	Number of reads mapped to too many loci	3399	3816	4646
	% of reads mapped to too many loci	0.0001	0.0001	0.0001
UNMAPPED READS	% of reads unmapped: too many mismatches	0.0026	0.0035	0.0033
	% of reads unmapped: too short	0.0964	0.1191	0.0819
	% of reads unmapped: other	0.0002	0.0003	0.0003
	ENA/EGA study accession number	EGAS00001001486

## Sheet: Human NC
Ensembl Gene ID	Gene Name	WOM3	WOM6	WOM11
ENSG00000198804	MT-CO1	1.37127e+06	822097	728972
ENSG00000210082	AF347015.1-4	611072	432454	390342
ENSG00000186191	C20orf186	465625	141139	120103
ENSG00000198786	MT-ND5	410927	196390	214316
ENSG00000198712	MT-CO2	379355	281542	267979
ENSG00000198727	MT-CYB	342549	184214	228416
ENSG00000198888	MT-ND1	337020	205530	255586
ENSG00000124107	SLPI	332715	142413	281763
ENSG00000198763	MT-ND2	293841	237542	268214
ENSG00000156508	EEF1A1	178107	184373	201425
ENSG00000177984	LCN15	177453	43483.9	97837.3
ENSG00000166710	B2M	164679	77712.8	58199.7
ENSG00000198695	MT-ND6	154532	70493.6	105970
ENSG00000196136	SERPINA3	146803	42850.7	39207.8
ENSG00000019582	CD74	140774	50651.2	22896.7
ENSG00000211895	IGHA1	135159	137924	46183.5
ENSG00000198840	MT-ND3	122001	68940.5	100760
ENSG00000221842	HBB	120458	12975	7880.45
ENSG00000012223	LTF	110573	33455.9	51577.5
ENSG00000211592	IGKC	104170	110718	74029.4
ENSG00000198868	MT-ND4	104106	51268.6	55328.6
ENSG00000120885	CLU	96639.1	50315.3	36801.9
ENSG00000186190	C20orf185	95646	30236.3	115971
ENSG00000162896	PIGR	89203.4	38524.8	43851.8
ENSG00000133112	TPT1	87995.9	67661	98132.8
ENSG00000090382	LYZ	84077.6	66970.6	129462
ENSG00000198744	MT-CO3	82941.9	58002.3	48971.8
ENSG00000075624	ACTB	76977.1	62902.4	41466.4
ENSG00000108821	COL1A1	66061.4	22435.8	3906.92
ENSG00000125999	C20orf114	64806	54560.2	79257.9
ENSG00000026025	VIM	59265.9	50034.7	16211.1
ENSG00000206450	HLA-B	58935.9	25400.4	11572.5
ENSG00000173610	UGT2A1	56054.5	81186.5	61287.8
ENSG00000167658	EEF2	54119.3	45119.6	46798.1
ENSG00000184009	ACTG1	52028	41550.9	38026.9
ENSG00000211896	IGHM	52025.9	23994.2	24955.5
ENSG00000134827	TCN1	51519	21323.3	36234.6
ENSG00000148180	GSN	50824.7	39216.1	26494.2
ENSG00000100316	RPL3	50066.8	44378.3	61275
ENSG00000164692	COL1A2	49498.4	17818	2816.29
ENSG00000210598	AP003035.2-1	49032.1	35552.4	71971.7
ENSG00000117289	TXNIP	48192	30901.1	44279.4
ENSG00000070756	PABPCP5	48122.3	36296.4	43627.2
ENSG00000115414	FN1	47792.3	18987.6	17868
ENSG00000113140	SPARC	47168.7	29667.3	4090.66
ENSG00000204525	HLA-C	46389	2400.82	1505.39
ENSG00000135821	GLUL	45096.2	30743.7	43689.5
ENSG00000142541	RPL13A	44383.1	42885.9	50045.3
ENSG00000142192	APP	42583.2	30715.6	23101.9
ENSG00000197746	PSAP	41248.7	30788.6	24171.1
ENSG00000211459	AF347015.1-2	40818.8	43353.8	29796.1
ENSG00000115461	IGFBP5	39350	34094.3	17705.8
ENSG00000106541	AGR2	38517.2	16796.1	26110.6
ENSG00000160862	AZGP1	38359	21903.8	35384.7
ENSG00000167996	FTHL16	38151.8	34527.9	34426.2
ENSG00000166598	HSP90B1	37155.6	18497.8	20597.3
ENSG00000206452	HLA-C	36942.2	25801.4	19225.1
ENSG00000189058	APOD	36510.2	35548	4439.87
ENSG00000011465	DCN	36371.7	28729.8	7650.5
ENSG00000163399	ATP1A1	35765.9	24905.2	33403.3
ENSG00000167526	RPL13	35651.4	34117.2	37457.4
ENSG00000175899	A2M	35052.8	19354.3	9794.15
ENSG00000170421	KRT8P9	34812.3	26778.4	29775.7
ENSG00000129538	RNASE1	34324.1	15533.2	12495.5
ENSG00000087086	FTL	34021.2	33508.6	23873.4
ENSG00000198183	PLUNC	33728.7	329791	1.33145e+06
ENSG00000136156	ITM2B	33583	26671.1	25299.3
ENSG00000212875	RP5-857K21.6	33567.3	3352.36	4231.42
ENSG00000174444	RPL4	33343.5	34188.4	39202.4
ENSG00000044574	HSPA5	32553.4	18985.8	20335.1
ENSG00000147403	RPL10	32305.7	32743.5	36555.9
ENSG00000189377	CXCL17	32178.7	25397.7	36216.3
ENSG00000163453	IGFBP7	31458.3	21780.6	12594.3
ENSG00000111640	GAPDH	30829.6	27919	34781.9
ENSG00000137154	RPS6	30469.4	25468.9	37225.3
ENSG00000125730	C3	29851.1	7482.12	9443.86
ENSG00000106125	AQP1	29296.2	22578.3	11898
ENSG00000174748	RPL15	28433.2	29967.2	31715.2
ENSG00000211233	AC098691.2	28316.7	56437.8	74226
ENSG00000089157	RPLP0P2	27652.5	26154	33945.9
ENSG00000149131	SERPING1	27543.2	13698.8	5394.04
ENSG00000206308	HLA-DRA	27535.9	7188.4	6239.67
ENSG00000205542	TMSB4X	27437	21838.7	10323.9
ENSG00000142534	RPS11P5	27432.9	22771.8	30524.7
ENSG00000186676	EEF1G	26838.5	25255.2	30813.7
ENSG00000168542	COL3A1	26763.5	11888.9	2504.68
ENSG00000109971	HSPA8	26503.3	25169.1	29879.9
ENSG00000108298	RPL19	26426.2	22821.9	29172.9
ENSG00000164733	CTSB	25699.6	15119	23617.7
ENSG00000077942	FBLN1	25576.8	15154.2	6927.36
ENSG00000188536	HBA2	25274.9	4004.01	1832.04
ENSG00000148303	RPL7A	25200	24180.6	29364.2
ENSG00000108679	LGALS3BP	25159.4	15661.6	8758.32
ENSG00000145425	RPS3AP47	24916.8	26003.6	29336.2
ENSG00000140988	RPS2	24798.1	20891.6	24538.6
ENSG00000084234	APLP2	24505.6	21304	23049.3
ENSG00000150991	UBC	24490	24177.1	23363.1
ENSG00000182718	ANXA2	24312	21565.2	33739.6
ENSG00000080824	HSP90AA2	23926.9	28048.3	51758
ENSG00000168309	FAM107A	23917.5	23480.6	20617.7
ENSG00000101439	CST3	23390.7	17402	11551
ENSG00000161016	AF235103.4-3	23292.9	18994.6	24918.9
ENSG00000035862	TIMP2	23205.5	20066.7	5677.71
ENSG00000141753	IGFBP4	23058.7	17533	6712.46
ENSG00000110321	EIF4G2	22915	20735	23111.6
ENSG00000108654	DDX5	22706.8	23397	20523.1
ENSG00000111057	KRT18P19	22467.4	15154.2	19986.9
ENSG00000124942	AHNAK	21961.5	29418.4	18280.6
ENSG00000204628	GNB2L1	21736.6	15250.9	23271.7
ENSG00000137818	RPLP1	21637.7	16685.3	24114.1
ENSG00000163682	RPL9	21621.1	21818.5	24532.1
ENSG00000198034	RPS4X	21596.1	17452.1	25721.6
ENSG00000142937	RPS8	21515.9	19458.1	25076.9
ENSG00000142089	IFITM3	21419.1	12667.2	5250.05
ENSG00000162078	ZG16B	21229.7	13205.4	14338.2
ENSG00000147604	RPL7	21025.6	22728.7	25297.2
ENSG00000132465	IGJ	20950.7	26332.5	12833.9
ENSG00000100345	MYH9	20848.7	13639.8	9772.66
ENSG00000096384	HSP90AB1	20843.5	20163.4	22423.9
ENSG00000127022	CANX	20605.1	17777.5	16031.7
ENSG00000111341	MGP	20589.5	10094	5910.87
ENSG00000177954	RPS27	20507.2	19601.4	23436.1
ENSG00000152558	TMEM123	20475	19691.1	16922.4
ENSG00000085063	CD59	20464.6	21122.8	24911.4
ENSG00000185624	P4HB	20332.4	11674.3	13091.8
ENSG00000007171	NOS2	20063.8	20189.8	26459.8
ENSG00000187514	PTMA	19967	18231.3	18597.6
ENSG00000122406	RPL5	19941	19116	24199
ENSG00000149273	RPS3P3	19888.9	14859.6	19803.2
ENSG00000179218	CALR	19700.5	10958.5	12561
ENSG00000206503	HLA-A	19543.3	4592.34	6384.73
ENSG00000100219	XBP1	19415.3	15299.3	19265.9
ENSG00000117984	CTSD	19354.9	12955.6	17273.8
ENSG00000165092	ALDH1A1	19339.3	14869.3	25810.8
ENSG00000135046	ANXA1	18898.9	11604	25730.2
ENSG00000132475	H3F3B	18752.2	21091.2	21596.6
ENSG00000132386	SERPINF1	18478.4	11252.2	8577.81
ENSG00000089009	RPL6P27	18446.1	18819.6	20644.5
ENSG00000222855	SSU_rRNA_5	18425.3	49832.5	63252.1
ENSG00000142676	RPL11	18362.8	13939.7	21629.9
ENSG00000034510	TMSB10	18258.7	9729.05	10667.7
ENSG00000067225	PKM2	18128.6	13639.8	19890.2
ENSG00000010278	CD9	17916.3	11180.1	17299.6
ENSG00000166441	RPL27A	17914.2	16169.1	19839.7
ENSG00000182853	VMO1	17804.9	15401.3	14113.7
ENSG00000197958	RPL12	17784	20731.5	20651
ENSG00000131067	GGT7	17576.9	11628.6	11346.8
ENSG00000144713	RPL32	17564.4	16285.1	19515.2
ENSG00000167004	PDIA3	17528	12813.2	10970.7
ENSG00000170315	UBB	17508.2	15440.9	20380.2
ENSG00000084207	GSTP1	17338.5	19101.1	27035.7
ENSG00000117983	MUC5B	17286.5	12007.6	19757
ENSG00000138326	RPS24	17079.3	14827.1	21954.4
ENSG00000196924	FLNA	17073.1	16748.6	7973.93
ENSG00000100234	TIMP3	16914.8	18113.5	4442.02
ENSG00000172270	BSG	16826.3	12724.4	11021.2
ENSG00000164587	RPS14	16796.2	14634.5	22608.7
ENSG00000149925	ALDOA	16783.7	13071.7	16212.2
ENSG00000152583	SPARCL1	16777.4	10811.6	4337.79
ENSG00000198959	TGM2	16625.4	11210.9	9507.26
ENSG00000165795	NDRG2	16603.6	11624.2	11149.1
ENSG00000125691	RPL23	16450.6	13597.6	19425
ENSG00000116016	EPAS1	16439.1	18637.6	25537.9
ENSG00000112306	RPS12	16335	15793.5	18842.6
ENSG00000092841	MYL6	16250.7	13100.8	14953.9
ENSG00000211890	IGHA2	16213.2	15644.9	8999.01
ENSG00000124102	PI3	16156	5696.9	5510.08
ENSG00000110651	CD81	16153.9	13698.8	11987.2
ENSG00000105640	RPL18A	16114.3	12793	15045.3
ENSG00000182326	C1S	15999.8	8662.31	2265.07
ENSG00000185432	METTL7A	15909.2	20673.5	12979
ENSG00000198755	RPL10A	15512.6	15138.4	21286
ENSG00000143947	RPS27A	15485.6	15308.1	17973.3
ENSG00000197756	RPL37A	15480.4	11808	16920.3
ENSG00000135486	HNRPA1L3	15403.3	14886.9	13925.6
ENSG00000170889	RPS9	15390.8	12532.6	17142.7
ENSG00000117519	CNN3	15318	13853.5	12352.6
ENSG00000173812	EIF1	15303.4	14969.5	14940
ENSG00000100201	DDX17	15285.7	18498.6	13805.3
ENSG00000206505	HLA-A	15257.6	16826.9	6941.33
ENSG00000008988	RPS20	15253.4	13001.4	16193.9
ENSG00000123358	NR4A1	15216	18379	3820.95
ENSG00000009307	CSDE1	15194.1	13653	14219
ENSG00000145592	RPL37	15183.7	12002.4	16678.5
ENSG00000211316	AC091047.10-1	15107.7	28345.5	43840
ENSG00000092820	VIL2	14842.2	11246.9	29458.7
ENSG00000148346	LCN2	14818.3	5142.86	8665.92
ENSG00000156482	RPL30	14792.3	9996.39	17753
ENSG00000165119	HNRNPK	14720.5	13916.9	15867.3
ENSG00000143819	EPHX1	14608	13978.4	16855.8
ENSG00000122026	RPL21	14564.3	15204.3	17527.4
ENSG00000204986	MOXD2	14433.1	8.79422	472.784
ENSG00000118181	RPS25P8	14200	12475.5	16675.3
ENSG00000161970	RPL26	14176	11874.8	15951.1
ENSG00000100012	SEC14L3	14093.8	22175.5	23048.2
ENSG00000071082	RPL31	13995.9	11848.5	17137.3
ENSG00000168028	RPSA	13978.2	14514.9	16024.2
ENSG00000142156	COL6A1	13916.8	11493.2	4863.23
ENSG00000115677	HDLBP	13868.9	11950.5	16763.4
ENSG00000167460	TPM4	13816.9	10398.3	6550.21
ENSG00000157514	DIP	13748.2	3442.94	14653.1
ENSG00000185885	IFITM1	13713.8	7354.61	3368.59
ENSG00000063177	RPL18	13703.4	8706.28	14472.6
ENSG00000140105	WARS	13610.8	3954.76	3196.66
ENSG00000186468	RPS23	13508.8	13240.6	13593.6
ENSG00000167978	SRRM2	13471.3	14732.1	12400.9
ENSG00000165949	IFI27	13283.9	8489.94	7939.55
ENSG00000149591	TAGLN	13254.8	14539.5	6831.73
ENSG00000142173	COL6A2	13191.3	10748.3	3351.39
ENSG00000143933	CALM2	13166.3	15959.8	21194.7
ENSG00000162244	RPL29P26	12981	12700.6	14197.5
ENSG00000115306	SPTBN1	12936.2	14786.6	7185.24
ENSG00000172757	CFL1	12916.4	8826.76	7421.63
ENSG00000198668	CALM1	12857.1	21721.7	27971.6
ENSG00000158747	NBL1	12831.1	11423.7	7221.78
ENSG00000101443	WFDC2	12747.8	6307.22	14129.8
ENSG00000115415	STAT1	12711.4	4959.94	2542.29
ENSG00000102804	TSC22D1	12601	14605.4	13057.4
ENSG00000159388	BTG2	12555.2	18244.5	10828.9
ENSG00000117450	PRDX1	12507.3	10295.4	19391.7
ENSG00000171863	RPS7	12286.6	12545	14378
ENSG00000143761	ARF1	12260.6	10756.2	11337.1
ENSG00000105193	RPS16P10	12253.3	10363.1	12934.9
ENSG00000139329	LUM	12235.6	13154.4	3029.04
ENSG00000196531	NACA	12232.5	9792.37	13907.4
ENSG00000117525	F3	12226.3	7453.1	16666.7
ENSG00000135404	CD63	12164.9	7617.56	8636.9
ENSG00000143384	MCL1	12150.3	9348.26	7948.14
ENSG00000122566	HNRPA2B1	12075.3	10306.8	12592.2
ENSG00000140263	SORD	12006.6	6676.57	9826.39
ENSG00000104964	AES	11991	11486.1	15610.5
ENSG00000182492	BGN	11957.7	7957.01	1647.22
ENSG00000078369	GNB1	11940	19832.7	20056.8
ENSG00000051108	HERPUD1	11911.9	7016.91	10478.6
ENSG00000165272	AQP3	11886.9	11276.8	24109.8
ENSG00000067560	RHOA	11864	9844.25	10232.6
ENSG00000184292	TACSTD2	11821.3	10691.1	13039.2
ENSG00000170348	TMED10	11813	11294.4	10897.7
ENSG00000063046	EIF4B	11745.3	12386.7	12823.2
ENSG00000148175	STOM	11692.3	19873.2	14547.8
ENSG00000198461	CYP2G1P	11635	7352.85	9626.53
ENSG00000105372	RPS19P3	11603.8	7880.5	11755.1
ENSG00000104419	NDRG1	11565.3	9993.75	7025.14
ENSG00000139644	TMBIM6	11543.4	6961.51	12125.8
ENSG00000197111	PCBP2	11516.3	9226.02	12635.2
ENSG00000177600	RPLP2	11442.4	7465.41	10241.1
ENSG00000168036	CTNNB1	11440.3	9555.8	10163.8
ENSG00000128016	ZFP36	11330	23683.7	5911.95
ENSG00000223073	SSU_rRNA_5	11313.3	9071.24	6938.11
ENSG00000108107	RPL28	11309.2	8555.02	11494
ENSG00000083845	RPS5	11293.6	8846.99	12565.3
ENSG00000124614	RPS10	11244.6	10886.4	13554.9
ENSG00000164924	YWHAZ	11199.9	12312.8	11879.8
ENSG00000115053	NCL	11197.8	8368.58	10733.3
ENSG00000188846	RPL14	11196.7	10983.1	12836.1
ENSG00000127948	POR	11182.2	10383.3	12074.3
ENSG00000104904	OAZ1	11098.9	8719.47	11018
ENSG00000044115	CTNNA1	11094.7	12059.5	15100.1
ENSG00000211677	IGL@	11060.4	8792.46	5700.27
ENSG00000130066	SAT1	11054.1	10177.6	12638.4
ENSG00000120742	SERP1	11053.1	11161.6	12884.4
ENSG00000136942	RPL35	11023.9	9494.24	11429.6
ENSG00000198242	RPL23A	10991.7	10336.7	11910.9
ENSG00000161011	SQSTM1	10935.5	8560.3	9656.61
ENSG00000120738	EGR1	10911.5	39192.3	6321.34
ENSG00000106211	HSPB1	10870.9	10043.9	8038.4
ENSG00000156976	EIF4A2	10793.9	11010.4	12222.5
ENSG00000159403	AC140077.17	10785.6	5597.52	1818.07
ENSG00000068697	LAPTM4A	10723.1	7363.4	9347.15
ENSG00000082641	NFE2L1	10661.7	10055.3	9419.15
ENSG00000108518	PFN1	10637.7	6964.14	6159.09
ENSG00000108953	YWHAE	10619	10548.7	14063.2
ENSG00000131469	RPL27	10589.9	7809.27	10972.9
ENSG00000188076	SCGB1C1	10587.8	16755.6	17624.1
ENSG00000171345	KRT19	10540.9	9931.31	26681.1
ENSG00000116209	TMEM59	10494.1	8769.6	15483.7
ENSG00000134419	RPS15A	10479.5	9235.69	11935.6
ENSG00000143878	RHOB	10437.9	13430.5	10032.7
ENSG00000197956	S100A6	10415	10689.4	20178.2
ENSG00000167779	IGFBP6	10404.6	6440.89	1886.84
ENSG00000153187	HNRNPU	10403.5	9741.36	10488.3
ENSG00000128272	ATF4	10372.3	10254.1	8780.89
ENSG00000065978	YBX1	10362.9	9345.62	8749.73
ENSG00000133110	POSTN	10337.9	3164.16	3921.96
ENSG00000123416	TUBA1B	10319.2	8448.61	6560.95
ENSG00000058262	SEC61A1	10308.8	7599.97	6906.94
ENSG00000170345	FOS	10299.4	56568.8	11792.7
ENSG00000105373	GLTSCR2	10256.7	9167.98	11840
ENSG00000130402	ACTN4	10253.6	8043.2	8683.11
ENSG00000117335	CD46	10243.2	7910.4	9436.34
ENSG00000182899	RPL35A	10243.2	7782.01	18391.3
ENSG00000133872	TMEM66	10232.8	11690.2	14929.2
ENSG00000147065	MSN	10217.2	6310.73	2887.21
ENSG00000171223	JUNB	10164.1	31736.6	4828.84
ENSG00000162407	PPAP2B	10158.9	8205.01	3801.61
ENSG00000196262	PPIA	10083.9	9785.33	9148.37
ENSG00000042980	ADAM28	10079.8	7417.93	11739
ENSG00000152234	ATP5A1	10047.5	8269.21	12132.3
ENSG00000163191	S100A11	10027.7	7738.04	15599.7
ENSG00000210845	AC116340.3	10023.6	16306.2	26080.5
ENSG00000186081	KRT5	10010	7380.99	13076.8
ENSG00000169100	SLC25A6	9999.62	8320.21	9885.48
ENSG00000115268	RPS15P5	9996.5	9513.59	10609.7
ENSG00000110955	ATP5B	9990.25	8921.74	13402.4
ENSG00000107372	ZFAND5	9877.83	5163.09	7555.95
ENSG00000206441	HLA-A	9850.76	1525.8	2567
ENSG00000161960	EIF4A1	9841.39	8004.5	9691
ENSG00000074800	ENO1	9815.37	6829.59	7364.69
ENSG00000168209	DDIT4	9757.08	2876.59	13251.9
ENSG00000114353	GNAI2	9741.46	6617.65	4550.55
ENSG00000168385	SEPT2	9699.82	11582.9	8622.94
ENSG00000118849	RARRES1	9694.62	3785.03	7544.13
ENSG00000114391	RPL24P6	9623.83	9192.6	11193.2
ENSG00000178209	PLEC1	9615.5	10928.6	7811.68
ENSG00000160932	LY6E	9610.3	5807.7	4562.37
ENSG00000196959	CES1	9546.8	6644.91	10665.6
ENSG00000110700	RPS13P2	9544.72	8948.12	11197.5
ENSG00000177469	PTRF	9536.39	11149.3	3502.9
ENSG00000091136	LAMB1	9527.02	9061.57	6697.42
ENSG00000123384	LRP1	9527.02	7626.35	4232.49
ENSG00000102265	TIMP1	9505.16	4194.84	2201.67
ENSG00000089220	PEBP1	9501	9660.45	8842.14
ENSG00000113558	SKP1A	9495.79	9226.9	12388
ENSG00000118680	MYL12B	9474.97	7689.67	10673.1
ENSG00000107317	PGDS	9463.52	4791.09	226.721
ENSG00000106483	SFRP4	9453.11	6503.33	1431.25
ENSG00000171603	CLSTN1	9448.95	11534.5	12130.1
ENSG00000092199	HNRNPC	9434.37	7601.73	9764.06
ENSG00000109475	RPL34	9351.09	7943.82	10986.9
ENSG00000118705	RPN2	9339.64	5353.04	6576
ENSG00000130203	APOE	9324.03	12010.3	546.925
ENSG00000163513	TGFBR2	9275.1	7035.38	3260.06
ENSG00000130255	RPL36	9269.9	5872.78	9209.62
ENSG00000184640	SEPT9	9258.45	6662.5	7731.09
ENSG00000135506	OS9	9253.24	7011.63	7189.54
ENSG00000100243	CYB5R3	9241.79	7663.28	6692.04
ENSG00000074416	MGLL	9201.19	12464.9	15054.9
ENSG00000006118	TMEM132A	9190.78	6800.57	3353.54
ENSG00000167642	SPINT2	9188.7	7901.61	11369.4
ENSG00000182704	TSKU	9185.58	7764.42	9337.48
ENSG00000196352	CD55	9172.05	4071.72	7500.07
ENSG00000181163	NPM1	9148.1	9201.39	9670.58
ENSG00000174437	ATP2A2	9089.81	7158.5	8249.01
ENSG00000165280	VCP	9080.44	6721.42	9213.92
ENSG00000198561	CTNND1	9021.1	8320.21	8701.37
ENSG00000168743	NPNT	9008.61	5050.52	2231.76
ENSG00000070081	NUCB2	8981.55	4385.68	11109.3
ENSG00000108946	PRKAR1A	8977.38	8132.9	12339.7
ENSG00000138293	NCOA4	8976.34	6390.76	10732.2
ENSG00000126247	CAPNS1	8907.64	6071.53	7948.14
ENSG00000181617	C4orf7	8882.65	6722.3	2370.37
ENSG00000126709	IFI6	8861.84	4540.46	2991.43
ENSG00000221983	UBA52	8845.18	5506.06	8413.41
ENSG00000169714	CNBP	8783.76	8551.5	8611.12
ENSG00000136830	FAM129B	8747.33	7590.29	7881.52
ENSG00000163902	RPN1	8704.65	6127.81	8039.48
ENSG00000114867	EIF4G1	8655.72	6200.81	7009.02
ENSG00000109205	ODAM	8650.52	3370.83	7108.95
ENSG00000104529	EEF1D	8643.23	7127.72	8250.08
ENSG00000164111	ANXA5	8627.62	5754.06	8156.6
ENSG00000167244	IGF2	8627.62	7464.54	1896.51
ENSG00000160710	ADAR	8609.92	7758.26	6006.51
ENSG00000077809	GTF2I	8605.76	6221.03	8634.76
ENSG00000145741	BTF3	8596.39	7581.5	11289.9
ENSG00000126945	RPL36A	8578.69	8634.17	9133.33
ENSG00000196576	PLXNB2	8565.16	7857.64	9743.65
ENSG00000137497	NUMA1	8506.86	8492.58	8116.84
ENSG00000158710	TAGLN2	8496.45	5919.39	7337.82
ENSG00000134352	IL6ST	8420.46	7485.64	4914.8
ENSG00000110917	MLEC	8416.3	7665.92	5889.38
ENSG00000211445	GPX3	8397.56	5778.68	5906.58
ENSG00000100129	EIF3EIP	8321.57	7427.6	10300.2
ENSG00000122359	ANXA11	8318.45	5875.42	9818.86
ENSG00000091490	AC092436.5-6	8314.28	5680.19	5129.71
ENSG00000155660	PDIA4	8309.08	4117.45	5320.97
ENSG00000185896	LAMP1	8292.42	7595.57	6288.03
ENSG00000168610	STAT3	8290.34	5388.22	7339.97
ENSG00000208959	AC079949.45	8279.93	14107.7	20445.8
ENSG00000087245	MMP2	8274.72	5247.51	1019.71
ENSG00000209925	AD000090.1	8270.56	11523.9	22312.2
ENSG00000188428	TXNDC5	8267.44	7913.92	5935.59
ENSG00000072778	ACADVL	8263.27	5597.52	10581.8
ENSG00000183283	DAZAP2	8224.76	7312.4	9669.51
ENSG00000221869	CEBPD	8212.27	3424.47	5829.21
ENSG00000211610	AC116654.4-4	8193.53	2986.52	2176.96
ENSG00000143153	ATP1B1	8165.42	7329.1	9284.83
ENSG00000117298	ECE1	8131.07	6275.56	6272.98
ENSG00000131236	CAP1	8128.99	6253.57	5433.79
ENSG00000187109	NAP1L1	8128.99	6921.05	8140.48
ENSG00000137076	TLN1	8095.68	5321.38	3526.54
ENSG00000215301	DDX3X	8059.24	7435.51	6290.18
ENSG00000089597	GANAB	8049.87	6263.24	6506.15
ENSG00000135535	CD164	7972.84	10495	14587.5
ENSG00000140264	SERF2	7959.31	6541.14	8287.69
ENSG00000134107	BHLHE40	7921.83	7165.53	7001.5
ENSG00000183255	PTTG1IP	7905.18	6993.17	6191.32
ENSG00000172809	RPL38	7904.14	3888.8	7183.09
ENSG00000104805	NUCB1	7902.05	4470.1	3586.71
ENSG00000111319	SCNN1A	7876.03	6976.46	9544.86
ENSG00000128567	PODXL	7832.31	4974.01	3245.02
ENSG00000137857	DUOX1	7778.18	10299.8	10355
ENSG00000197324	LRP10	7771.93	6708.23	5615.38
ENSG00000152518	ZFP36L2	7768.81	6659.86	2361.77
ENSG00000115524	SF3B1	7765.69	7584.14	8322.07
ENSG00000099875	MKNK2	7762.56	6515.64	8270.5
ENSG00000168056	LTBP3	7755.28	5493.75	3440.58
ENSG00000151468	CCDC3	7745.91	7789.04	4151.9
ENSG00000140319	SRP14P1	7737.58	7481.24	7590.33
ENSG00000168906	MAT2A	7728.21	6112.86	5808.8
ENSG00000125844	RRBP1	7728.21	5384.7	7797.71
ENSG00000159212	CLIC6	7706.35	6348.55	11616.5
ENSG00000118523	CTGF	7611.62	7614.04	3745.74
ENSG00000159176	CSRP1	7605.38	9487.21	5192.03
ENSG00000108292	MLLT6	7602.25	7225.33	5948.48
ENSG00000122786	CALD1	7587.68	7774.97	3272.95
ENSG00000111897	SERINC1	7575.19	8932.29	6689.89
ENSG00000170296	GABARAP	7537.71	3691.81	7904.09
ENSG00000174231	PRPF8	7516.89	6848.94	8483.25
ENSG00000030582	GRN	7498.16	4594.98	3207.41
ENSG00000090006	LTBP4	7467.97	5506.94	1575.23
ENSG00000180879	SSR4	7457.56	3951.24	5542.32
ENSG00000150093	ITGB1	7452.35	5702.17	3944.52
ENSG00000133318	RTN3	7441.94	9273.51	8150.15
ENSG00000106624	AEBP1	7432.57	6117.26	2419.79
ENSG00000110492	MDK	7398.22	5121.75	4924.48
ENSG00000071127	WDR1	7377.4	5700.41	6982.16
ENSG00000182934	SRPR	7374.28	5533.32	5327.42
ENSG00000125304	TM9SF2	7361.79	5438.35	8625.08
ENSG00000152291	TGOLN2	7357.62	7084.63	5441.31
ENSG00000141367	CLTC	7343.05	6698.56	8438.12
ENSG00000186831	KRT17	7335.76	5621.27	6917.69
ENSG00000111676	ATN1	7321.19	7179.6	5056.64
ENSG00000169564	PCBP1	7309.74	6604.46	5886.16
ENSG00000167552	TUBA1A	7302.45	15467.3	23435
ENSG00000166913	YWHAB	7292.04	6729.34	6342.83
ENSG00000125740	FOSB	7281.63	14757.6	455.592
ENSG00000100650	SFRS5	7279.55	6081.2	7771.92
ENSG00000105701	FKBP8	7278.51	5651.17	5579.93
ENSG00000118785	SPP1	7257.69	5178.92	1598.87
ENSG00000175215	CTDSP2	7252.49	7500.59	5951.71
ENSG00000149806	FAU	7235.83	6120.78	7568.84
ENSG00000087274	ADD1	7216.05	6837.51	5708.87
ENSG00000197043	ANXA6	7216.05	3591.56	3909.06
ENSG00000071967	CYBRD1	7188.99	6794.42	2753.97
ENSG00000111669	TPI1	7156.72	6530.59	7185.24
ENSG00000116251	RPL22	7136.94	6975.58	7897.64
ENSG00000020181	GPR124	7094.26	7773.21	1890.06
ENSG00000162909	CAPN2	7092.17	5317.87	11198.5
ENSG00000015479	MATR3	7059.9	7437.27	7334.6
ENSG00000161203	AP2M1	7047.41	5502.54	5453.13
ENSG00000099622	CIRBP	7010.98	8117.95	10292.7
ENSG00000140575	IQGAP1	7006.81	5873.66	6711.38
ENSG00000149428	HYOU1	6994.32	4130.65	4786.94
ENSG00000100906	NFKBIA	6990.16	2899.45	5628.28
ENSG00000079308	TNS1	6987.04	8225.24	3682.34
ENSG00000147140	NONO	6971.42	7116.28	7662.32
ENSG00000109472	CPE	6967.26	7553.36	4335.64
ENSG00000179010	MRFAP1	6936.03	6880.6	6632.94
ENSG00000130985	UBA1	6936.03	5426.91	7001.5
ENSG00000177606	JUN	6928.74	29886.3	5862.52
ENSG00000142949	PTPRF	6919.37	7340.54	10206.8
ENSG00000134686	PHC2	6904.8	4434.05	4670.89
ENSG00000136068	FLNB	6898.55	5712.73	4637.58
ENSG00000157557	ETS2	6897.51	3670.71	5106.07
ENSG00000101335	MYL9	6896.47	9425.65	3239.64
ENSG00000168264	IRF2BP2	6880.86	9174.13	6404.07
ENSG00000143870	PDIA6	6880.86	3169.44	4105.7
ENSG00000077782	FGFR1	6868.36	6516.52	2834.55
ENSG00000148248	SURF4	6861.08	5398.77	4862.15
ENSG00000138760	SCARB2	6853.79	6199.05	5117.89
ENSG00000160789	LMNA	6841.3	4886.07	3318.08
ENSG00000150687	PRSS23	6841.3	7344.05	12403.1
ENSG00000123349	PFDN5	6826.73	5206.18	8535.9
ENSG00000109062	SLC9A3R1	6825.68	5979.19	9797.37
ENSG00000210140	AF347015.1-12	6806.95	2680.48	5120.04
ENSG00000130303	BST2	6789.25	2579.35	1506.46
ENSG00000133639	BTG1	6769.47	5603.68	3832.77
ENSG00000104408	EIF3E	6765.31	5594	7490.4
ENSG00000146674	IGFBP3	6730.96	6535.87	8131.88
ENSG00000170004	CHD3	6725.75	5810.34	4926.62
ENSG00000125534	C20orf149	6717.42	5153.41	6976.79
ENSG00000105323	HNRNPUL1	6709.1	5865.75	6006.51
ENSG00000196419	XRCC6	6703.89	5510.46	6434.16
ENSG00000168066	SF1	6695.56	5646.77	5823.84
ENSG00000169045	HNRNPH1	6688.28	6159.47	6430.94
ENSG00000112936	C7	6684.11	2845.81	808.031
ENSG00000170144	HNRNPA3	6684.11	6870.05	6069.9
ENSG00000000971	CFH	6670.58	3712.04	3343.87
ENSG00000130723	BAT2L	6650.8	8500.49	6260.09
ENSG00000215009	ACSM4	6648.72	7933.27	3550.18
ENSG00000117242	DDOST	6624.78	4011.04	4944.89
ENSG00000185787	MORF4L1	6623.74	8111.79	7566.69
ENSG00000114942	EEF1B2	6611.24	5747.02	6390.11
ENSG00000140391	TSPAN3	6595.63	8196.21	10900.9
ENSG00000138434	SSFA2	6590.42	5234.32	2993.58
ENSG00000211897	IGHG3	6585.22	13602.9	5611.09
ENSG00000156966	B3GNT7	6574.81	6106.71	6634.02
ENSG00000125868	DSTN	6566.48	7768.82	7975.01
ENSG00000187244	BCAM	6562.32	4922.13	4967.46
ENSG00000136238	RAC1	6558.15	6312.49	5886.16
ENSG00000106682	WBSCR1	6537.33	6642.28	6579.22
ENSG00000079246	XRCC5	6520.68	4865.84	7435.6
ENSG00000113013	HSPA9B	6515.47	4959.94	6622.2
ENSG00000179094	PER1	6504.02	1342	3559.85
ENSG00000018625	ATP1A2	6491.53	8395.84	2210.27
ENSG00000188229	TUBB2C	6473.83	10333.2	26904.6
ENSG00000145730	PAM	6443.65	4336.43	3423.39
ENSG00000185650	ZFP36L1	6441.56	12116.7	4956.71
ENSG00000185201	IFITM2	6434.28	3967.95	1863.2
ENSG00000047849	MAP4	6419.7	5965.12	3535.13
ENSG00000136167	LCP1	6417.62	2282.98	1493.57
ENSG00000086598	TMED2	6397.84	5827.05	6371.84
ENSG00000164054	SHISA5	6395.76	3690.93	4063.79
ENSG00000159140	SON	6380.15	7302.72	6924.14
ENSG00000119335	SET	6359.33	6354.7	6149.42
ENSG00000163466	ARPC2	6357.25	3913.43	5115.74
ENSG00000189143	CLDN4	6353.08	8102.12	8168.42
ENSG00000159335	PTMS	6352.04	5346.01	3823.1
ENSG00000211139	AL161626.20-2	6323.93	9614.72	16019.9
ENSG00000134873	CLDN10	6305.2	5448.02	6037.67
ENSG00000111275	ALDH2	6282.29	4851.77	6140.82
ENSG00000173432	SAA1	6275.01	620.872	361.035
ENSG00000196101	HLA-DRB3	6273.97	1743.89	974.58
ENSG00000101608	MYL12A	6271.89	4377.76	5757.22
ENSG00000119138	KLF9	6251.07	2097.42	3485.71
ENSG00000142864	SERBP1	6251.07	6567.52	6310.59
ENSG00000211899	IGHM	6222.96	3878.25	3118.23
ENSG00000134333	LDHA	6215.67	4171.98	4256.13
ENSG00000173801	JUP	6201.1	6442.65	7752.58
ENSG00000133392	MYH11	6201.1	10356.1	2502.53
ENSG00000104852	SNRNP70	6201.1	7672.08	6778
ENSG00000100380	ST13	6196.93	7088.14	8282.32
ENSG00000105223	PLD3	6184.44	4237.94	3715.65
ENSG00000117592	PRDX6	6163.62	5321.38	6692.04
ENSG00000124422	USP22	6158.42	6246.54	6444.91
ENSG00000065154	OAT	6150.09	4716.34	6458.87
ENSG00000132470	ITGB4	6145.93	5330.18	5265.09
ENSG00000162734	PEA15	6145.93	5170.12	3478.19
ENSG00000075415	SLC25A3	6120.94	5266.86	6230
ENSG00000126777	KTN1	6108.45	4083.16	8059.89
ENSG00000189403	HMGB1	6081.39	7140.91	6331.01
ENSG00000159658	KIAA0494	6080.35	5328.42	4302.33
ENSG00000134287	ARF3	6078.26	6009.09	5048.04
ENSG00000163220	S100A9	6072.02	944.499	2006.11
ENSG00000211679	IGL@	6054.32	4524.63	2620.73
ENSG00000172354	GNB2	6051.2	4647.75	6112.88
ENSG00000144749	LRIG1	6050.16	6267.64	6545.91
ENSG00000163430	FSTL1	6038.71	5936.98	3092.44
ENSG00000120129	DUSP1	6016.85	19208.3	10966.4
ENSG00000106333	PCOLCE	6011.64	2946.06	955.239
ENSG00000148339	SLC25A25	6007.48	4815.72	3151.54
ENSG00000118816	CCNI	5996.03	5732.95	5390.81
ENSG00000184557	SOCS3	5992.9	9614.72	1433.4
ENSG00000132507	EIF5A	5984.58	3643.45	5197.4
ENSG00000002586	CD99	5978.33	4229.14	3296.59
ENSG00000169908	TM4SF1	5967.92	4888.71	2816.29
ENSG00000166825	ANPEP	5961.67	2182.73	2916.22
ENSG00000197728	RPS26P53	5956.47	2153.7	2258.62
ENSG00000166888	STAT6	5955.43	4645.99	5078.13
ENSG00000135926	TMBIM1	5937.73	4462.19	4232.49
ENSG00000111716	LDHB	5921.08	5213.21	8649.8
ENSG00000166033	HTRA1	5913.79	4171.1	1858.9
ENSG00000189067	LITAF	5882.56	5369.75	4596.75
ENSG00000104870	FCGRT	5877.35	4653.9	4083.13
ENSG00000157601	MX1	5872.15	4020.72	3981.06
ENSG00000173848	NET1	5870.07	3746.34	4865.38
ENSG00000160014	CALM3	5863.82	5342.49	4136.86
ENSG00000182087	C19orf6	5846.13	5789.24	6099.99
ENSG00000089280	FUS	5836.76	3892.32	4627.91
ENSG00000143162	CREG1	5835.72	5769.89	4218.52
ENSG00000114770	ABCC5	5831.55	4254.64	3776.9
ENSG00000011304	PTBP1	5813.86	5226.41	5421.97
ENSG00000141736	ERBB2	5795.12	5375.03	6123.63
ENSG00000142178	SIK1	5795.12	2079.83	1467.78
ENSG00000130175	PRKCSH	5783.67	3607.39	4904.06
ENSG00000143549	TPM3	5779.5	4377.76	4181.99
ENSG00000142168	SOD1	5763.89	4705.79	8178.09
ENSG00000105568	PPP2R1A	5759.72	4097.23	5728.21
ENSG00000072110	ACTN1	5747.23	3092.93	3080.62
ENSG00000161798	AQP5	5745.15	7846.2	12570.7
ENSG00000115310	RTN4	5697.27	5476.16	6026.92
ENSG00000175061	C17orf45	5687.9	4554.53	6461.02
ENSG00000115561	VPS24	5655.63	5713.61	4920.18
ENSG00000143248	RGS5	5651.46	5280.93	1096
ENSG00000101160	CTSZ	5650.42	3855.39	3310.56
ENSG00000163435	ELF3	5649.38	4497.37	10152
ENSG00000205631	AC008734.7	5647.3	4036.55	10389.4
ENSG00000002834	LASP1	5642.09	4875.52	3927.33
ENSG00000184956	MUC6	5628.56	459.938	203.082
ENSG00000171867	PRNP	5628.56	8331.65	4461.36
ENSG00000160213	CSTB	5623.36	3802.62	8755.1
ENSG00000102316	MAGED2	5618.15	5752.3	7684.89
ENSG00000101856	PGRMC1	5616.07	6656.35	6212.81
ENSG00000129353	SLC44A2	5613.99	4893.11	3967.09
ENSG00000163479	SSR2	5605.66	3860.66	4247.53
ENSG00000135374	ELF5	5590.05	5616.87	5171.61
ENSG00000106153	CHCHD2	5580.68	5083.94	6570.62
ENSG00000135480	KRT7	5579.64	2009.48	7263.68
ENSG00000011052	NME1-NME2	5579.64	4397.11	4867.53
ENSG00000138413	IDH1	5565.06	5701.29	6415.89
ENSG00000129351	ILF3	5558.82	5920.27	5659.44
ENSG00000100242	UNC84B	5558.82	4235.3	2979.61
ENSG00000162511	LAPTM5	5553.61	2193.28	1144.35
ENSG00000070831	CDC42	5548.41	6014.37	7128.29
ENSG00000057608	GDI2	5538	4553.65	5334.94
ENSG00000124145	SDC4	5532.79	4169.34	7342.12
ENSG00000104824	HNRNPL	5523.42	5170.12	5181.28
ENSG00000106991	ENG	5503.64	2953.1	1299.08
ENSG00000134308	YWHAQ	5494.28	5611.59	5290.88
ENSG00000131143	COX4I1	5488.03	4493.85	6210.66
ENSG00000143321	HDGF	5480.74	5513.1	7172.35
ENSG00000075785	RAB7A	5476.58	4772.62	5411.23
ENSG00000108924	HLF	5472.42	6060.1	4916.95
ENSG00000137509	PRCP	5465.13	4016.32	2848.52
ENSG00000094963	FMO2	5459.92	4177.26	5041.6
ENSG00000006210	CX3CL1	5457.84	4865.84	4361.43
ENSG00000111540	RAB5B	5449.51	5740.87	5438.09
ENSG00000171992	SYNPO	5445.35	5609.83	1533.32
ENSG00000135387	CAPRIN1	5439.1	5547.4	5677.71
ENSG00000197694	SPTAN1	5435.98	5025.02	5378.99
ENSG00000118515	SGK1	5433.9	2301.45	6583.52
ENSG00000005893	LAMP2	5426.61	4504.4	3715.65
ENSG00000135916	ITM2C	5425.57	4439.32	3730.7
ENSG00000077549	CAPZB	5421.41	3741.06	3950.97
ENSG00000210196	AF347015.1-24	5414.12	1976.94	3586.71
ENSG00000103811	CTSH	5414.12	2456.23	3348.17
ENSG00000185883	ATP6V0C	5397.46	5194.75	5603.56
ENSG00000102144	PGK1	5396.42	4076.12	5474.62
ENSG00000124193	SFRS6	5392.26	6425.06	5954.93
ENSG00000112977	DAP	5373.52	4896.62	4237.86
ENSG00000197102	DYNC1H1	5367.28	5368.87	5718.54
ENSG00000129824	RPS4Y1	5358.95	3061.27	5990.39
ENSG00000182944	EWSR1	5357.91	4893.98	5814.17
ENSG00000155366	RHOC	5354.78	4956.42	4667.67
ENSG00000167986	DDB1	5351.66	4175.5	6387.96
ENSG00000014216	CAPN1	5337.09	4049.74	5723.91
ENSG00000112378	PERP	5323.56	7814.55	14600.4
ENSG00000126432	PRDX5	5323.56	4463.07	18275.3
ENSG00000198830	HMGN2	5317.31	4468.34	5178.06
ENSG00000169604	ANTXR1	5312.1	7687.03	3080.62
ENSG00000177119	ANO6	5308.98	4409.42	2774.38
ENSG00000007202	KIAA0100	5302.74	4313.57	4628.99
ENSG00000145423	SFRP2	5300.65	6702.96	2502.53
ENSG00000137409	MTCH1	5299.61	4520.23	5127.56
ENSG00000112081	SFRS3	5298.57	5147.26	5036.22
ENSG00000116299	KIAA1324	5297.53	3231	5757.22
ENSG00000198918	RPL39	5297.53	5209.7	6239.67
ENSG00000183087	GAS6	5279.83	4429.65	3654.41
ENSG00000215715	AC011645.3-1	5277.75	5682.83	6689.89
ENSG00000153113	CAST	5276.71	3993.46	7644.06
ENSG00000088832	FKBP1A	5266.3	4271.35	3438.43
ENSG00000144028	SNRNP200	5256.93	4828.91	6204.22
ENSG00000060138	CSDA	5242.36	3158.01	4257.21
ENSG00000122218	COPA	5237.15	4172.86	5332.79
ENSG00000178695	KCTD12	5228.83	5446.26	2136.12
ENSG00000136868	SLC31A1	5227.79	6296.66	10582.8
ENSG00000214882	CCPG1	5218.42	4614.33	4650.48
ENSG00000204291	COL15A1	5215.29	2530.1	933.748
ENSG00000107438	PDLIM1	5210.09	3707.64	7058.45
ENSG00000134954	ETS1	5204.88	2829.1	1844.93
ENSG00000131981	LGALS3	5196.56	5268.62	8525.16
ENSG00000109332	UBE2D3	5196.56	5238.72	5664.81
ENSG00000130726	TRIM28	5194.47	4239.69	4636.51
ENSG00000130522	JUND	5188.23	7734.52	2764.71
ENSG00000127528	KLF2	5180.94	6534.99	2151.17
ENSG00000127603	MACF1	5172.61	4983.69	4436.65
ENSG00000099783	HNRNPM	5169.49	3914.31	5116.81
ENSG00000107562	CXCL12	5165.33	5094.49	884.321
ENSG00000086061	DNAJA1	5157	3959.16	5735.73
ENSG00000092010	PSME1	5154.92	2312	2980.69
ENSG00000112335	SNX3	5149.71	5108.56	5569.18
ENSG00000182871	COL18A1	5145.55	3804.38	1208.82
ENSG00000135842	FAM129A	5135.14	4091.07	5424.12
ENSG00000010404	IDS	5135.14	5680.19	5176.98
ENSG00000157227	MMP14	5134.1	4587.07	2421.94
ENSG00000125148	MT2A	5130.97	1677.06	4201.33
ENSG00000125991	ERGIC3	5123.69	3534.4	6871.49
ENSG00000166482	MFAP4	5114.32	4877.28	2242.5
ENSG00000073849	ST6GAL1	5104.95	2656.73	4245.39
ENSG00000197838	CYP2A13	5100.79	15062.7	8029.81
ENSG00000101294	HM13	5089.34	2568.79	2953.83
ENSG00000021300	PLEKHB1	5089.34	9218.1	9407.33
ENSG00000110799	VWF	5087.25	3713.8	2383.26
ENSG00000131389	SLC6A6	5081.01	5297.64	7504.37
ENSG00000144381	HSPD1	5076.84	4227.38	6151.56
ENSG00000129625	REEP5	5074.76	4844.74	5388.66
ENSG00000147647	DPYS	5073.72	5799.79	7361.46
ENSG00000131507	NDFIP1	5068.52	5415.48	6714.61
ENSG00000065809	FAM107B	5061.23	4240.57	6400.85
ENSG00000100097	LGALS1	5061.23	4457.79	1762.19
ENSG00000147677	EIF3H	5060.19	3363.79	5376.84
ENSG00000071553	ATP6AP1	5059.15	4545.73	4833.14
ENSG00000100664	EIF5	5053.94	4558.92	5354.28
ENSG00000087365	SF3B2	5053.94	3994.34	6232.15
ENSG00000011028	MRC2	5041.45	3826.37	1359.25
ENSG00000209580	AC112777.7	5030	13627.5	16644.1
ENSG00000162949	CAPN13	5027.92	2376.2	10856.8
ENSG00000107796	ACTA2	5025.84	5311.71	2836.7
ENSG00000170275	CRTAP	5021.67	5032.93	2821.66
ENSG00000140284	SLC27A2	5021.67	6080.33	8093.2
ENSG00000189060	H1F0	5014.39	5550.91	4118.59
ENSG00000152795	HNRPDL	5013.34	4729.53	5743.25
ENSG00000188157	AGRN	5010.22	4928.28	3169.8
ENSG00000111077	TENC1	5009.18	4734.81	2440.21
ENSG00000065361	ERBB3	4998.77	6313.37	4526.91
ENSG00000171858	RPS21	4995.65	3738.42	5424.12
ENSG00000198911	SREBF2	4988.36	4615.21	4912.66
ENSG00000163346	PBXIP1	4978.99	4676.77	3085.99
ENSG00000128283	CDC42EP1	4964.42	2961.01	1812.7
ENSG00000006125	AP2B1	4963.38	4922.13	4625.76
ENSG00000166145	SPINT1	4956.09	3384.9	4473.18
ENSG00000135677	GNS	4954.01	4258.16	3953.12
ENSG00000130707	ASS1	4933.19	2881.87	4405.49
ENSG00000161955	TNFSF12	4929.03	3733.15	3169.8
ENSG00000099204	ABLIM1	4918.62	5015.34	4217.45
ENSG00000008283	CYB561	4910.29	4588.83	6549.13
ENSG00000134531	EMP1	4910.29	3637.29	1042.27
ENSG00000106537	TSPAN13	4907.16	4601.14	5484.29
ENSG00000197702	PARVA	4905.08	5208.82	5528.35
ENSG00000169504	CLIC4	4886.35	5710.09	1637.55
ENSG00000154122	ANKH	4881.14	3960.92	2027.6
ENSG00000122545	SEPT7	4874.89	5050.52	3651.18
ENSG00000174903	RAB1B	4866.57	4823.63	5153.35
ENSG00000127483	HP1BP3	4862.4	4843.86	3632.92
ENSG00000134294	SLC38A2	4854.07	4486.81	3458.84
ENSG00000096696	DSP	4851.99	6193.77	4929.85
ENSG00000075426	FOSL2	4850.95	1848.55	1893.29
ENSG00000054654	SYNE2	4849.91	4588.83	6762.96
ENSG00000161671	C19orf63	4845.75	4125.37	3721.02
ENSG00000130429	ARPC1B	4839.5	2698.07	1921.22
ENSG00000131051	RBM39	4838.46	5222.01	5477.85
ENSG00000111348	ARHGDIB	4835.34	2212.63	1186.26
ENSG00000121966	CXCR4	4834.3	2333.99	2005.03
ENSG00000166557	TMED3	4828.05	3462.29	3439.5
ENSG00000050405	LIMA1	4816.6	4611.69	4606.42
ENSG00000089737	DDX24	4811.39	4843.86	5221.04
ENSG00000004799	PDK4	4795.78	1574.17	4743.96
ENSG00000109861	CTSC	4789.53	2382.35	3121.45
ENSG00000137575	SDCBP	4784.33	4156.15	4199.18
ENSG00000078808	SDF4	4781.21	3869.46	3621.1
ENSG00000138755	CXCL9	4779.12	1203.93	82.7372
ENSG00000022840	RNF10	4778.08	3665.43	3601.75
ENSG00000112697	TMEM30A	4772.88	4285.42	3389
ENSG00000136240	KDELR2	4756.22	4225.62	3725.32
ENSG00000110958	PTGES3	4756.22	5986.23	7737.54
ENSG00000182095	TNRC18B	4756.22	4363.69	3493.23
ENSG00000163041	H3F3A	4749.98	4120.09	5136.15
ENSG00000155130	MARCKS	4746.85	7562.15	4053.05
ENSG00000105894	PTN	4740.61	4071.72	1353.88
ENSG00000134258	VTCN1	4730.2	2582.86	1616.06
ENSG00000161905	ALOX15	4727.08	6972.94	20207.2
ENSG00000039068	CDH1	4723.95	3992.58	4689.16
ENSG00000178558	EID1	4714.58	6711.75	4736.44
ENSG00000120708	TGFBI	4714.58	3475.48	1404.38
ENSG00000163931	TKT	4701.05	3394.57	3802.69
ENSG00000113721	PDGFRB	4697.93	4387.44	1437.69
ENSG00000119888	EPCAM	4688.56	4716.34	6024.77
ENSG00000060237	WNK1	4680.23	4723.38	3683.42
ENSG00000172216	CEBPB	4679.19	2876.59	3925.18
ENSG00000113657	DPYSL3	4676.07	5519.25	2198.45
ENSG00000138674	SEC31A	4673.99	3477.24	3621.1
ENSG00000144560	VGLL4	4670.86	5432.19	4246.46
ENSG00000150594	ADRA2A	4666.7	3223.96	1368.92
ENSG00000163131	CTSS	4666.7	2534.49	6086.02
ENSG00000169813	HNRNPF	4665.66	4794.61	6875.78
ENSG00000110108	TMEM109	4661.49	3555.5	2715.28
ENSG00000112096	SOD2	4660.45	2380.6	2606.76
ENSG00000174059	CD34	4659.41	3218.69	910.109
ENSG00000197582	GPX1	4649	3334.77	3697.39
ENSG00000162434	JAK1	4637.55	3888.8	3698.46
ENSG00000162430	SEPN1	4628.18	3740.18	2935.56
ENSG00000138061	CYP1B1	4619.86	2855.48	557.67
ENSG00000107223	EDF1	4612.57	3047.2	4466.73
ENSG00000211893	IGHG2	4608.4	3048.08	2335.98
ENSG00000165502	RPL36AL	4607.36	3628.5	4656.92
ENSG00000185825	BCAP31	4600.08	2949.58	3774.75
ENSG00000140937	CDH11	4589.67	4094.59	1563.41
ENSG00000091409	ITGA6	4588.63	4003.13	2107.11
ENSG00000105281	SLC1A5	4583.42	3581.89	5179.13
ENSG00000107581	EIF3S10	4576.13	4378.64	4750.4
ENSG00000079819	EPB41L2	4576.13	4812.2	1803.03
ENSG00000214021	TTLL3	4573.01	3903.76	4156.2
ENSG00000096060	FKBP5	4571.97	996.385	2722.81
ENSG00000141522	ARHGDIA	4561.56	3510.65	3061.28
ENSG00000113732	ATP6V0E	4554.27	3704.13	4574.19
ENSG00000130147	SH3BP4	4551.15	3104.36	3675.9
ENSG00000148700	ADD3	4545.95	4186.93	2881.83
ENSG00000172037	LAMB2	4544.9	4103.38	2756.12
ENSG00000041982	TNC	4543.86	4225.62	4103.55
ENSG00000068793	CYFIP1	4541.78	2166.9	3041.94
ENSG00000140416	TPM1	4540.74	4270.47	3010.77
ENSG00000027697	IFNGR1	4526.17	2572.31	2839.93
ENSG00000118503	TNFAIP3	4525.13	1688.49	2327.39
ENSG00000181789	COPG	4522	2959.26	4324.9
ENSG00000185551	NR2F2	4516.8	7500.59	2724.96
ENSG00000013364	MVP	4515.76	2933.75	4131.49
ENSG00000095139	ARCN1	4514.72	3985.54	4177.69
ENSG00000134871	COL4A2	4514.72	2847.57	787.615
ENSG00000131238	PPT1	4502.22	3749.86	3300.89
ENSG00000138071	ACTR2	4494.94	3909.91	3124.67
ENSG00000161921	CXCL16	4493.9	2720.05	2655.11
ENSG00000164754	RAD21	4491.81	4333.79	3644.73
ENSG00000181222	POLR2A	4485.57	3717.32	4457.06
ENSG00000167468	GPX4	4480.36	3777.12	7155.16
ENSG00000184840	TMED9	4479.32	3277.61	3550.18
ENSG00000196498	NCOR2	4475.16	4332.91	3529.76
ENSG00000116560	SFPQ	4461.63	3496.58	3997.17
ENSG00000116260	QSOX1	4456.42	2917.04	2986.06
ENSG00000159840	ZYX	4449.13	2729.73	1755.75
ENSG00000206073	SERPINB3	4438.73	4232.66	23814.3
ENSG00000184432	COPB2	4429.36	3289.92	4932
ENSG00000214078	CPNE1	4428.32	3869.46	3347.1
ENSG00000203879	GDI1	4426.23	5734.71	5274.77
ENSG00000086062	B4GALT1	4424.15	2831.74	3450.25
ENSG00000165507	C10orf10	4416.86	3015.54	3372.88
ENSG00000005486	RHBDD2	4412.7	4525.51	4346.39
ENSG00000198408	MGEA5	4407.5	5068.99	3987.5
ENSG00000077147	TM9SF3	4403.33	4139.44	4485
ENSG00000140564	FURIN	4400.21	3352.36	3196.66
ENSG00000211547	AC097532.3-1	4398.13	5751.42	9382.61
ENSG00000215472	AC100778.5	4398.13	4307.41	5432.72
ENSG00000161526	SAP30BP	4387.72	2310.24	3035.49
ENSG00000111642	CHD4	4386.68	4317.96	4984.65
ENSG00000130300	PLVAP	4383.55	2141.39	950.941
ENSG00000123989	CHPF	4377.31	3538.79	2525.1
ENSG00000122862	SRGN	4377.31	2026.19	1135.76
ENSG00000163565	IFI16	4374.18	2391.15	2585.27
ENSG00000104332	SFRP1	4373.14	6552.57	3947.75
ENSG00000132274	TRIM22	4371.06	2946.06	1540.85
ENSG00000073921	PICALM	4370.02	3071.82	2958.12
ENSG00000080503	SMARCA2	4358.57	3734.91	4924.48
ENSG00000132471	WBP2	4354.41	3780.64	4689.16
ENSG00000175130	MARCKSL1	4348.16	2891.54	2081.32
ENSG00000157637	SLC38A10	4347.12	3005.87	2723.88
ENSG00000129009	ISLR	4340.87	3506.26	1286.19
ENSG00000102317	RBM3	4340.87	4188.69	5008.29
ENSG00000111229	ARPC3	4338.79	3263.54	4284.07
ENSG00000113712	CSNK1A1	4335.67	3662.79	4298.04
ENSG00000143641	GALNT2	4332.55	3996.97	3517.94
ENSG00000107957	SH3PXD2A	4331.5	4765.59	2090.99
ENSG00000084090	STARD7	4331.5	3630.25	4088.51
ENSG00000163527	STT3B	4331.5	3940.69	3168.73
ENSG00000100353	EIF3D	4321.09	3131.62	5461.73
ENSG00000179195	ZNF664	4317.97	6216.64	6790.9
ENSG00000170540	ARL6IP1	4312.77	4363.69	4567.74
ENSG00000178719	GRINA	4311.73	3902	3752.19
ENSG00000105401	CDC37	4310.68	3853.63	3632.92
ENSG00000063244	U2AF2	4310.68	3487.79	4156.2
ENSG00000197256	KANK2	4307.56	4343.47	1218.49
ENSG00000174238	PITPNA	4307.56	3831.64	4579.56
ENSG00000166272	C10orf26	4305.48	3080.62	3257.91
ENSG00000174282	ZBTB4	4296.11	4472.74	4160.5
ENSG00000117394	SLC2A1	4286.74	4143.84	3390.08
ENSG00000025708	TYMP	4282.58	2420.17	3169.8
ENSG00000106052	TAX1BP1	4277.37	4093.71	8383.32
ENSG00000138668	HNRNPD	4271.13	3162.4	4098.18
ENSG00000139112	GABARAPL3	4264.88	3863.3	3196.66
ENSG00000121774	KHDRBS1	4264.88	3617.94	4244.31
ENSG00000197157	SND1	4261.76	2717.41	2968.87
ENSG00000173726	TOMM20	4259.68	4929.16	5460.66
ENSG00000072310	SREBF1	4257.6	4271.35	2347.8
ENSG00000167615	LENG8	4256.55	5421.64	4118.59
ENSG00000144579	CTDSP1	4255.51	3749.86	2974.24
ENSG00000113719	ERGIC1	4244.06	3865.06	3824.18
ENSG00000105438	KDELR1	4243.02	3705.01	3455.62
ENSG00000170581	STAT2	4240.94	3262.66	2434.84
ENSG00000130635	COL5A1	4232.61	2244.29	482.455
ENSG00000158769	F11R	4231.57	4189.57	6887.6
ENSG00000131446	MGAT1	4225.32	3594.2	2876.46
ENSG00000135829	DHX9	4219.08	3488.67	4843.89
ENSG00000143774	GUK1	4217	2704.22	3717.8
ENSG00000140943	MBTPS1	4212.83	3670.71	4549.47
ENSG00000163956	LRPAP1	4207.63	2914.41	3469.59
ENSG00000064666	CNN2	4206.59	3366.43	3376.11
ENSG00000090060	PAPOLA	4204.51	4069.97	4624.69
ENSG00000136450	SFRS1	4203.46	4573	3962.79
ENSG00000149418	ST14	4203.46	2790.41	4160.5
ENSG00000178952	TUFM	4203.46	3665.43	5592.82
ENSG00000058668	ATP2B4	4202.42	3477.24	2477.82
ENSG00000142669	SH3BGRL3	4201.38	2442.16	2371.44
ENSG00000177697	CD151	4188.89	3423.59	3418.01
ENSG00000147162	OGT	4187.85	4483.29	4655.85
ENSG00000143418	LASS2	4186.81	3871.22	3409.42
ENSG00000105220	GPI	4184.73	2518.67	3246.09
ENSG00000123562	MORF4L2	4184.73	4607.29	5888.31
ENSG00000143387	CTSK	4182.64	2685.76	1285.11
ENSG00000134250	NOTCH2	4182.64	4186.05	2495.01
ENSG00000035403	VCL	4182.64	3128.1	1898.66
ENSG00000177733	HNRPA0	4181.6	4464.83	3710.28
ENSG00000058673	ZC3H11A	4180.56	4352.26	4460.29
ENSG00000189043	NDUFA4	4179.52	3979.39	4814.88
ENSG00000107738	C10orf54	4178.48	2621.56	1491.42
ENSG00000125107	CNOT1	4176.4	3650.48	5053.42
ENSG00000050165	DKK3	4174.32	4329.4	918.705
ENSG00000116741	RGS2	4174.32	1372.78	767.199
ENSG00000123560	PLP1	4173.28	8773.12	253.584
ENSG00000114850	SSR3	4171.19	3643.45	2975.32
ENSG00000211598	IGKV4-1	4164.95	3916.95	1165.84
ENSG00000159692	CTBP1	4160.78	3787.67	3992.88
ENSG00000198752	CDC42BPB	4158.7	3488.67	3519.02
ENSG00000107281	NPDC1	4154.54	3968.83	2774.38
ENSG00000135390	ATP5G2	4149.33	3490.43	5060.94
ENSG00000113269	RNF130	4143.09	3307.51	4798.76
ENSG00000061676	NCKAP1	4135.8	3402.48	4475.33
ENSG00000006007	GDE1	4134.76	4164.94	4136.86
ENSG00000181019	NQO1	4133.72	5148.14	8647.65
ENSG00000196776	CD47	4127.47	3438.54	2703.46
ENSG00000139318	DUSP6	4126.43	4719.86	2945.23
ENSG00000116285	ERRFI1	4125.39	1583.84	3134.34
ENSG00000100403	ZC3H7B	4121.23	3503.62	2750.74
ENSG00000132589	FLOT2	4117.06	3016.42	3892.95
ENSG00000155506	LARP1	4116.02	4273.99	3717.8
ENSG00000162496	DHRS3	4109.78	3348.84	3660.85
ENSG00000065000	AP3D1	4108.74	3189.66	3598.53
ENSG00000106609	C7orf42	4098.33	4014.56	3791.94
ENSG00000007062	PROM1	4096.24	2094.78	4004.7
ENSG00000205581	HMGN1	4093.12	3808.78	4495.75
ENSG00000142798	HSPG2	4091.04	3550.23	1539.77
ENSG00000184897	H1FX	4088.96	4200.12	3679.12
ENSG00000160783	PMF1	4086.87	3070.06	1333.47
ENSG00000129422	MTUS1	4084.79	3701.49	3986.43
ENSG00000102172	SMS	4079.59	4110.42	3526.54
ENSG00000008441	NFIX	4076.47	4025.99	2322.01
ENSG00000072210	ALDH3A2	4072.3	5984.47	8805.6
ENSG00000177156	TALDO1	4072.3	3026.09	4502.19
ENSG00000169926	KLF13	4070.22	3170.32	1763.27
ENSG00000122705	CLTA	4069.18	3444.7	5218.89
ENSG00000154734	ADAMTS1	4068.14	2247.8	275.074
ENSG00000008710	PKD1	4067.1	9304.29	5480
ENSG00000222037	SC-9C5.12	4067.1	4155.27	2137.2
ENSG00000067167	TRAM1	4067.1	2936.39	2829.18
ENSG00000165215	CLDN3	4066.06	4045.34	2636.85
ENSG00000143013	LMO4	4056.69	4072.6	3806.99
ENSG00000117362	APH1A	4055.65	3400.73	3571.67
ENSG00000173402	DAG1	4054.6	4954.66	2789.43
ENSG00000143537	ADAM15	4050.44	2905.61	3052.68
ENSG00000117523	BAT2D1	4050.44	3664.55	3043.01
ENSG00000008952	SEC62	4048.36	4325	4473.18
ENSG00000182551	ADI1	4045.24	3548.47	4212.08
ENSG00000143612	C1orf43	4044.19	4062.93	4748.26
ENSG00000143416	SELENBP1	4043.15	3808.78	7480.73
ENSG00000090621	PABPC4	4042.11	3132.5	4075.61
ENSG00000100813	ACIN1	4036.91	3712.92	3953.12
ENSG00000092964	DPYSL2	4033.79	4917.73	2571.3
ENSG00000171206	TRIM8	4033.79	4705.79	5127.56
ENSG00000129657	SEC14L1	4027.54	2439.52	2932.34
ENSG00000054598	FOXC1	4021.29	4115.7	1524.73
ENSG00000162368	CMPK1	4019.21	4208.91	4760.08
ENSG00000088899	RP5-1187M17.10	4018.17	4647.75	4096.03
ENSG00000085733	CTTN	4008.8	3356.75	3970.31
ENSG00000160691	SHC1	4007.76	3061.27	2629.32
ENSG00000166340	TPP1	4006.72	2861.64	1996.44
ENSG00000100836	PABPN1	4005.68	4566.84	3914.44
ENSG00000088986	DYNLL1	4003.6	4761.19	9203.17
ENSG00000130821	SLC6A8	4002.56	4588.83	3267.58
ENSG00000091527	CDV3	3997.35	3034.01	2885.06
ENSG00000214753	HNRNPUL2	3996.31	3260.02	3655.48
ENSG00000196141	AC012459.1	3994.23	2751.71	3132.19
ENSG00000145675	PIK3R1	3993.19	3206.37	2859.27
ENSG00000119655	NPC2	3992.15	2895.94	2776.53
ENSG00000183291	RP4-604K5.1	3989.02	4161.43	4259.35
ENSG00000070061	IKBKAP	3987.98	2583.74	3829.55
ENSG00000155096	AZIN1	3986.94	4144.72	7306.66
ENSG00000198467	TPM2	3986.94	4265.2	2420.87
ENSG00000161570	CCL5	3985.9	1748.29	645.78
ENSG00000196914	ARHGEF12	3984.86	4054.14	3266.51
ENSG00000143420	ENSA	3982.78	4229.14	4904.06
ENSG00000103479	RBL2	3980.7	3544.07	3780.12
ENSG00000156234	CXCL13	3977.57	1150.28	1171.21
ENSG00000173821	RNF213	3977.57	2950.46	2066.28
ENSG00000049449	RCN1	3971.33	3689.18	2946.3
ENSG00000184232	OAF	3967.16	4244.97	1415.13
ENSG00000165678	GHITM	3965.08	3544.07	4764.37
ENSG00000175224	KIAA0652	3963	3114.91	3657.63
ENSG00000116729	GPR177	3953.63	3961.8	3889.72
ENSG00000138119	MYOF	3949.47	2473.81	4588.15
ENSG00000164904	ALDH7A1	3945.3	6866.53	4308.78
ENSG00000123144	C19orf43	3945.3	3471.08	3973.53
ENSG00000110092	CCND1	3941.14	3784.15	3899.39
ENSG00000108424	KPNB1	3941.14	3260.9	3781.2
ENSG00000170776	AKAP13	3940.1	4055.02	3102.11
ENSG00000197448	GSTK1	3940.1	2529.22	3336.35
ENSG00000117318	ID3	3940.1	3551.11	958.462
ENSG00000175166	PSMD2	3940.1	3342.68	4244.31
ENSG00000180817	PPA1	3935.93	6403.07	9609.33
ENSG00000144857	BOC	3933.85	4192.21	3007.55
ENSG00000162645	GBP2	3933.85	1989.25	918.705
ENSG00000152661	GJA1	3930.73	3727.87	2101.74
ENSG00000168374	ARF4	3928.65	3536.16	3830.62
ENSG00000012822	CALCOCO1	3928.65	3738.42	3956.34
ENSG00000166734	CASC4	3925.52	4086.67	3892.95
ENSG00000005022	SLC25A5	3925.52	3256.5	4376.48
ENSG00000169223	LMAN2	3924.48	2749.95	3319.16
ENSG00000151914	DST	3919.28	5407.57	3411.57
ENSG00000067182	TNFRSF1A	3917.2	2575.83	2196.3
ENSG00000135624	CCT7	3916.15	2871.31	4359.28
ENSG00000089159	PXN	3914.07	3400.73	3896.17
ENSG00000106771	C9orf5	3909.91	4478.9	3845.67
ENSG00000077097	TOP2B	3908.87	3741.06	4480.7
ENSG00000154721	JAM2	3906.79	1960.23	557.67
ENSG00000013297	CLDN11	3905.74	2310.24	564.117
ENSG00000005007	UPF1	3902.62	3170.32	5173.76
ENSG00000204843	DCTN1	3894.29	4039.19	3544.81
ENSG00000159377	PSMB4	3892.21	2733.24	3989.65
ENSG00000156587	UBE2L6	3891.17	2054.33	1316.27
ENSG00000142208	AKT1	3888.05	3107.88	3768.3
ENSG00000198802	PECAM1	3888.05	2217.9	1264.7
ENSG00000176978	DPP7	3887.01	3028.73	2771.16
ENSG00000187134	AKR1C1	3883.88	2042.02	5067.38
ENSG00000167815	PRDX2	3881.8	3036.64	3335.28
ENSG00000116459	ATP5F1	3879.72	3755.13	5136.15
ENSG00000182670	TTC3	3879.72	4514.95	3069.87
ENSG00000169136	ATF5	3877.64	7161.13	6132.22
ENSG00000048828	FAM120A	3875.56	3851.87	3935.93
ENSG00000138772	ANXA3	3873.47	1983.1	3285.85
ENSG00000125810	CD93	3872.43	2202.07	715.623
ENSG00000166347	CYB5A	3872.43	4342.59	7125.07
ENSG00000196628	TCF4	3871.39	3758.65	2145.79
ENSG00000116679	IVNS1ABP	3870.35	3398.97	3941.3
ENSG00000084754	HADHA	3869.31	3209.89	3626.47
ENSG00000007168	PAFAH1B1	3869.31	4546.61	4313.08
ENSG00000117448	AKR1A1	3865.15	2878.35	4305.56
ENSG00000144746	ARL6IP5	3865.15	4514.95	2683.05
ENSG00000175390	EIF3F	3862.02	3925.74	4061.64
ENSG00000174080	CTSF	3854.74	3369.95	2620.73
ENSG00000125968	ID1	3852.66	5144.62	2472.45
ENSG00000180398	MCFD2	3852.66	3087.65	2962.42
ENSG00000104067	TJP1	3850.57	3622.34	2517.57
ENSG00000143543	JTB	3847.45	3247.71	3856.41
ENSG00000101558	VAPA	3842.25	4276.63	5832.44
ENSG00000167861	C17orf28	3831.84	2976.84	2994.66
ENSG00000150593	PDCD4	3826.63	3194.06	3844.59
ENSG00000133313	CNDP2	3818.3	3199.34	4621.46
ENSG00000172053	QARS	3816.22	2743.8	4576.33
ENSG00000111481	COPZ1	3813.1	3039.28	3732.84
ENSG00000023330	ALAS1	3812.06	4634.55	4778.34
ENSG00000108828	VAT1	3812.06	3508.02	2390.78
ENSG00000173369	C1QB	3808.93	1729.82	579.16
ENSG00000070614	NDST1	3808.93	3133.38	1984.62
ENSG00000136026	CKAP4	3807.89	2910.01	2366.07
ENSG00000134824	FADS2	3806.85	5404.05	1527.95
ENSG00000160888	IER2	3806.85	16873.5	3055.9
ENSG00000101445	PPP1R16B	3806.85	3714.68	4622.54
ENSG00000197226	TBC1D9B	3805.81	4273.99	3066.65
ENSG00000138069	RAB1A	3794.36	3574.85	4179.84
ENSG00000115457	IGFBP2	3791.24	4404.15	7933.1
ENSG00000177731	FLII	3787.07	3028.73	3748.96
ENSG00000122176	FMOD	3784.99	2788.65	1255.03
ENSG00000179222	MAGED1	3781.87	3224.84	3281.55
ENSG00000130811	EIF3G	3774.58	2399.06	3890.8
ENSG00000171552	BCL2L1	3772.5	3376.1	5062.01
ENSG00000103187	COTL1	3771.46	2016.52	911.184
ENSG00000159128	IFNGR2	3769.38	2445.67	2337.06
ENSG00000101384	JAG1	3767.3	5141.98	2748.59
ENSG00000089248	ERP29	3766.25	3409.52	3306.26
ENSG00000136436	CALCOCO2	3761.05	3290.8	2596.01
ENSG00000197879	MYO1C	3760.01	2756.99	1997.51
ENSG00000105519	CAPS	3758.97	13235.3	47120.4
ENSG00000131370	SH3BP5	3755.84	3349.72	2477.82
ENSG00000028528	SNX1	3754.8	3197.58	3067.72
ENSG00000103769	RAB11A	3751.68	3840.44	4684.86
ENSG00000161547	SFRS2	3751.68	3960.92	4038.01
ENSG00000179604	CDC42EP4	3748.56	3627.62	3336.35
ENSG00000105357	MYH14	3745.43	3596.84	5674.48
ENSG00000182768	NGRN	3742.31	4644.23	5990.39
ENSG00000170248	PDCD6IP	3740.23	3806.14	4900.84
ENSG00000155850	SLC26A2	3735.02	1143.25	5636.87
ENSG00000049239	H6PD	3733.98	3070.94	3727.47
ENSG00000004399	PLXND1	3729.82	2590.78	1088.48
ENSG00000102572	STK24	3727.74	3271.45	4376.48
ENSG00000116288	PARK7	3725.66	2549.44	4098.18
ENSG00000117868	FAM62B	3724.61	3720.84	3747.89
ENSG00000123684	LPGAT1	3723.57	6179.7	3328.83
ENSG00000134910	STT3A	3723.57	2260.99	2965.65
ENSG00000105974	CAV1	3721.49	3772.72	1184.11
ENSG00000127184	COX7	3718.37	2947.82	4733.21
ENSG00000137207	YIPF3	3717.33	3080.62	3575.97
ENSG00000197965	MPZL1	3716.29	4668.85	3078.47
ENSG00000105559	PLEKHA4	3714.21	3044.56	530.807
ENSG00000105835	PBEF1	3713.16	1870.53	1982.47
ENSG00000149115	TNKS1BP1	3706.92	2961.89	2774.38
ENSG00000108582	CPD	3704.84	3296.95	4401.19
ENSG00000185236	RAB11B	3702.75	3337.41	3548.03
ENSG00000131504	DIAPH1	3701.71	2519.54	2633.62
ENSG00000124783	SSR1	3700.67	3144.81	2586.34
ENSG00000196683	TOMM7	3700.67	2919.68	3703.83
ENSG00000198663	C6orf89	3699.63	3709.4	2979.61
ENSG00000173933	RBM4	3699.63	3799.98	3443.8
ENSG00000125970	RALY	3697.55	2767.54	3264.36
ENSG00000105698	USF2	3696.51	3194.06	2753.97
ENSG00000089693	MLF2	3695.47	3274.97	3679.12
ENSG00000123983	ACSL3	3688.18	2647.06	2555.18
ENSG00000175582	RAB6A	3684.02	4675.89	3756.48
ENSG00000200002	SSU_rRNA_5	3681.93	9933.95	12995.1
ENSG00000093010	COMT	3678.81	3411.28	3529.76
ENSG00000088247	KHSRP	3677.77	3371.7	3120.37
ENSG00000173020	ADRBK1	3675.69	2770.18	2596.01
ENSG00000173786	CNP	3675.69	4468.34	1783.69
ENSG00000130164	LDLR	3673.61	1094	1909.4
ENSG00000010322	NISCH	3673.61	3689.18	3271.88
ENSG00000099995	SF3A1	3673.61	3155.37	3506.12
ENSG00000196139	AKR1C3	3670.48	2814.15	5046.97
ENSG00000140526	ABHD2	3669.44	5372.39	4370.03
ENSG00000176986	SEC24C	3662.16	3239.79	3404.04
ENSG00000108639	SYNGR2	3662.16	2618.92	2837.78
ENSG00000173372	C1QA	3661.12	1717.51	496.423
ENSG00000074181	NOTCH3	3660.07	3795.59	1494.64
ENSG00000163468	CCT3	3655.91	2469.42	4082.06
ENSG00000167191	GPRC5B	3655.91	3708.52	2679.83
ENSG00000179889	PDXDC1	3655.91	3340.05	4065.94
ENSG00000177885	GRB2	3645.5	3273.21	3001.1
ENSG00000065054	SLC9A3R2	3644.46	2939.03	1970.65
ENSG00000108312	UBTF	3642.38	3479.87	3312.71
ENSG00000078674	PCM1	3638.21	3262.66	5731.43
ENSG00000136205	TNS3	3635.09	5248.39	1394.71
ENSG00000138279	ANXA7	3634.05	2764.02	4617.17
ENSG00000182158	CREB3L2	3631.97	3834.28	2620.73
ENSG00000125347	IRF1	3631.97	1780.83	1303.38
ENSG00000162576	MXRA8	3631.97	3265.29	1316.27
ENSG00000100994	PYGB	3631.97	2329.59	2577.75
ENSG00000129083	COPB1	3623.64	2644.42	4246.46
ENSG00000213639	PPP1CB	3617.39	3452.61	5342.46
ENSG00000135862	LAMC1	3616.35	3315.42	1655.82
ENSG00000166794	PPIB	3616.35	1573.29	2133.98
ENSG00000131724	IL13RA1	3611.15	2906.49	4222.82
ENSG00000128595	CALU	3608.03	3102.6	2304.82
ENSG00000023191	RNH1	3608.03	2851.09	3161.21
ENSG00000051523	CYBA	3605.94	1458.08	2011.48
ENSG00000068001	HYAL2	3605.94	1554.82	1270.07
ENSG00000100030	MAPK1	3601.78	3822.85	3919.81
ENSG00000197622	CDC42SE1	3595.53	3376.1	3445.95
ENSG00000136758	YME1L1	3591.37	3033.13	3562
ENSG00000211446	SEPP1	3588.25	2260.12	2053.39
ENSG00000119383	PPP2R4	3583.04	2790.41	3271.88
ENSG00000086758	HUWE1	3582	3508.02	3671.6
ENSG00000105402	NAPA	3576.8	2512.51	3147.24
ENSG00000100146	SOX10	3572.63	5156.05	1291.56
ENSG00000132341	RAN	3568.47	3261.78	3571.67
ENSG00000118564	FBXL5	3567.43	3295.19	3510.42
ENSG00000070413	DGCR2	3560.14	3243.31	3001.1
ENSG00000206172	HBA1	3560.14	648.134	292.266
ENSG00000002549	LAP3	3555.98	1919.78	1896.51
ENSG00000171298	GAA	3554.94	2903.85	2270.44
ENSG00000076685	NT5C2	3552.85	3114.03	3260.06
ENSG00000178980	SEPW1	3551.81	3148.33	4583.86
ENSG00000101421	CHMP4B	3547.65	3211.65	3786.57
ENSG00000189241	TSPYL1	3546.61	4635.43	3695.24
ENSG00000089063	C20orf30	3544.53	3323.34	3306.26
ENSG00000142687	KIAA0319L	3544.53	3793.83	4051.97
ENSG00000148735	C10orf81	3543.49	2571.43	7975.01
ENSG00000120896	SORBS3	3543.49	3671.59	3325.61
ENSG00000087916	SLC6A14	3535.16	1444.89	3132.19
ENSG00000115091	ACTR3	3530.99	2326.07	3002.18
ENSG00000099194	SCD	3530.99	7504.11	1156.17
ENSG00000159189	C1QC	3528.91	1587.36	566.266
ENSG00000104853	CLPTM1	3528.91	2568.79	2713.14
ENSG00000110048	OSBP	3527.87	4465.71	4189.51
ENSG00000141447	OSBPL1A	3524.75	3711.16	4281.92
ENSG00000182149	KIAA0174	3523.71	3591.56	3685.57
ENSG00000143621	ILF2	3521.62	2652.34	3795.17
ENSG00000064601	CTSA	3518.5	2334.87	2238.2
ENSG00000140740	UQCRC2	3517.46	2561.76	4306.63
ENSG00000163110	PDLIM5	3512.26	3364.67	2715.28
ENSG00000113916	BCL6	3511.21	3969.71	6855.37
ENSG00000148671	C10orf116	3508.09	4375.13	2652.96
ENSG00000095787	WAC	3506.01	3172.08	3131.12
ENSG00000099797	GPSN2	3504.97	2541.53	3132.19
ENSG00000186470	BTN3A2	3501.85	2445.67	1141.13
ENSG00000159842	ABR	3500.8	3337.41	3462.07
ENSG00000198832	SELM	3499.76	2616.28	1829.89
ENSG00000158195	WASF2	3496.64	3190.54	2483.19
ENSG00000100307	CBX7	3495.6	4493.85	3447.03
ENSG00000152601	MBNL1	3495.6	3345.32	2201.67
ENSG00000134317	GRHL1	3494.56	4674.13	4363.58
ENSG00000180354	C7orf41	3492.48	5738.23	4096.03
ENSG00000211618	AC110080.2-7	3491.44	4455.15	3295.52
ENSG00000133030	MPRIP	3489.35	3632.01	1895.43
ENSG00000152818	UTRN	3486.23	3124.59	2024.38
ENSG00000147274	RBMX	3482.07	3177.35	3623.24
ENSG00000147526	TACC1	3482.07	3374.34	1659.04
ENSG00000082781	ITGB5	3481.03	3025.21	2697.02
ENSG00000167106	FAM102A	3478.94	3258.26	3051.61
ENSG00000173193	PARP14	3477.9	2487.89	1735.33
ENSG00000132716	WDR42A	3477.9	3770.08	4178.77
ENSG00000156515	HK1	3473.74	3121.95	4393.67
ENSG00000025796	SEC63	3473.74	3281.12	3450.25
ENSG00000160209	PDXK	3472.7	2633.87	3549.1
ENSG00000136235	GPNMB	3471.66	3771.84	1697.72
ENSG00000188039	NWD1	3466.45	5147.26	11267.3
ENSG00000134339	SAA2	3466.45	360.563	220.274
ENSG00000150459	SAP18	3464.37	3378.74	4497.9
ENSG00000031698	SARS	3463.33	2750.83	3226.75
ENSG00000182196	ARL6IP4	3462.29	2650.58	3613.57
ENSG00000163359	COL6A3	3462.29	2573.19	449.145
ENSG00000162512	SDC3	3461.25	6903.46	2363.92
ENSG00000213054	MIA	3460.21	2313.76	700.58
ENSG00000112655	PTK7	3460.21	2392.03	2395.08
ENSG00000124172	ATP5E	3457.08	2499.32	3710.28
ENSG00000135720	DYNC1LI2	3450.84	4362.81	3387.93
ENSG00000039560	RAI14	3449.8	2869.55	2193.07
ENSG00000072042	RDH11	3448.76	3106.12	2469.22
ENSG00000071537	SEL1L	3447.72	3042.8	2717.43
ENSG00000184007	PTP4A2	3435.22	2639.15	2460.63
ENSG00000213928	ISGF3G	3430.02	2605.73	3032.26
ENSG00000138801	PAPSS1	3430.02	3305.75	5405.86
ENSG00000173230	GOLGB1	3422.73	3686.54	4238.94
ENSG00000167671	UBXN6	3419.61	2952.22	3602.83
ENSG00000132002	DNAJB1	3414.4	4021.6	4410.86
ENSG00000180447	GAS1	3414.4	1859.98	3373.96
ENSG00000112715	VEGF	3413.36	2217.9	1780.46
ENSG00000076706	MCAM	3411.28	3865.94	798.36
ENSG00000102554	KLF5	3400.87	2801.84	4224.97
ENSG00000078804	TP53INP2	3400.87	4641.59	1630.03
ENSG00000100897	WDR23	3400.87	3161.52	3845.67
ENSG00000142871	CYR61	3399.83	7063.52	579.16
ENSG00000166333	ILK	3393.58	2706.86	2449.88
ENSG00000108588	CCDC47	3389.42	2711.26	3224.6
ENSG00000156675	RAB11FIP1	3388.38	3628.5	5042.67
ENSG00000100359	SGSM3	3387.34	2743.8	3891.87
ENSG00000116132	PRRX1	3386.3	4044.46	1374.3
ENSG00000103363	TCEB2	3386.3	2154.58	3132.19
ENSG00000115902	SLC1A4	3377.97	3783.27	3434.13
ENSG00000162736	NCSTN	3376.93	2567.03	2917.29
ENSG00000103355	PRSS33	3376.93	299.004	702.729
ENSG00000215021	PHB2	3374.85	2317.28	3567.37
ENSG00000197747	S100A10	3368.6	2339.26	1836.34
ENSG00000113594	LIFR	3367.56	2439.52	1410.83
ENSG00000130592	LSP1	3365.48	1389.49	956.313
ENSG00000116133	DHCR24	3364.44	5248.39	11663.8
ENSG00000213088	DARC	3363.4	1548.66	1430.17
ENSG00000006042	TMEM98	3360.27	3422.71	2420.87
ENSG00000154380	ENAH	3359.23	3767.44	4003.62
ENSG00000129103	SUMF2	3358.19	2479.09	3203.11
ENSG00000166848	TERF2IP	3358.19	4507.04	3873.61
ENSG00000159461	AMFR	3355.07	2742.92	2495.01
ENSG00000100911	PSME2	3355.07	2028.83	1692.35
ENSG00000187498	COL4A1	3354.03	1906.59	399.717
ENSG00000144283	PK4P	3347.78	2683.12	2864.64
ENSG00000137801	THBS1	3347.78	3250.34	1058.39
ENSG00000108774	RAB5C	3345.7	2671.68	2936.63
ENSG00000124570	SERPINB6	3345.7	3041.04	3828.48
ENSG00000096746	HNRNPH3	3341.54	2853.73	2832.41
ENSG00000146701	MDH2	3336.33	2225.82	3766.15
ENSG00000198231	DDX42	3332.17	3189.66	3640.44
ENSG00000129250	KIF1C	3332.17	2738.52	2080.25
ENSG00000138496	PARP9	3332.17	1712.24	1375.37
ENSG00000108219	TSPAN14	3331.13	2433.36	2190.92
ENSG00000164050	PLXNB1	3329.04	4102.5	6637.24
ENSG00000065427	KARS	3328	2288.26	3376.11
ENSG00000026508	CD44	3325.92	2990.91	2785.13
ENSG00000115993	TRAK2	3324.88	4874.64	2994.66
ENSG00000104960	PTOV1	3323.84	3019.94	3872.53
ENSG00000124208	UBE2V1	3323.84	3296.95	3325.61
ENSG00000198704	GPX6	3322.8	4961.7	3844.59
ENSG00000160255	ITGB2	3322.8	943.62	437.325
ENSG00000136938	ANP32B	3321.76	3052.47	3162.28
ENSG00000165458	INPPL1	3320.72	2942.55	2695.94
ENSG00000178913	TAF7	3320.72	3824.61	3929.48
ENSG00000144224	UBXD2	3306.14	3857.15	4051.97
ENSG00000065320	NTN1	3303.02	3173.83	4943.82
ENSG00000120805	ARL1	3301.98	3240.67	3718.88
ENSG00000198722	UNC13B	3300.94	2868.68	2821.66
ENSG00000112308	C6orf62	3297.81	2866.92	2471.37
ENSG00000196821	C6orf106	3295.73	3151.85	2816.29
ENSG00000205531	NAP1L4	3294.69	2736.76	3901.54
ENSG00000130202	PVRL2	3294.69	2319.92	2127.53
ENSG00000156261	CCT8	3289.49	2409.62	3551.25
ENSG00000130702	LAMA5	3287.4	3264.42	4154.05
ENSG00000188783	PRELP	3284.28	2715.66	597.427
ENSG00000153827	TRIP12	3283.24	2583.74	3421.24
ENSG00000139613	SMARCC2	3281.16	3024.33	2757.19
ENSG00000214022	REPIN1	3275.95	3865.94	3601.75
ENSG00000168003	SLC3A2	3275.95	2610.13	2200.59
ENSG00000140443	IGF1R	3273.87	3699.73	3737.14
ENSG00000100342	APOL1	3272.83	1497.66	1299.08
ENSG00000138085	C2orf28	3272.83	2117.65	3048.38
ENSG00000079805	DNM2	3271.79	2552.96	3326.68
ENSG00000085117	CD82	3269.71	2780.73	3270.81
ENSG00000100225	FBXO7	3267.63	2484.37	2618.58
ENSG00000162337	LRP5	3267.63	2325.19	2165.14
ENSG00000198961	PJA2	3263.46	3654.88	2990.36
ENSG00000175826	DULLARD	3260.34	2084.23	2765.79
ENSG00000054793	ATP9A	3259.3	3285.52	3462.07
ENSG00000084733	RAB10	3257.22	3396.33	3321.31
ENSG00000168159	RNF187	3246.81	3385.78	3307.34
ENSG00000178252	WDR6	3245.77	3395.45	3195.59
ENSG00000108175	ZMIZ1	3243.68	4194.84	2825.96
ENSG00000156113	KCNMA1	3242.64	985.832	823.074
ENSG00000131503	ANKHD1	3241.6	3051.6	3898.32
ENSG00000159202	UBE2Z	3240.56	2754.35	2666.93
ENSG00000010244	ZNF207	3240.56	3245.07	3445.95
ENSG00000119318	RAD23B	3237.44	3100.84	3285.85
ENSG00000097007	ABL1	3235.36	3260.02	2288.7
ENSG00000186635	ARAP1	3232.23	2043.78	2313.42
ENSG00000136193	SCRN1	3230.15	5181.56	3815.58
ENSG00000061273	HDAC7	3227.03	2739.4	2942.01
ENSG00000113648	H2AFY	3220.78	2771.06	4086.36
ENSG00000073060	SCARB1	3220.78	3216.05	1795.5
ENSG00000063660	GPC1	3219.74	4392.71	2935.56
ENSG00000156599	ZDHHC5	3219.74	2632.99	2951.68
ENSG00000133657	ATP13A3	3213.5	2492.28	2690.57
ENSG00000079459	FDFT1	3213.5	3199.34	5103.92
ENSG00000164828	UNC84A	3210.37	4132.4	5289.81
ENSG00000182220	ATP6AP2	3209.33	3237.15	3218.15
ENSG00000106263	EIF3S9	3207.25	2456.23	3310.56
ENSG00000090861	AARS	3206.21	3114.91	3112.85
ENSG00000141959	PFKL	3206.21	2927.6	2993.58
ENSG00000029363	BCLAF1	3204.13	4003.13	4004.7
ENSG00000082898	XPO1	3201	3534.4	3065.57
ENSG00000003756	RBM5	3199.96	3072.7	3357.84
ENSG00000142973	CYP4B1	3194.76	6477.82	32555.5
ENSG00000181885	CLDN7	3193.72	1550.42	4452.77
ENSG00000143799	PARP1	3192.68	2396.43	2604.61
ENSG00000115307	AUP1	3191.63	2545.05	2622.88
ENSG00000125827	TMX4	3190.59	3181.75	2609.98
ENSG00000105887	MTPN	3188.51	3711.16	2631.47
ENSG00000156968	MPV17L	3186.43	2862.52	1707.39
ENSG00000160310	PRMT2	3184.35	2687.51	2488.56
ENSG00000103495	MAZ	3180.18	3694.45	3090.29
ENSG00000163629	PTPN13	3178.1	3233.64	2815.21
ENSG00000126214	KLC1	3177.06	3185.27	2975.32
ENSG00000072062	PRKACA	3176.02	2764.02	2266.14
ENSG00000089057	SLC23A2	3174.98	5338.97	3801.61
ENSG00000166670	MMP10	3173.94	590.092	1696.65
ENSG00000100422	CERK	3169.77	3223.08	2090.99
ENSG00000197077	CTA-221G9.5	3169.77	3113.15	4257.21
ENSG00000183864	TOB2	3168.73	3550.23	2632.55
ENSG00000084623	EIF3I	3167.69	2319.92	3313.79
ENSG00000108848	AC005921.3-1	3164.57	3594.2	3485.71
ENSG00000013306	SLC25A39	3164.57	2121.17	2764.71
ENSG00000118898	PPL	3160.41	3253.86	5189.88
ENSG00000136003	ISCU	3159.36	2657.61	3376.11
ENSG00000156467	UQCRB	3158.32	2906.49	3924.11
ENSG00000142599	RERE	3157.28	3645.2	2977.46
ENSG00000121858	TNFSF10	3157.28	3009.38	2923.74
ENSG00000159346	ADIPOR1	3155.2	3464.92	5020.11
ENSG00000162521	RBBP4	3154.16	2800.96	3083.84
ENSG00000105699	LSR	3152.08	2066.64	2099.59
ENSG00000187527	ATP13A5	3151.04	2586.38	1822.37
ENSG00000077232	DNAJC10	3150	2906.49	3608.2
ENSG00000129562	DAD1	3147.91	2698.95	2894.73
ENSG00000131171	SH3BGRL	3143.75	3799.1	2656.19
ENSG00000104368	PLAT	3140.63	3613.55	869.278
ENSG00000136848	DAB2IP	3137.5	3116.67	2213.49
ENSG00000179051	RCC2	3136.46	2733.24	2777.61
ENSG00000162704	ARPC5	3135.42	2535.37	1880.39
ENSG00000104763	ASAH1	3135.42	4791.09	6242.9
ENSG00000116678	LEPR	3135.42	1440.49	549.074
ENSG00000183726	TMEM50A	3135.42	3275.85	3493.23
ENSG00000105221	AKT2	3134.38	3284.64	3249.32
ENSG00000109099	PMP22	3134.38	4295.1	829.521
ENSG00000182809	CRIP2	3133.34	3170.32	2560.56
ENSG00000148468	FAM171A1	3132.3	2587.26	1343.14
ENSG00000100100	PIK3IP1	3132.3	3972.35	3876.83
ENSG00000111775	COX6A1	3128.14	3265.29	4078.84
ENSG00000102879	CORO1A	3127.09	1085.21	649.003
ENSG00000065150	IPO5	3127.09	3025.21	3480.33
ENSG00000081237	PTPRC	3126.05	1045.63	584.533
ENSG00000152127	MGAT5	3120.85	2672.56	3768.3
ENSG00000197006	METTL9	3119.81	2742.04	2759.34
ENSG00000205336	GPR56	3115.64	2362.13	3704.91
ENSG00000122203	KIAA1191	3115.64	3573.09	3825.25
ENSG00000196562	SULF2	3114.6	1382.45	1246.43
ENSG00000074696	PTPLAD1	3111.48	3218.69	3505.05
ENSG00000149136	SSRP1	3109.4	2423.69	3146.16
ENSG00000173706	HEG1	3105.23	2627.71	1065.91
ENSG00000140181	AC091565.10-1	3104.19	1194.26	703.803
ENSG00000064300	NGFR	3101.07	2927.6	1204.52
ENSG00000157916	RER1	3101.07	2745.56	3350.32
ENSG00000141258	SGSM2	3100.03	3506.26	3490.01
ENSG00000173120	FBXL11	3097.95	2966.29	3149.39
ENSG00000179918	SEPHS2	3097.95	4126.25	3754.33
ENSG00000115594	IL1R1	3096.91	2055.21	1840.63
ENSG00000183762	KREMEN1	3094.82	2826.46	3511.5
ENSG00000145901	TNIP1	3093.78	2076.32	2384.34
ENSG00000136628	EPRS	3089.62	2348.94	3141.86
ENSG00000140632	AC020663.7	3086.5	2621.56	3624.32
ENSG00000187720	THSD4	3086.5	3154.49	1201.3
ENSG00000133835	HSD17B4	3083.37	2105.34	2936.63
ENSG00000170017	ALCAM	3080.25	2791.29	6694.19
ENSG00000135373	EHF	3076.09	2692.79	5390.81
ENSG00000149257	SERPINH1	3075.05	2357.73	870.352
ENSG00000115234	SNX17	3075.05	2441.28	3308.41
ENSG00000197892	KIF13B	3074	3039.28	2468.15
ENSG00000012171	SEMA3B	3071.92	3578.37	565.192
ENSG00000184584	TMEM173	3071.92	2713.9	3488.93
ENSG00000198355	PIM3	3069.84	2824.7	3597.46
ENSG00000212678	RP5-857K21.11	3069.84	1473.91	2069.5
ENSG00000178685	PARP10	3068.8	2962.77	1998.59
ENSG00000149218	ENDOD1	3067.76	4368.97	2229.61
ENSG00000125398	SOX9	3067.76	2273.31	1733.18
ENSG00000162654	GBP4	3062.55	1537.23	329.874
ENSG00000144655	AXUD1	3059.43	1697.28	803.733
ENSG00000166295	C10orf104	3059.43	3033.13	4191.66
ENSG00000087191	PSMC5	3059.43	2484.37	3971.39
ENSG00000091317	CMTM6	3057.35	2902.97	3604.98
ENSG00000196405	EVL	3056.31	2127.32	2025.45
ENSG00000168077	SCARA3	3055.27	3609.15	1901.88
ENSG00000170027	YWHAG	3051.1	3094.69	1999.66
ENSG00000170759	KIF5B	3050.06	2511.63	2793.72
ENSG00000116574	RHOU	3049.02	2013	2339.21
ENSG00000101474	C20orf3	3045.9	2174.81	2506.83
ENSG00000196305	IARS	3041.73	1899.55	2816.29
ENSG00000134884	ARGLU1	3040.69	3662.79	3548.03
ENSG00000119396	RAB14	3040.69	3358.51	3414.79
ENSG00000127863	TNFRSF19	3040.69	2727.97	2554.11
ENSG00000184709	LRRC26	3038.61	2841.41	2468.15
ENSG00000075618	FSCN1	3037.57	1859.1	1445.21
ENSG00000135956	TMEM127	3036.53	2670.81	2450.96
ENSG00000116489	CAPZA1	3032.37	2515.15	2603.54
ENSG00000211668	IGL@	3031.32	693.864	1017.56
ENSG00000127951	FGL2	3029.24	1759.72	344.917
ENSG00000172057	ORMDL3	3029.24	3516.81	3380.41
ENSG00000136810	TXN	3029.24	2709.5	5021.18
ENSG00000170801	HTRA3	3028.2	1017.49	213.827
ENSG00000196235	SUPT5H	3028.2	2566.15	3099.96
ENSG00000141503	MINK1	3026.12	2646.18	3163.35
ENSG00000123240	OPTN	3025.08	2364.77	2733.55
ENSG00000105669	COPE	3024.04	1874.93	2997.88
ENSG00000158417	EIF5B	3024.04	2408.74	2933.41
ENSG00000169764	UGP2	3024.04	2626.83	3933.78
ENSG00000091542	ALKBH5	3021.96	3044.56	3629.69
ENSG00000148672	GLUD1	3019.87	3482.51	3635.06
ENSG00000109111	SUPT6H	3019.87	2646.18	2600.31
ENSG00000066468	FGFR2	3017.79	1851.18	2136.12
ENSG00000138757	G3BP2	3014.67	3012.02	3357.84
ENSG00000153201	RANBP2	3010.5	3366.43	3272.95
ENSG00000150753	CCT5	3008.42	3073.58	3984.28
ENSG00000159216	RUNX1	3004.26	2268.91	3043.01
ENSG00000109180	OCIAD1	3003.22	2476.45	3437.35
ENSG00000064115	TM7SF3	3003.22	1680.58	1657.97
ENSG00000111786	SFRS9	3000.1	2615.4	2987.14
ENSG00000113141	AC116353.2-2	2998.01	3176.47	8684.18
ENSG00000152102	FAM168B	2998.01	3379.62	2668.01
ENSG00000137693	YAP1	2996.97	3233.64	2498.23
ENSG00000124214	STAU1	2994.89	2953.98	4559.14
ENSG00000165629	ATP5C1	2989.69	2375.32	3299.82
ENSG00000130741	EIF2S3	2988.64	3194.94	2949.53
ENSG00000167283	ATP5L	2987.6	2539.77	3923.03
ENSG00000143924	EML4	2985.52	2793.92	2218.86
ENSG00000116171	SCP2	2984.48	2501.08	3591.01
ENSG00000198833	NCUBE1	2979.28	2688.39	2092.07
ENSG00000167792	NDUFV1	2975.11	2785.13	3123.6
ENSG00000135940	COX5B	2973.03	2013	3957.42
ENSG00000084636	COL16A1	2971.99	1804.57	690.909
ENSG00000092148	HECTD1	2971.99	2970.69	4419.46
ENSG00000164056	SPRY1	2971.99	3051.6	2454.18
ENSG00000134243	SORT1	2969.91	3244.19	2962.42
ENSG00000102054	RBBP7	2968.87	2382.35	3085.99
ENSG00000204592	HLA-E	2965.74	1679.7	1031.53
ENSG00000187555	USP7	2965.74	2776.34	3046.23
ENSG00000176358	TAC4	2962.62	1023.65	1146.5
ENSG00000120948	TARDBP	2961.58	3197.58	2880.76
ENSG00000129116	PALLD	2959.5	3132.5	2568.08
ENSG00000168488	ATXN2L	2958.46	2778.09	2541.21
ENSG00000143569	UBAP2L	2958.46	2421.05	3264.36
ENSG00000133606	MKRNP6	2957.42	3231	3732.84
ENSG00000178982	EIF3K	2956.37	1648.04	3314.86
ENSG00000160007	GRLF1	2954.29	3319.82	2329.54
ENSG00000125944	HNRNPR	2954.29	2770.18	2838.85
ENSG00000185215	TNFAIP2	2945.96	1639.24	1998.59
ENSG00000138029	HADHB	2942.84	2218.78	2694.87
ENSG00000121898	CPXM2	2941.8	2521.3	913.333
ENSG00000179950	PUF60	2940.76	3002.35	2932.34
ENSG00000106538	RARRES2	2940.76	2428.08	639.333
ENSG00000115484	CCT4	2938.68	2293.53	3410.49
ENSG00000148358	GPR107	2938.68	2697.19	2527.25
ENSG00000078618	NRD1	2938.68	2029.71	3301.97
ENSG00000166925	TSC22D4	2937.64	2907.37	1839.56
ENSG00000100280	AP1B1	2935.55	2326.07	2868.94
ENSG00000132670	PTPRA	2935.55	3021.69	3668.37
ENSG00000143742	SRP9	2935.55	4537.82	4838.51
ENSG00000142102	ATHL1	2933.47	3283.76	1059.47
ENSG00000156642	NPTN	2933.47	2952.22	4378.62
ENSG00000095637	SORBS1	2933.47	3636.41	915.482
ENSG00000122378	C10orf57	2931.39	3679.5	4454.91
ENSG00000118418	HMGN3	2931.39	2725.33	5010.44
ENSG00000102024	PLS3	2931.39	2428.08	1481.75
ENSG00000084070	SMAP2	2930.35	1288.35	2588.49
ENSG00000166444	ST5	2930.35	2540.65	3338.5
ENSG00000111912	ESNA1	2928.27	1499.41	1125.01
ENSG00000090863	GLG1	2928.27	1898.67	1757.9
ENSG00000175220	ARHGAP1	2926.19	2690.15	2536.92
ENSG00000124098	C20orf108	2925.14	3779.76	3151.54
ENSG00000160967	CUX1	2925.14	2025.31	2433.76
ENSG00000100320	RBM9	2922.02	3174.71	1909.4
ENSG00000076108	BAZ2A	2920.98	3362.91	2467.07
ENSG00000127616	SMARCA4	2920.98	2514.27	3277.25
ENSG00000096433	ITPR3	2919.94	2736.76	2575.6
ENSG00000113575	PPP2CA	2919.94	2721.81	3103.18
ENSG00000167104	BPIL3	2918.9	1664.75	1056.24
ENSG00000182473	EXOC7	2917.86	2827.34	3043.01
ENSG00000140941	MAP1LC3B	2917.86	2772.82	3061.28
ENSG00000111859	NEDD9	2916.82	1185.46	1275.44
ENSG00000055070	C1orf144	2913.69	2564.4	2099.59
ENSG00000132824	SERINC3	2911.61	2503.71	2364.99
ENSG00000108465	CDK5RAP3	2910.57	3987.3	3774.75
ENSG00000117472	TSPAN1	2905.37	5649.41	27020.7
ENSG00000168383	HLA-DPB1	2904.33	732.559	232.094
ENSG00000121691	CAT	2903.28	2890.66	4185.21
ENSG00000055208	MAP3K7IP2	2901.2	3080.62	2133.98
ENSG00000162889	MAPKAPK2	2901.2	2292.65	2109.26
ENSG00000134121	CHL1	2900.16	3658.4	4243.24
ENSG00000159592	GPBP1L1	2900.16	2643.54	3140.79
ENSG00000131016	AKAP12	2898.08	3722.59	845.639
ENSG00000062485	CS	2897.04	3044.56	2944.15
ENSG00000197858	GPAA1	2897.04	2381.48	2168.36
ENSG00000145907	G3BP1	2894.96	2968.05	2817.36
ENSG00000169567	HINT1	2894.96	2907.37	4605.35
ENSG00000211651	IGL@	2894.96	1481.83	594.204
ENSG00000179869	ABCA13	2893.92	4267.84	6414.82
ENSG00000122565	CBX3	2893.92	3177.35	3108.55
ENSG00000124155	PIGT	2893.92	2118.53	2412.27
ENSG00000162298	SYVN1	2892.87	2336.62	2507.9
ENSG00000143183	TMCO1	2891.83	2566.15	3542.66
ENSG00000145050	ARMET	2888.71	1472.15	2303.75
ENSG00000126934	MAP2K2	2886.63	2759.63	2695.94
ENSG00000017260	ATP2C1	2884.55	2152.83	2703.46
ENSG00000153147	SMARCA5	2883.51	2247.8	2885.06
ENSG00000118689	FOXO3	2882.46	2271.55	2111.41
ENSG00000101347	SAMHD1	2881.42	2044.66	2747.52
ENSG00000122642	FKBP9	2880.38	2855.48	1989.99
ENSG00000177666	PNPLA2	2879.34	2787.77	2469.22
ENSG00000172493	AFF1	2878.3	2781.61	2383.26
ENSG00000146278	PNRC1	2877.26	3876.49	2178.03
ENSG00000141580	WDR45L	2872.05	2755.23	3823.1
ENSG00000133511	PI4KA	2871.01	2552.96	2729.25
ENSG00000136485	WDR68	2866.85	2932.87	2648.66
ENSG00000119801	YPEL5	2866.85	3381.38	3578.12
ENSG00000102226	USP11	2865.81	2298.81	2736.77
ENSG00000119777	TMEM214	2864.77	2152.83	2272.59
ENSG00000179632	MAF1	2863.73	2656.73	2255.39
ENSG00000182179	UBA7	2863.73	2137.88	1898.66
ENSG00000139641	FAM62A	2860.6	2507.23	2111.41
ENSG00000094755	GABRP	2860.6	2021.79	4768.67
ENSG00000211600	IGKV1-5	2860.6	2502.84	1781.54
ENSG00000189091	SF3B3	2857.48	2361.25	2496.08
ENSG00000049860	HEXB	2856.44	1925.93	2489.64
ENSG00000160075	SSU72	2856.44	2377.08	2981.76
ENSG00000185950	IRS2	2855.4	2109.73	1930.89
ENSG00000110696	C11orf58	2854.36	2755.23	3027.97
ENSG00000068912	C2orf30	2854.36	2503.71	3400.82
ENSG00000107798	LIPA	2854.36	2710.38	3222.45
ENSG00000128245	YWHAH	2854.36	2961.89	2795.87
ENSG00000133243	BTBD2	2852.28	2633.87	2527.25
ENSG00000128989	AC025917.8-2	2851.24	3137.78	2526.17
ENSG00000185585	OLFML2A	2849.15	4069.97	1639.7
ENSG00000149932	TMEM219	2849.15	1970.79	2580.97
ENSG00000127481	UBR4	2849.15	2844.93	3830.62
ENSG00000116478	HDAC1	2848.11	1917.14	2908.7
ENSG00000197081	IGF2R	2848.11	2191.52	2387.56
ENSG00000198478	SH3BGRL2	2847.07	2301.45	3157.98
ENSG00000180304	OAZ2	2846.03	3002.35	2769.01
ENSG00000077157	PPP1R12B	2842.91	3763.93	1328.09
ENSG00000160948	VPS28	2842.91	1975.18	2597.09
ENSG00000047315	POLR2B	2840.83	2270.67	3300.89
ENSG00000115806	GORASP2	2839.78	2282.1	2383.26
ENSG00000213614	HEXA	2835.62	2116.77	2259.69
ENSG00000141027	NCOR1	2832.5	2373.56	2434.84
ENSG00000138107	ACTR1A	2831.46	2579.35	2323.09
ENSG00000141002	TCF25	2831.46	2020.91	2865.72
ENSG00000105063	SAPS1	2830.42	2262.75	3353.54
ENSG00000144043	TEX261	2830.42	2911.77	2505.76
ENSG00000156639	ZFAND3	2829.37	2733.24	2679.83
ENSG00000173575	CHD2	2827.29	2933.75	2926.96
ENSG00000110107	PRPF19	2822.09	1976.94	2728.18
ENSG00000159069	FBXW5	2821.05	2340.14	2285.48
ENSG00000213585	VDAC1	2821.05	2627.71	3147.24
ENSG00000082153	BZW1	2820.01	2710.38	2502.53
ENSG00000170876	TMEM43	2820.01	2264.51	1540.85
ENSG00000124486	USP9X	2820.01	2878.35	2821.66
ENSG00000067066	SP100	2818.97	1919.78	2072.73
ENSG00000008282	SYPL1	2818.97	3048.08	3329.9
ENSG00000180353	HCLS1	2815.84	1383.33	2349.95
ENSG00000080603	SRCAP	2815.84	2836.14	2376.81
ENSG00000197894	ADH5	2814.8	3398.97	3513.64
ENSG00000169398	PTK2	2814.8	2299.69	3142.94
ENSG00000185591	SP1	2812.72	3181.75	2360.7
ENSG00000149823	C11orf2	2811.68	2552.96	2894.73
ENSG00000125817	CENPB	2809.6	2834.38	2427.32
ENSG00000155368	DBI	2809.6	1932.97	2471.37
ENSG00000167778	SPRYD3	2809.6	2479.97	2867.86
ENSG00000125818	PSMF1	2808.56	2389.39	2603.54
ENSG00000093072	CECR1	2806.47	1309.46	896.141
ENSG00000179776	CDH5	2805.43	1506.45	622.141
ENSG00000079432	CIC	2805.43	2990.91	2116.78
ENSG00000047410	TPR	2805.43	2230.21	3006.48
ENSG00000142784	WDTC1	2805.43	2567.03	2921.59
ENSG00000116237	ICMT	2804.39	3053.35	3276.18
ENSG00000133706	LARS	2804.39	1993.65	2642.22
ENSG00000105968	H2AFV	2802.31	3048.08	2789.43
ENSG00000166086	JAM3	2801.27	2461.5	1534.4
ENSG00000136802	LRRC8A	2799.19	2059.61	1835.26
ENSG00000120438	TCP1	2795.02	2348.06	3433.06
ENSG00000010256	UQCRC1	2795.02	2150.19	3734.99
ENSG00000173269	MMRN2	2791.9	1851.18	1224.94
ENSG00000100979	PLTP	2791.9	1665.63	2644.37
ENSG00000186298	PPP1CC	2790.86	3195.82	2707.76
ENSG00000106244	PDAP1	2788.78	2961.89	3170.88
ENSG00000136527	TRA2B	2788.78	2291.77	2268.29
ENSG00000087460	GNAS	2787.74	2143.15	1793.36
ENSG00000092201	SUPT16H	2784.61	2632.11	2914.07
ENSG00000198431	TXNRD1	2784.61	2994.43	4005.77
ENSG00000139970	RTN1	2781.49	4400.63	4711.72
ENSG00000147862	NFIB	2780.45	2923.2	2438.06
ENSG00000157827	FMNL2	2778.37	2931.11	1862.12
ENSG00000142657	PGD	2778.37	2545.93	3177.32
ENSG00000108349	CASC3	2777.33	3427.11	3300.89
ENSG00000086232	EIF2AK1	2777.33	2501.08	3395.45
ENSG00000055917	PUM2	2777.33	2970.69	3485.71
ENSG00000076928	ARHGEF1	2776.29	1631.33	1510.76
ENSG00000149547	EI24	2776.29	2405.22	3069.87
ENSG00000084676	NCOA1	2776.29	3061.27	2304.82
ENSG00000173757	STAT5B	2775.24	2253.96	1651.52
ENSG00000054118	THRAP3	2773.16	2537.13	2948.45
ENSG00000100991	TRPC4AP	2771.08	2196.8	2611.06
ENSG00000173482	PTPRM	2770.04	2533.62	1707.39
ENSG00000089127	OAS1	2769	1571.53	789.764
ENSG00000144567	FAM134A	2766.92	3168.56	3203.11
ENSG00000107263	RAPGEF1	2765.88	2255.72	2420.87
ENSG00000015171	ZMYND11	2764.83	3107.88	2526.17
ENSG00000127954	STEAP4	2762.75	2034.98	2997.88
ENSG00000185339	TCN2	2762.75	1918.9	2839.93
ENSG00000120705	ETF1	2761.71	2340.14	2825.96
ENSG00000117228	GBP1	2761.71	1307.7	439.474
ENSG00000211666	IGLV2-14	2761.71	2092.15	1256.1
ENSG00000087074	PPP1R15A	2761.71	4868.48	2786.2
ENSG00000125826	RBCK1	2760.67	2479.09	1970.65
ENSG00000112531	QKI	2759.63	3366.43	977.803
ENSG00000088387	DOCK9	2758.59	2055.21	2126.45
ENSG00000136448	NMT1	2758.59	2148.43	2287.63
ENSG00000136457	CHAD	2752.34	1965.51	248.212
ENSG00000158467	AHCYL2	2749.22	2314.64	1568.78
ENSG00000135018	UBQLN1	2748.18	2632.11	2809.84
ENSG00000007933	FMO3	2744.01	1823.92	5907.65
ENSG00000179403	VWA1	2742.97	3147.45	1209.9
ENSG00000103978	TMEM87A	2738.81	2151.07	2529.39
ENSG00000184254	ALDH1A3	2735.69	2519.54	1642.92
ENSG00000113384	GOLPH3	2735.69	2778.97	2899.03
ENSG00000182541	LIMK2	2735.69	3168.56	3943.45
ENSG00000103365	GGA2	2733.61	2404.34	3020.45
ENSG00000179262	RAD23A	2733.61	2352.45	2707.76
ENSG00000184900	SUMO3	2732.56	2766.66	2545.51
ENSG00000135048	TMEM2	2729.44	1749.17	1834.19
ENSG00000150938	CRIM1	2726.32	2364.77	2296.23
ENSG00000100644	HIF1A	2726.32	2158.1	1890.06
ENSG00000133961	NUMB	2726.32	2528.34	2582.05
ENSG00000172660	TAF15	2726.32	1983.1	2605.68
ENSG00000063245	EPN1	2722.15	2304.97	2351.03
ENSG00000134313	KIDINS220	2722.15	3201.1	2070.58
ENSG00000116688	MFN2	2722.15	2512.51	2787.28
ENSG00000135052	GOLM1	2720.07	4193.09	4957.78
ENSG00000004534	RBM6	2720.07	2056.09	2355.32
ENSG00000105216	LSM14A	2719.03	2783.37	2629.32
ENSG00000148341	SH3GLB2	2719.03	3540.55	3231.05
ENSG00000167470	MIDN	2716.95	2466.78	2306.97
ENSG00000211894	AL928761.2	2715.91	3360.27	486.753
ENSG00000124006	OBSL1	2715.91	3356.75	3066.65
ENSG00000165672	PRDX3	2714.87	2637.39	3644.73
ENSG00000145703	IQGAP2	2713.83	1929.45	2854.97
ENSG00000160216	AGPAT3	2712.79	2910.89	2629.32
ENSG00000104823	ECH1	2712.79	1938.25	1995.36
ENSG00000182534	MXRA7	2712.79	4027.75	2458.48
ENSG00000136960	ENPP2	2710.7	1278.68	933.748
ENSG00000186350	RXRA	2710.7	2808.87	2266.14
ENSG00000004478	FKBP4	2707.58	2428.08	2500.38
ENSG00000144674	GOLGA4	2706.54	2407.86	2578.82
ENSG00000143570	SLC39A1	2706.54	2270.67	1779.39
ENSG00000108829	LRRC59	2705.5	1817.77	2418.72
ENSG00000134440	NARS	2705.5	2727.97	4099.25
ENSG00000158828	PINK1	2703.42	2919.68	2576.67
ENSG00000126457	PRMT1	2702.38	1853.82	2627.17
ENSG00000158604	TMED4	2702.38	2644.42	2969.94
ENSG00000141720	PIP5K2B	2701.33	3508.89	2395.08
ENSG00000092068	SLC7A8	2700.29	2625.08	2152.24
ENSG00000100600	LGMN	2699.25	1811.61	1425.87
ENSG00000176658	MYO1D	2699.25	2533.62	3075.25
ENSG00000125648	SLC25A23	2698.21	2823.82	2469.22
ENSG00000110237	ARHGEF17	2697.17	3390.17	1844.93
ENSG00000090238	YPEL3	2697.17	3285.52	2778.68
ENSG00000007237	GAS7	2696.13	4142.96	919.78
ENSG00000151726	ACSL1	2695.09	1731.58	1747.15
ENSG00000092621	PHGDH	2690.93	1665.63	2186.63
ENSG00000166224	SGPL1	2690.93	5484.96	4794.46
ENSG00000119689	DLSTP	2689.88	2720.05	2599.24
ENSG00000179820	MYADM	2685.72	2216.14	1011.11
ENSG00000119139	TJP2	2685.72	2216.14	3348.17
ENSG00000111907	TPD52L1	2685.72	1901.31	2366.07
ENSG00000132688	NES	2683.64	2256.6	710.251
ENSG00000175274	TP53I11	2683.64	2791.29	2231.76
ENSG00000112514	CUTA	2682.6	2115.89	2654.04
ENSG00000014641	MDH1	2682.6	2269.79	3764.01
ENSG00000065882	TBC1D1	2681.56	1773.79	1547.29
ENSG00000165475	CRYL1	2680.52	2174.81	3304.12
ENSG00000022267	FHL1	2680.52	3990.82	1281.89
ENSG00000083168	MYST3	2680.52	4852.65	3322.38
ENSG00000151366	NDUFC2	2679.47	2359.49	2786.2
ENSG00000204262	COL5A2	2677.39	1385.09	471.709
ENSG00000172380	GNG12	2676.35	3030.49	2132.9
ENSG00000106546	AHR	2674.27	3413.04	1167.99
ENSG00000110514	MADD	2673.23	2754.35	2325.24
ENSG00000160408	ST6GALNAC6	2673.23	3183.51	3222.45
ENSG00000164125	C4orf18	2671.15	2927.6	332.023
ENSG00000164120	HPGD	2671.15	4399.75	5011.51
ENSG00000196154	S100A4	2668.02	2616.28	2381.11
ENSG00000141424	SLC39A6	2668.02	3347.08	2233.9
ENSG00000087087	SRRT	2668.02	2406.1	2747.52
ENSG00000141934	PPAP2C	2662.82	2211.75	4211
ENSG00000165527	ARF6	2661.78	2487.01	2075.95
ENSG00000111843	TMEM14C	2661.78	2432.48	2949.53
ENSG00000169116	AC110760.3-2	2657.61	2299.69	1830.96
ENSG00000128284	APOL3	2656.57	1447.53	653.302
ENSG00000130382	MLLT1	2656.57	2520.42	2079.18
ENSG00000196547	MAN2A2	2655.53	3156.25	1810.55
ENSG00000196586	MYO6	2655.53	3020.82	3309.49
ENSG00000168079	SCARA5	2655.53	2741.16	1425.87
ENSG00000107331	ABCA2	2653.45	3570.45	1871.79
ENSG00000101150	TPD52L2	2653.45	2660.25	2470.3
ENSG00000160113	NR2F6	2652.41	2549.44	2802.32
ENSG00000120727	PAIP2	2652.41	2471.18	2938.78
ENSG00000121716	PILRB	2652.41	2626.83	2870.01
ENSG00000112769	LAMA4	2649.29	2464.14	791.913
ENSG00000113369	ARRDC3	2647.2	2473.81	2332.76
ENSG00000162551	ALPL	2645.12	1033.32	752.156
ENSG00000198171	DDRGK1	2643.04	1823.92	2324.16
ENSG00000113282	CLINT1	2642	2596.05	3876.83
ENSG00000143375	CGN	2639.92	3301.35	4764.37
ENSG00000115935	WIPF1	2639.92	2246.04	600.651
ENSG00000055163	CYFIP2	2638.88	2881.87	3525.46
ENSG00000124126	PREX1	2638.88	1520.52	866.054
ENSG00000148396	SEC16A	2636.79	2418.41	2910.85
ENSG00000143149	ALDH9A1	2634.71	2650.58	3337.43
ENSG00000137699	TRIM29	2634.71	2495.8	7512.97
ENSG00000130396	MLLT4	2633.67	2917.04	4142.23
ENSG00000149573	MPZL2	2633.67	2761.39	3300.89
ENSG00000132155	RAF1	2632.63	2428.96	3046.23
ENSG00000140262	TCF12	2632.63	2531.86	1839.56
ENSG00000136813	KIAA0368	2628.47	2049.05	2688.42
ENSG00000168000	BSCL2	2627.43	1992.77	3488.93
ENSG00000156453	PCDH1	2627.43	1894.28	2094.22
ENSG00000135924	DNAJB2	2626.38	2803.6	3425.53
ENSG00000119681	LTBP2	2626.38	2910.89	814.478
ENSG00000015676	NUDCD3	2626.38	2698.07	2111.41
ENSG00000071054	MAP4K4	2625.34	2234.61	1374.3
ENSG00000174574	AKIRIN1	2623.26	2343.66	2515.43
ENSG00000127837	AAMP	2622.22	2174.81	2821.66
ENSG00000101972	STAG2	2622.22	2452.71	2709.91
ENSG00000079785	DDX1	2621.18	1887.24	3163.35
ENSG00000143337	TOR1AIP1	2621.18	2603.09	2280.11
ENSG00000139357	SLC5A8	2620.14	2252.2	4141.16
ENSG00000132405	TBC1D14	2620.14	2916.16	2575.6
ENSG00000167110	GOLGA2	2619.1	2668.17	3036.56
ENSG00000124831	LRRFIP1	2617.02	2792.17	3125.75
ENSG00000115762	PLEKHB2	2614.93	2398.18	2629.32
ENSG00000140464	PML	2614.93	1776.43	1305.53
ENSG00000112511	PHF1	2613.89	3108.76	3080.62
ENSG00000052344	PRSS8	2613.89	1902.19	2204.89
ENSG00000105976	MET	2611.81	2046.42	1566.63
ENSG00000073578	SDHA	2611.81	1953.2	3058.05
ENSG00000024422	EHD2	2610.77	2319.04	788.69
ENSG00000126524	SBDS	2609.73	2749.95	2405.83
ENSG00000166181	API5L1	2608.69	2957.5	3138.64
ENSG00000213593	TMX2	2608.69	2144.91	2097.44
ENSG00000130638	ATXN10	2607.65	2297.05	3668.37
ENSG00000205403	CFI	2605.56	1129.18	843.49
ENSG00000161533	ACOX1	2604.52	2299.69	2284.41
ENSG00000156860	FBRS	2604.52	2847.57	2772.23
ENSG00000169180	XPO6	2604.52	1925.06	2573.45
ENSG00000101367	MAPRE1	2603.48	2334.87	1726.74
ENSG00000043143	PHF15	2602.44	2156.34	1797.65
ENSG00000157703	SVOPL	2601.4	3689.18	3758.63
ENSG00000113758	DBN1	2599.32	2596.93	1458.11
ENSG00000018408	WWTR1	2593.07	2326.07	1498.94
ENSG00000137642	SORL1	2592.03	1458.96	1640.78
ENSG00000177728	KIAA0195	2589.95	3128.98	3419.09
ENSG00000155876	RRAGA	2589.95	2716.54	2752.89
ENSG00000173039	RELA	2588.91	2097.42	1900.81
ENSG00000101182	PSMA7	2587.87	1651.55	2378.96
ENSG00000100138	NHP2L1	2586.83	2394.67	2836.7
ENSG00000117410	ATP6V0B	2584.75	2200.31	2911.92
ENSG00000154856	APCDD1	2581.62	2348.94	1409.76
ENSG00000049656	CLPTM1L	2579.54	1780.83	2789.43
ENSG00000115875	SFRS7	2577.46	2889.78	2594.94
ENSG00000100106	TRIOBP	2576.42	2364.77	2322.01
ENSG00000165424	ZCCHC24	2576.42	3090.29	687.686
ENSG00000130288	NDUFA13	2572.25	1582.08	2447.73
ENSG00000148053	NTRK2	2572.25	2706.86	817.701
ENSG00000100227	POLDIP3	2568.09	2471.18	2670.16
ENSG00000075292	ZNF638	2568.09	2895.06	2965.65
ENSG00000100647	KIAA0247	2567.05	2199.43	1928.74
ENSG00000070214	SLC44A1	2567.05	2485.25	1632.18
ENSG00000003989	SLC7A2	2566.01	2840.53	3189.14
ENSG00000004455	AK2	2564.97	2148.43	2125.38
ENSG00000070159	PTPN3	2564.97	3091.17	3717.8
ENSG00000117713	ARID1A	2563.93	2770.18	2193.07
ENSG00000145284	SCD5	2563.93	3045.44	2421.94
ENSG00000188895	MSL1	2562.88	3470.2	2633.62
ENSG00000182240	BACE2	2561.84	1371.02	1079.88
ENSG00000163694	RBM47	2561.84	2482.61	3568.44
ENSG00000149577	SIDT2	2561.84	1293.63	1520.43
ENSG00000008018	PSMB1	2560.8	1778.19	2868.94
ENSG00000145860	RNF145	2560.8	2560.88	4006.84
ENSG00000100284	TOM1	2560.8	2720.05	3310.56
ENSG00000159186	ATP5O	2558.72	1779.95	3020.45
ENSG00000100612	DHRS7	2557.68	1736.86	2122.16
ENSG00000115107	STEAP3	2557.68	3791.19	5971.05
ENSG00000139629	GALNT6	2553.52	1844.15	934.823
ENSG00000147649	MTDH	2552.48	2253.96	2038.34
ENSG00000214655	KIAA0913	2547.27	2742.92	2490.71
ENSG00000142327	RNPEPL1	2545.19	1933.85	2011.48
ENSG00000162804	SNED1	2545.19	2165.14	1253.95
ENSG00000137033	IL33	2544.15	2581.98	3137.57
ENSG00000157654	PALM2	2544.15	2641.78	1034.75
ENSG00000158470	B4GALT5	2543.11	2151.95	2460.63
ENSG00000127884	ECHS1	2543.11	1676.18	2009.33
ENSG00000105329	TGFB1	2543.11	1436.1	640.407
ENSG00000104517	UBR5	2543.11	2430.72	2720.66
ENSG00000140545	MFGE8	2542.07	3285.52	1140.05
ENSG00000114554	PLXNA1	2542.07	3952.12	3245.02
ENSG00000071655	MBD3	2541.02	2390.27	2093.14
ENSG00000132383	RPA1	2541.02	1894.28	2449.88
ENSG00000213923	CSNK1E	2539.98	2987.4	2868.94
ENSG00000108523	RNF167	2538.94	2264.51	2707.76
ENSG00000197451	HNRNPAB	2537.9	2001.56	2440.21
ENSG00000138448	ITGAV	2537.9	2289.14	1621.43
ENSG00000137710	RDX	2537.9	2076.32	1289.41
ENSG00000138758	SEPT11	2537.9	2324.31	1208.82
ENSG00000123143	PKN1	2536.86	2053.45	2118.93
ENSG00000099991	CABIN1	2535.82	2700.71	2424.09
ENSG00000013374	NUB1	2535.82	1861.74	2139.35
ENSG00000070087	PFN2	2535.82	4033.91	6198.84
ENSG00000131100	ATP6V1E1	2534.78	2293.53	2691.65
ENSG00000101337	TM9SF4	2534.78	2138.75	2161.91
ENSG00000131473	ACLY	2533.74	2307.6	2660.48
ENSG00000151929	BAG3	2530.61	1929.45	2916.22
ENSG00000005339	CREBBP	2530.61	2632.11	1859.98
ENSG00000146731	CCT6A	2528.53	2195.92	3303.04
ENSG00000161202	DVL3	2527.49	2749.95	2289.78
ENSG00000121064	SCPEP1	2527.49	2995.31	8043.78
ENSG00000056097	ZFR	2527.49	2462.38	2489.64
ENSG00000166197	NOLC1	2524.37	2106.22	2328.46
ENSG00000100632	ERH	2523.33	2204.71	3000.03
ENSG00000166123	GPT2	2523.33	2370.92	3391.15
ENSG00000034713	GABARAPL2	2522.29	2697.19	3078.47
ENSG00000125734	GPR108	2522.29	1843.27	1781.54
ENSG00000104695	PPP2CB	2520.2	2620.68	3459.92
ENSG00000171302	CANT1	2519.16	2011.24	2340.28
ENSG00000158270	COLEC12	2519.16	1557.46	546.925
ENSG00000175066	GK5	2519.16	2661.13	2549.81
ENSG00000110719	TCIRG1	2519.16	1830.08	1968.5
ENSG00000141429	GALNT1	2518.12	2111.49	1731.03
ENSG00000203747	FCGR3A	2516.04	912.84	387.898
ENSG00000196642	C9orf86	2515	2355.09	2736.77
ENSG00000175029	CTBP2	2515	2573.19	2664.78
ENSG00000115216	NRBP1	2515	1996.29	2366.07
ENSG00000178035	IMPDH2	2513.96	2278.58	3004.33
ENSG00000183722	LHFP	2512.92	2016.52	665.121
ENSG00000132613	MTSS1L	2511.88	4175.5	4560.22
ENSG00000108604	SMARCD2	2509.8	2309.36	3406.19
ENSG00000176340	COX8A	2508.75	2441.28	2817.36
ENSG00000175203	DCTN2	2508.75	2074.56	2670.16
ENSG00000174243	DDX23	2508.75	2313.76	2446.66
ENSG00000117461	PIK3R3	2508.75	2273.31	3134.34
ENSG00000138080	EMILIN1	2506.67	1816.01	423.357
ENSG00000038274	MAT2B	2505.63	2495.8	2947.38
ENSG00000105953	OGDH	2505.63	2039.38	2445.58
ENSG00000102531	FNDC3A	2504.59	2390.27	1918
ENSG00000132530	XAF1	2503.55	1666.51	800.509
ENSG00000074370	ATP2A3	2502.51	2279.46	2756.12
ENSG00000136888	ATP6V1G1	2502.51	2774.58	4025.11
ENSG00000064651	SLC12A2	2502.51	3092.93	3618.95
ENSG00000182107	TMEM30B	2502.51	2705.1	3047.31
ENSG00000198363	ASPH	2499.39	2148.43	2311.27
ENSG00000159352	PSMD4	2499.39	2434.24	3099.96
ENSG00000148730	EIF4EBP2	2497.3	2120.29	2051.24
ENSG00000141232	TOB1	2495.22	3741.06	3916.59
ENSG00000159713	TPPP3	2495.22	8026.49	25734.5
ENSG00000132612	VPS4A	2495.22	2056.09	2368.22
ENSG00000167553	TUBA1C	2492.1	1640.12	1971.72
ENSG00000080845	DLGAP4	2491.06	2404.34	1750.38
ENSG00000181061	HIGD1D	2491.06	2695.43	2611.06
ENSG00000168439	STIP1	2491.06	2303.21	3162.28
ENSG00000174718	C12orf35	2488.98	1261.09	994.995
ENSG00000125977	EIF2S2	2488.98	2314.64	2436.99
ENSG00000164683	HEY1	2488.98	3388.41	2651.89
ENSG00000139218	SFRS2IP	2488.98	2404.34	2399.38
ENSG00000163947	ARHGEF3	2485.85	1996.29	1163.69
ENSG00000100823	APEX1	2484.81	2692.79	2681.97
ENSG00000170515	PA2G4P4	2484.81	2260.99	2481.04
ENSG00000117528	ABCD3	2482.73	1941.76	2951.68
ENSG00000099860	GADD45B	2481.69	3006.74	1443.07
ENSG00000136110	LECT1	2480.65	1453.68	537.255
ENSG00000158941	KIAA1967	2478.57	2100.06	3064.5
ENSG00000114650	SCAP	2476.48	2723.57	2518.65
ENSG00000099250	NRP1	2474.4	1782.59	703.803
ENSG00000165757	KIAA1462	2472.32	1676.18	442.698
ENSG00000186716	BCR	2471.28	2041.14	2619.65
ENSG00000185043	CIB1	2470.24	2075.44	8246.86
ENSG00000157020	SEC13L1	2470.24	1835.35	2186.63
ENSG00000067704	IARS2	2466.07	2045.54	3120.37
ENSG00000135047	CTSL1	2462.95	1991.89	2426.24
ENSG00000210144	AF347015.1-13	2461.91	807.31	1626.81
ENSG00000077380	DYNC1I2	2460.87	2621.56	2457.4
ENSG00000186260	MKL2	2459.83	2317.28	2816.29
ENSG00000113504	SLC12A7	2458.79	2435.12	2830.26
ENSG00000120899	PTK2B	2457.75	1528.44	2340.28
ENSG00000099341	PSMD8	2456.71	2002.44	3031.19
ENSG00000178950	GAK	2454.62	1978.7	2504.68
ENSG00000116754	SFRS11	2452.54	2680.48	2662.63
ENSG00000145391	SETD7	2451.5	3335.65	1678.38
ENSG00000005884	ITGA3	2450.46	2419.29	3281.55
ENSG00000141556	TBCD	2450.46	1444.89	2068.43
ENSG00000100926	TM9SF1	2450.46	2222.3	2642.22
ENSG00000149480	MTA2	2449.42	1964.63	2106.04
ENSG00000211605	AC096767.3-3	2448.38	1134.45	2784.05
ENSG00000173442	EHBP1L1	2447.34	1976.94	1410.83
ENSG00000165175	MID1IP1	2447.34	2590.78	2994.66
ENSG00000114902	SPCS1	2445.25	2212.63	2859.27
ENSG00000085662	AKR1B1	2443.17	1959.35	2234.98
ENSG00000133321	RARRES3	2443.17	965.606	946.643
ENSG00000138449	SLC40A1	2441.09	2083.35	1021.86
ENSG00000137491	SLCO2B1	2441.09	1307.7	632.886
ENSG00000053254	FOXN3	2439.01	2787.77	2713.14
ENSG00000124767	GLO1	2439.01	2173.93	2775.46
ENSG00000142910	TINAGL1	2439.01	1843.27	815.552
ENSG00000143624	INTS3	2437.97	2188.88	2323.09
ENSG00000067141	NEO1	2437.97	2025.31	1873.94
ENSG00000169439	SDC2	2435.89	1618.14	928.376
ENSG00000149091	DGKZ	2434.84	1910.98	2248.95
ENSG00000126267	COX6B1	2431.72	1536.35	2794.8
ENSG00000109046	WSB1	2431.72	3177.35	2016.85
ENSG00000114115	RBP1	2430.68	937.464	955.239
ENSG00000146223	RPL7L1	2430.68	2676.96	2834.55
ENSG00000110713	NUP98	2429.64	1992.77	2500.38
ENSG00000118640	VAMP8	2429.64	1860.86	3888.65
ENSG00000131467	PSME3	2427.56	2049.05	2568.08
ENSG00000126012	JARID1C	2426.52	2482.61	2636.85
ENSG00000172725	CORO1B	2425.48	2140.51	2642.22
ENSG00000198948	MFAP3L	2425.48	4341.71	2444.51
ENSG00000004059	ARF5	2424.43	2178.33	2641.14
ENSG00000102181	CD99L2	2424.43	2790.41	1885.76
ENSG00000169727	GPS1	2422.35	2220.54	2669.08
ENSG00000125503	LENG3	2422.35	2173.05	1766.49
ENSG00000157873	TNFRSF14	2422.35	1964.63	2093.14
ENSG00000106351	AGFG2	2421.31	1509.09	1558.04
ENSG00000120549	KIAA1217	2421.31	2881.87	2565.93
ENSG00000168653	NDUFS5	2420.27	1451.93	2377.89
ENSG00000143222	UFC1	2420.27	2516.03	7330.3
ENSG00000160058	BSDC1	2417.15	2310.24	2414.42
ENSG00000216490	IFI30	2416.11	765.977	560.894
ENSG00000123243	ITIH5	2416.11	3343.56	488.902
ENSG00000172531	PPP1CA	2415.07	2005.96	2212.41
ENSG00000108344	PSMD3	2415.07	1732.46	2310.19
ENSG00000171862	PTEN	2414.03	2375.32	1705.25
ENSG00000149182	ARFGAP2	2412.98	2124.68	2622.88
ENSG00000220205	AC129492.6-1	2411.94	2937.27	2327.39
ENSG00000149532	AP003108.3-2	2411.94	2820.31	2555.18
ENSG00000166987	MBD6	2411.94	3223.08	2753.97
ENSG00000142634	EFHD2	2409.86	1659.47	1992.14
ENSG00000105426	PTPRS	2409.86	3654	2023.3
ENSG00000064932	SBNO2	2409.86	1528.44	1784.76
ENSG00000136279	DBNL	2408.82	1580.32	1698.8
ENSG00000105583	C19orf56	2407.78	1820.4	2019
ENSG00000022277	C20orf43	2407.78	2004.2	2306.97
ENSG00000179295	PTPN11	2406.74	2754.35	2000.74
ENSG00000079332	SAR1A	2404.66	2388.51	1912.63
ENSG00000083444	PLOD1	2402.57	1427.3	968.133
ENSG00000116350	SFRS4	2402.57	2437.76	2239.28
ENSG00000147416	ATP6V1B2	2401.53	1795.78	1982.47
ENSG00000169230	PRELID1	2401.53	2109.73	2221.01
ENSG00000176087	SLC35A4	2401.53	1991.89	1899.73
ENSG00000168137	SETD5	2400.49	2716.54	2374.67
ENSG00000077454	LRCH4	2399.45	2195.04	2536.92
ENSG00000166562	SEC11L3	2399.45	1463.36	2286.56
ENSG00000106948	AKNA	2398.41	1580.32	2242.5
ENSG00000119638	NEK9	2398.41	2399.94	2052.31
ENSG00000184014	DENND5A	2395.29	1779.07	1016.49
ENSG00000198258	UBL5	2392.16	2066.64	2691.65
ENSG00000139278	GLIPR1	2389.04	1519.64	666.196
ENSG00000163349	HIPK1	2389.04	3151.85	4698.83
ENSG00000175745	NR2F1	2389.04	2278.58	485.678
ENSG00000165802	NELF	2388	3009.38	2348.88
ENSG00000184575	XPOT	2388	2113.25	1967.43
ENSG00000167085	PHB	2385.92	2118.53	2776.53
ENSG00000162923	WDR26	2385.92	2387.63	2576.67
ENSG00000047457	CP	2384.88	1674.42	6527.64
ENSG00000143393	PI4KB	2384.88	2308.48	2357.47
ENSG00000100258	TMEM112B	2384.88	2054.33	1654.74
ENSG00000125166	GOT2	2383.84	2362.13	2427.32
ENSG00000198792	TMEM184B	2380.71	3220.44	2385.41
ENSG00000186591	UBE2H	2379.67	2793.04	4001.47
ENSG00000085719	CPNE3	2377.59	3179.99	2904.4
ENSG00000155463	OXA1L	2377.59	1954.96	2561.63
ENSG00000124762	CDKN1A	2376.55	2091.27	1750.38
ENSG00000142166	IFNAR1	2373.43	2222.3	2178.03
ENSG00000078304	PPP2R5C	2373.43	2219.66	2101.74
ENSG00000107742	SPOCK2	2373.43	2424.57	1599.94
ENSG00000132361	KIAA0664	2372.39	2349.82	2554.11
ENSG00000092096	SLC22A17	2372.39	2335.75	1244.28
[truncated: 35,656 more rows]

## Sheet: Macaque QC
		WOM6	WOM8	WOM9	WOM10
GENERAL INFO	Sex	Male
	Age	NA	~4 years	~4.5 years	~4.5 years
	Strain/Breed	NA
	Cause of death	Euthanasia
TOTAL READS	Number of input reads	34620259	30594779	46874451	66048601
	Average input read length	200	200	200	200
UNIQUE READS	Uniquely mapped reads number	25837542	24186672	42701547	58006283
	Uniquely mapped reads %	0.7463	0.7905	0.911	0.8782
	Average mapped length	197.04	197.24	198.07	197.79
	Number of splices: Total	17438321	14373984	26919138	32310461
	Number of splices: Annotated (sjdb)	15583965	12868988	23364196	29267020
	Number of splices: GT/AG	17330366	14293925	26768197	32101387
	Number of splices: GC/AG	68045	52956	102475	128494
	Number of splices: AT/AC	6516	4951	9081	12369
	Number of splices: Non-canonical	33394	22152	39385	68211
	Mismatch rate per base, %	0.003	0.0031	0.0028	0.0031
	Deletion rate per base	0.0001	0.0002	0.0002	0.0002
	Deletion average length	2.04	1.87	1.84	1.82
	Insertion rate per base	0.0001	0.0001	0.0002	0.0002
	Insertion average length	1.73	1.73	1.54	1.5
MULTI-MAPPING READS	Number of reads mapped to multiple loci	1530865	1481744	1881166	3827057
	% of reads mapped to multiple loci	0.0442	0.0484	0.0401	0.0579
	Number of reads mapped to too many loci	3546	3860	2568	8862
	% of reads mapped to too many loci	0.0001	0.0001	0.0001	0.0001
UNMAPPED READS	% of reads unmapped: too many mismatches	0.0038	0.0046	0.003	0.0043
	% of reads unmapped: too short	0.2053	0.156	0.0456	0.059
	% of reads unmapped: other	0.0003	0.0003	0.0002	0.0004
	ENA/EGA study accession number	ERP012311		PRJEB7014

## Sheet: Macaque NC
Ensembl Gene ID	Gene Name	WOM6	WOM8	WOM9	WOM10
ENSMMUG00000008469	BPIFB1	808673	351789	639103	107759
ENSMMUG00000008925	BPIFA1	585311	611744	296570	106255
ENSMMUG00000028686	COX2	449518	720840	295941	528095
ENSMMUG00000028689	COX1	410259	486922	253505	444593
ENSMMUG00000028682	COX3	367223	594469	265613	425905
ENSMMUG00000028670	cytb	287686	348523	129946	235593
ENSMMUG00000001467	COL1A1	278408	678753	553719	1.07072e+06
ENSMMUG00000002764		233807	112224	48448.9	19479
ENSMMUG00000016184	ZG16B	222436	90703.3	83049.3	30193.3
ENSMMUG00000028695	ND2	192019	233014	100074	148232
ENSMMUG00000028677	ND4	183185	261584	132130	150781
ENSMMUG00000028699	ND1	177756	235066	84110.3	130089
ENSMMUG00000022504	AZGP1	175453	96637.7	96009.6	36744.7
ENSMMUG00000002144		165906	87754.4	361179	37066.4
ENSMMUG00000008987	LYZ	158697	40311.3	175360	12457.7
ENSMMUG00000004852	EEF1A1	144184	137039	148800	159621
ENSMMUG00000028683	ATP6	142959	191531	91622.2	153094
ENSMMUG00000020092		136751	53367.6	28975.7	13544.3
ENSMMUG00000011501		128451	107608	74771.4	36479.9
ENSMMUG00000028673	ND5	124188	79567.7	53158.4	55566.9
ENSMMUG00000001328	ALDH3A1	123747	88913.6	52731.4	42268.3
ENSMMUG00000022979		100271	83639.2	89124.6	123440
ENSMMUG00000021138	DMBT1	97189.2	30545.2	90165.6	5946.43
ENSMMUG00000004815	LCN15	95877.3	120899	63249.1	43224.6
ENSMMUG00000028701		91946.4	124354	60476.7	113574
ENSMMUG00000030769		83644.4	64491.9	29696.1	9811.73
ENSMMUG00000010341	SLPI	82049.9	64154.8	25741.3	54991.5
ENSMMUG00000018364		80344.3	55718.6	55710.1	43720.3
ENSMMUG00000019374	SEC14L3	80229.5	44946.9	49208.6	54374.1
ENSMMUG00000012997	VMO1	76718.7	71283.8	31356.1	57725.1
ENSMMUG00000028672	ND6	72842.1	76448.2	30854.2	54900.7
ENSMMUG00000007551	RPL13A	72172.2	65556.7	45891.4	77136.8
ENSMMUG00000002320		63682.3	49715	30252.3	41113.8
ENSMMUG00000028680	ND3	63440.1	80038.8	29541.1	100916
ENSMMUG00000021828		62544.4	41195.6	35523.6	82814.1
ENSMMUG00000014888		62417	40105.4	25864.8	68215.4
ENSMMUG00000010029		61265.2	62504.8	46684.6	69206.2
ENSMMUG00000015202	IGHM	61045.7	25609.2	30632.8	14725.9
ENSMMUG00000020676	BPIFB4	59280.9	95822.6	108699	39738.9
ENSMMUG00000014261	LTF	58759.9	65239.3	26166.8	13277.6
ENSMMUG00000017928	RPL13	56572.4	47880.3	30123	73412.3
ENSMMUG00000018653		54729.3	40239.4	21424.6	26693.5
ENSMMUG00000005494		54504.8	53315.5	39251.3	72680.1
ENSMMUG00000011218		53674.7	51507.5	33338.1	28094.3
ENSMMUG00000009157	RPLP0	53181.5	48600.9	38574.5	76373.2
ENSMMUG00000022767	EEF2	53007.4	54189.8	51584	49047.5
ENSMMUG00000021516	CLU	52481.3	51057.6	26893.7	40961.9
ENSMMUG00000013303	ALDH1A1	50851.5	33509.6	47243.7	37886.9
ENSMMUG00000021314	RPS20	46966	47090.5	28536.6	55218
ENSMMUG00000017228	SCGB3A2	46794.4	40968.5	141069	9119.66
ENSMMUG00000016844	RPL4	46780.6	40740	36204.1	40683.5
ENSMMUG00000022158		46448.8	42397.1	23909.2	43136.9
ENSMMUG00000016452	TSPAN1	45477.4	33151.3	25144.4	30603.8
ENSMMUG00000023326	EPAS1	44531.3	36705.2	37671.3	18607.3
ENSMMUG00000008151	ATP1A1	43349.3	37963.2	35710	21103.3
ENSMMUG00000002848		42212.6	37813.7	24573.2	52146.7
ENSMMUG00000022341	RPL7A	41926.3	40414.3	29552.6	53545.6
ENSMMUG00000007549	RPS11	41902.3	44528	24350.5	48733.9
ENSMMUG00000009200	CST3	40587.8	60039.7	36234	99890.3
ENSMMUG00000013379		40464.2	33869.2	21975	42323.2
ENSMMUG00000003295	RPS4Y2	38849.5	37922.3	27520.6	39535.2
ENSMMUG00000015270		37546.3	33134.4	28664.4	52344.2
ENSMMUG00000012054	ACTG1	36779.3	39589.2	34340.6	61785.5
ENSMMUG00000011073		36765.4	27178.8	31055.5	30364.9
ENSMMUG00000003412		36595.1	32838.3	30040.2	46579.3
ENSMMUG00000003604	GNB2L1	36529.5	38846	29236.3	45199.5
ENSMMUG00000005260		36451.3	27441.1	16163.2	43792.5
ENSMMUG00000015907	RPL10A	36384.5	34489.7	24587.5	37888.7
ENSMMUG00000000422		36114.5	31724.1	22333.5	40139.6
ENSMMUG00000037140		34677.6	71162.5	24212	56946.7
ENSMMUG00000018837	RPL17-C18orf32	34387.5	24021.2	28708.6	49093.2
ENSMMUG00000018679	GAPDH	34348.4	29349.2	22362	43132.6
ENSMMUG00000008917	S100A6	33611.7	27947.4	17671.1	37702.9
ENSMMUG00000013237		33508.2	37399.1	23245.9	52834.4
ENSMMUG00000003909	FTL	33470.4	34061	20131.5	44606.2
ENSMMUG00000017786	PABPC1	33263.5	35326	28598.7	15714.9
ENSMMUG00000004235		32676.9	33526.5	20087.3	38941.3
ENSMMUG00000018524	GSTP1	32640.3	23471.2	11253.1	25337.1
ENSMMUG00000008553		32470	32234.7	28886.4	53027.6
ENSMMUG00000004696	HSPA8	32437.2	25909.6	32220	27427.5
ENSMMUG00000023801	LCN2	32251.8	24579.7	9623.09	6918.15
ENSMMUG00000002445	RPL11	31877.1	26541.4	20555.6	44295.7
ENSMMUG00000003867		31488.5	28707.6	20138	51061.3
ENSMMUG00000012000	ANXA2	31294.3	33536.3	21116.1	32241.7
ENSMMUG00000015146		31211	34200.6	21070.4	32386.8
ENSMMUG00000009019	RPS3	31193.3	29656.7	21069.7	45068
ENSMMUG00000035818		31106.3	70368.5	27574.8	55837.3
ENSMMUG00000021081	TUBA1B	30625.7	23993	22527.7	31026.7
ENSMMUG00000010266	GNAS	30527.3	36885.8	25819.9	28904.2
ENSMMUG00000014256		30512.1	31439.3	25681.3	53982.7
ENSMMUG00000006598	EEF1G	30488.2	24561.4	28435.9	41000.2
ENSMMUG00000005960		30051.7	25133.9	29406.9	21344.7
ENSMMUG00000009242	P4HB	30049.2	25940.6	21480.2	28251.1
ENSMMUG00000003314	AQP3	29727.5	21458.7	15369.2	13691.8
ENSMMUG00000015563	RPS27A	29477.7	32220.6	25042.3	45724.9
ENSMMUG00000006221	PRDX1	29152.2	24334.3	18506.5	26519.4
ENSMMUG00000011870		29048.8	23500.8	24558.2	46240.4
ENSMMUG00000017137	GSTA5	28739.7	20432.1	26139.7	22126.9
ENSMMUG00000002264	LPO	28498.8	22544.7	25654.9	5558.11
ENSMMUG00000028684	ATP8	28430.6	41198.4	3361.44	6551.44
ENSMMUG00000007433		28211.1	28896.5	22201.4	31981.8
ENSMMUG00000022552	RPS9	28109	23242.7	16274.6	39890.2
ENSMMUG00000004392	CALR	27765.8	24534.6	22768.3	24444.4
ENSMMUG00000012969	PSAP	27619.5	22955.1	21531.7	30454.4
ENSMMUG00000018029	APLP2	27300.3	21292.3	24587.5	21600.9
ENSMMUG00000003050	RPS15	27135.1	29306.9	12898.1	29401.8
ENSMMUG00000031838	MYL6	26794.5	26665.5	13957.7	34565.5
ENSMMUG00000008729	RPS5	26569.9	22060.9	14258.3	26749
ENSMMUG00000003578	RPS23	26268.4	24622	18624.3	47623.9
ENSMMUG00000004502		26075.4	29321	16675.1	27892.4
ENSMMUG00000022965	RPSA	25509	31429.4	21385.3	52536.8
ENSMMUG00000002163		25457.3	17108.1	13096.6	11136.6
ENSMMUG00000004441		25293.3	21722.5	12538.3	21299
ENSMMUG00000012667	ANXA1	24784.9	18844.1	21718	22856.6
ENSMMUG00000002751	WFDC2	24449.3	21472.9	8864.84	8920.26
ENSMMUG00000004470	CD9	23827.4	21189.4	20650.6	21623.1
ENSMMUG00000022686	HSP90AB1	23769.4	24777.1	18610.7	17689.3
ENSMMUG00000001645	EEF1D	23543.6	16731.5	11318.8	21952.8
ENSMMUG00000018647	KRT15	23488	26661.3	13832.8	13637.5
ENSMMUG00000013020	GSN	23402.3	25833.4	17896.8	30211.8
ENSMMUG00000019370		23156.3	22915.6	12280.5	24251.2
ENSMMUG00000028678	ND4L	23108.3	17086.9	6530.11	7183.62
ENSMMUG00000013429	RPS19	22746.3	21103.4	10401.3	26835.5
ENSMMUG00000006899	SLC25A6	22383	23369.7	16071.1	27055.2
ENSMMUG00000006225	CLSTN1	22326.2	19274.2	16901.5	11767.5
ENSMMUG00000028844		21850.6	20891.8	10335.7	23923.4
ENSMMUG00000023316	UBB	21806.5	23022.7	13462.2	19964.2
ENSMMUG00000020073		21166.9	26318.6	19880.9	29979.7
ENSMMUG00000017042		21102.5	23911.2	12146.3	26404.5
ENSMMUG00000000267		21015.5	16386	13235.9	28166.5
ENSMMUG00000028895		20898.2	23766	9282.52	22979.4
ENSMMUG00000018185	CALM2	20850.2	18951.3	21403.1	21431.1
ENSMMUG00000023807		20743	23912.6	11091	19774.7
ENSMMUG00000017949	OAZ1	20452.9	17395.7	14483.9	29088.2
ENSMMUG00000008776	PRDX6	20268.7	10320.4	10727.6	12273.1
ENSMMUG00000002158	SPINT2	20140	12557.1	10479.2	9441.31
ENSMMUG00000011153	ACTB	19944.5	22536.2	16793.6	17330
ENSMMUG00000032655		19413.4	43938.5	21799.4	48006.6
ENSMMUG00000016085		19390.7	19711.4	10551.3	20400.7
ENSMMUG00000005141	RPL7	19354.1	23052.4	22102.1	26689.8
ENSMMUG00000022127	FXYD3	19066.5	14879.8	11016.1	11114.4
ENSMMUG00000001489	PRR4	19011	1809.38	10739.8	2975.68
ENSMMUG00000011327		18949.1	17082.7	11640.8	24740.8
ENSMMUG00000018776	FAU	18840.6	17148.9	9716.63	22167
ENSMMUG00000008335	SAT1	18777.6	19483	19168.4	19633.9
ENSMMUG00000016164	TMED3	18746	10608.1	11988.5	11758.3
ENSMMUG00000032622		18318.4	49717.8	27821.2	68919.1
ENSMMUG00000004499	ATF4	18233.9	18061.4	14035.5	21882.4
ENSMMUG00000017919	CXCL17	17960.1	16769.6	9045.48	8760.36
ENSMMUG00000031911		17854.1	13451.2	7729.61	7952.85
ENSMMUG00000019544	RPL37A	17845.3	22348.6	11028.2	23523.3
ENSMMUG00000011963		17826.4	9375.51	6969.92	12280.6
ENSMMUG00000006353		17811.3	12736.2	13135.2	18291.2
ENSMMUG00000002915	AES	17797.4	15858.5	10295	12528.7
ENSMMUG00000001850	SPARC	17729.3	52081.5	48293.3	79699.5
ENSMMUG00000003448		17693.9	18471.8	16368.8	20773
ENSMMUG00000005593	RPS15A	17579.1	22104.7	9925.11	23165.9
ENSMMUG00000022547	RPS13	17572.8	19758	11609.4	23819
ENSMMUG00000009463	DDX5	17561.5	21388.2	23405.9	20361.2
ENSMMUG00000001340		17352.1	19587.3	9743.76	20109.9
ENSMMUG00000003193	VIM	17349.5	33069.5	28779.3	56965.8
ENSMMUG00000000084	BGLAP	17304.1	40192.8	14806.6	85541
ENSMMUG00000008336		17180.5	13049.3	11672.9	14526.5
ENSMMUG00000004617	GPX6	16977.4	26939.1	23224.5	10406.9
ENSMMUG00000005782	EPHX1	16855	8894.61	9019.78	8894.33
ENSMMUG00000015519		16826	15459.4	12750.4	36285.4
ENSMMUG00000008090		16728.9	17356.3	12567.6	22007.7
ENSMMUG00000009822	TPPP3	16633	11691.2	7540.4	12102.8
ENSMMUG00000003073	NACAD	16476.6	19031.7	15237.9	17917.1
ENSMMUG00000019457	EZR	16395.8	8329.09	6612.22	3917.78
ENSMMUG00000028668		16342.9	9881.8	6565.1	49996.4
ENSMMUG00000000983	ALDOA	16110.7	13593.6	12194.2	14499.4
ENSMMUG00000003375	SSR4	16104.4	10087.7	7361.19	11591
ENSMMUG00000021708	SLC44A4	16077.9	10406.4	6972.78	7116.33
ENSMMUG00000014384	APP	16052.7	15308.5	24082	17354
ENSMMUG00000003444	TMSB10	15984.6	18979.5	9773.03	44431.5
ENSMMUG00000007888	ITM2B	15966.9	17237.8	31418.9	35717.4
ENSMMUG00000019630	GSTM4	15912.7	21451.7	14466.8	11769.4
ENSMMUG00000002468	KRT5	15872.3	16237.9	7368.33	8014.59
ENSMMUG00000023368		15785.3	19774.9	14522.5	22804.7
ENSMMUG00000002792	ARF1	15507.7	14869.9	12699.7	14398.7
ENSMMUG00000000731		15192.4	8897.43	5048.59	9153
ENSMMUG00000037213		14984.2	36128.4	26840.9	47681.3
ENSMMUG00000018347		14904.7	16270.3	14430.4	20624.8
ENSMMUG00000013348	GLTSCR2	14898.4	14659.8	8039.47	13258.5
ENSMMUG00000007183	TMEM59	14892.1	13152.2	18484.4	19269.7
ENSMMUG00000021123	PPIB	14880.8	18296.9	11832.9	32725.1
ENSMMUG00000001682	PDIA3	14826.5	13872.9	16248.9	15272.3
ENSMMUG00000022884	GLUL	14724.3	12864.5	16835.8	7968.9
ENSMMUG00000003570	ATP5A1	14689	14806.5	14446.1	16353.9
ENSMMUG00000008331	PLXNB2	14556.6	13258	7525.41	8381.92
ENSMMUG00000005098	PEBP1	14296.7	11359.8	10706.9	15306.2
ENSMMUG00000020710	OS9	14112.5	11603.7	9131.87	9729.62
ENSMMUG00000005072		14046.9	13363.8	12254.1	20555
ENSMMUG00000015901		14011.6	17859.7	4578.07	13542.4
ENSMMUG00000022096	JCHAIN	13970	5553.66	9333.93	2536.74
ENSMMUG00000023469	HSP90B1	13964.9	12457	13503.6	11523.7
ENSMMUG00000014305	APOE	13900.6	16140.6	11382.4	25594
ENSMMUG00000011253	ADH7	13691.2	7433.56	9735.9	12233
ENSMMUG00000004730	HDLBP	13674.8	13301.7	12496.2	10312.4
ENSMMUG00000016241	ATP5G2	13595.3	15786.6	7624.65	11915.1
ENSMMUG00000020624	CRACR2B	13485.5	12404.8	7598.23	6051.99
ENSMMUG00000006062	CD59	13476.7	11310.4	13249.4	14141.3
ENSMMUG00000022947		13441.4	14733.1	10676.9	16502.1
ENSMMUG00000001940	NME1-NME2	13397.2	10334.5	8822	21065.6
ENSMMUG00000021766		13314	15295.8	15199.3	12735.5
ENSMMUG00000003760	B2M	13269.8	19676.2	14029.1	27130.6
ENSMMUG00000031964	AQP5	13194.1	6570.47	6853.55	4307.33
ENSMMUG00000020671	BPIFB3	13110.9	56470.2	8504.28	3170.77
ENSMMUG00000030562		13078.1	14050.6	10527	21315
ENSMMUG00000011436	EIF4G2	13001.1	11548.7	19907.3	15463.7
ENSMMUG00000028703		12875	23113	9488.15	27426.9
ENSMMUG00000015059		12835.9	15274.7	11243.1	20277.2
ENSMMUG00000017050	AGR2	12804.3	13054.9	8961.23	11537.9
ENSMMUG00000007158		12629	11771.6	4231.08	12317.6
ENSMMUG00000019016		12461.2	14225.4	8070.89	15013
ENSMMUG00000012743	BGN	12343.9	28622.9	16640.9	43289.4
ENSMMUG00000022101	CIRBP	12278.3	13755.8	11036.1	15149.4
ENSMMUG00000007215	XBP1	12261.9	11902.7	12065.6	8439.33
ENSMMUG00000013136	YBX1	12229.1	10314.8	10427	14782.7
ENSMMUG00000020086	POR	12089	8719.73	8495.71	6448.34
ENSMMUG00000006763	COX4I1	12056.2	11716.6	7083.45	13540.6
ENSMMUG00000021068	CYP2A24	12028.5	6863.81	1852.79	4919.75
ENSMMUG00000022317	COL6A2	11964.2	19681.8	10989.7	27826.3
ENSMMUG00000013232	CD63	11947.8	12593.8	8998.36	20911.3
ENSMMUG00000008793	SPP1	11925.1	31343.4	58576.1	122211
ENSMMUG00000018858	SRRM2	11838	12008.5	10421.3	5451.92
ENSMMUG00000009873		11793.9	10460	7561.1	14247.5
ENSMMUG00000002676		11757.3	8234.6	6036.75	15676.7
ENSMMUG00000011901		11728.3	12506.3	8819.15	17004
ENSMMUG00000021986	PPP2R1A	11651.3	9520.77	5754.01	8763.45
ENSMMUG00000002043	CD81	11585.7	14276.2	8342.92	16653.3
ENSMMUG00000023454		11536.5	9606.8	9051.19	11417.5
ENSMMUG00000018321	RPN1	11530.2	10187.8	9176.14	10072.3
ENSMMUG00000002772	PFN1	11527.7	11726.4	6232.38	13520.2
ENSMMUG00000013098		11525.2	4223.77	6914.23	3895.55
ENSMMUG00000022763	TACSTD2	11453.2	6093.8	3392.14	3609.71
ENSMMUG00000012140	PTMA	11415.4	12087.5	10944	13195.5
ENSMMUG00000029555	MAMU-A3	11391.4	12589.5	6789.29	12718.3
ENSMMUG00000020747	NDRG2	11381.3	11324.5	10029.4	5243.87
ENSMMUG00000028946	GPX4	11352.3	11081.9	6632.92	13534.4
ENSMMUG00000004605	CLIC6	11349.8	8237.42	9031.2	5504.39
ENSMMUG00000028947	CFD	11332.1	4378.9	3315.03	6134.72
ENSMMUG00000006071	PLD3	11323.3	12024	7556.11	12292.9
ENSMMUG00000018745	C5orf49	11305.6	6966.76	4975.05	9859.88
ENSMMUG00000020582		11285.5	12575.4	5648.34	15299.5
ENSMMUG00000014799	GFY	11277.9	12967.5	10586.3	7616.39
ENSMMUG00000007651	CES1	11272.9	9915.65	7292.65	5755.66
ENSMMUG00000013752		11243.8	10134.2	8891.97	13945
ENSMMUG00000006429	ACTN4	11195.9	12933.6	6313.77	7645.4
ENSMMUG00000005194		11187.1	10307.7	6454.43	10024.7
ENSMMUG00000006095	CST6	11156.8	5966.88	2475.39	5569.22
ENSMMUG00000013048	JUP	11110.1	9491.15	5217.09	4469.7
ENSMMUG00000023282		11079.8	9915.65	10225.7	9320.31
ENSMMUG00000005217	HSPA5	11053.3	9165.38	10142.2	6632.93
ENSMMUG00000009963	PLTP	11035.7	9378.33	5077.86	9178.93
ENSMMUG00000000537	CTSK	10968.8	24468.3	31928	62185
ENSMMUG00000009384	IGFBP4	10904.5	16608.8	8767.74	22497.3
ENSMMUG00000005006	RPS21	10812.4	9788.72	5777.57	17583.7
ENSMMUG00000022030	PFDN5	10772	7917.29	6905.67	14101.2
ENSMMUG00000001974	CSDE1	10748.1	9585.64	13322.3	9684.55
ENSMMUG00000023684	TUBB	10707.7	13530.2	8552.12	13099.2
ENSMMUG00000004376	CIB1	10692.6	7449.07	4331.04	8993.72
ENSMMUG00000037191		10683.7	23692.6	15250	32912.8
ENSMMUG00000004705	TAGLN2	10681.2	8422.16	6722.89	9280.18
ENSMMUG00000010202	C12orf57	10666.1	8976.4	4643.76	11962.6
ENSMMUG00000003356	TNC	10594.2	20694.4	20539.2	27983.8
ENSMMUG00000006222	ITM2C	10577.8	17067.2	12963.1	10153.7
ENSMMUG00000009633	CLDN4	10541.2	7238.94	4051.15	5336.47
ENSMMUG00000004124	HSPB1	10490.7	9279.61	4241.07	4127.68
ENSMMUG00000011426	TIMP1	10457.9	18264.5	8564.25	33930.2
ENSMMUG00000007428	GAS6	10425.1	8409.47	5101.43	9132.63
ENSMMUG00000002947	PCOLCE	10372.1	20536.4	12665.4	45676.7
ENSMMUG00000011763	AQP1	10363.3	17742.7	12037.1	11639.7
ENSMMUG00000018687	CD99	10355.7	15833.2	10502.7	28586.9
ENSMMUG00000007345	MAGED2	10341.9	9383.97	6959.22	9843.83
ENSMMUG00000010545		10307.8	9900.13	7002.77	10544.5
ENSMMUG00000004928	SNRNP70	10258.6	15390.3	8808.44	10737.8
ENSMMUG00000006489	YWHAZ	10193	9553.21	17889.6	12525
ENSMMUG00000003273	BCAM	10165.2	7825.62	5363.46	5101.88
ENSMMUG00000019248		10152.6	9853.59	8173.7	15698.9
ENSMMUG00000021286	COL3A1	10103.4	37107.2	29071.3	51813.9
ENSMMUG00000001896	GNB1	10034	8584.35	11049.6	9382.04
ENSMMUG00000021821		10017.6	6624.06	7414.02	12537.4
ENSMMUG00000004475	MMP2	10011.3	25472.4	18664.3	40683.5
ENSMMUG00000006617	LBH	10006.3	9767.57	8504.99	7370.06
ENSMMUG00000014433	TKT	9997.46	9108.97	6233.09	8002.24
ENSMMUG00000014363		9978.54	9062.43	7089.87	7501.56
ENSMMUG00000016894		9964.66	10914.1	6988.49	11948.4
ENSMMUG00000031840		9947	9199.23	6570.81	14856.8
ENSMMUG00000023456	ERGIC3	9906.64	9501.03	6638.64	10342
ENSMMUG00000019873	CYP4B1	9828.42	6079.7	4465.98	4770.97
ENSMMUG00000006765	PI3	9786.79	8793.07	1563.63	4053.6
ENSMMUG00000018871	HNRNPK	9716.15	7597.15	10611.3	7284.25
ENSMMUG00000000050		9698.49	10904.2	6444.43	14191.9
ENSMMUG00000008145	S100A1	9677.04	5652.38	5057.16	3551.68
ENSMMUG00000003619	HNRNPA2B1	9640.46	9120.25	13719.9	12133.6
ENSMMUG00000032231		9516.83	7996.26	5298.49	9309.19
ENSMMUG00000003874		9505.48	8381.27	7614.65	8889.39
ENSMMUG00000013071	UCHL1	9501.69	9773.21	6430.87	8210.29
ENSMMUG00000022768	HYPK	9494.12	7611.26	2224.78	4806.16
ENSMMUG00000013499		9471.41	8698.58	8569.97	13547.4
ENSMMUG00000021055	SQSTM1	9463.85	7697.28	6001.76	7350.92
ENSMMUG00000000249	CAPNS1	9460.06	9832.44	7299.07	10108.1
ENSMMUG00000016997	DCN	9423.48	24159.4	27419.9	56505.2
ENSMMUG00000020190	VCP	9419.69	8350.24	7077.02	7942.36
ENSMMUG00000013255		9378.06	12741.8	4738.01	11817.5
ENSMMUG00000013835	DHRS9	9375.54	4976.86	4955.77	4202.38
ENSMMUG00000013171	H1FX	9313.73	9197.82	4133.98	8286.84
ENSMMUG00000018094	NCL	9278.4	9172.43	10569.8	7980.01
ENSMMUG00000022408	ST6GALNAC1	9256.96	6560.6	9403.9	4925.93
ENSMMUG00000011166	MS4A8	9174.96	6354.7	5900.37	8619.6
ENSMMUG00000029875	MAMU-A	9148.47	10602.5	4710.16	9314.13
ENSMMUG00000001711	SOD1	9115.67	8973.58	7155.56	9281.41
ENSMMUG00000018601	DDR1	9060.16	7200.87	6308.06	4570.33
ENSMMUG00000020772	CSRP1	9037.46	11031.2	8098.74	9403.65
ENSMMUG00000031143		8946.63	6591.63	3926.21	9758.63
ENSMMUG00000001856	XRCC6	8844.44	8963.71	6829.98	7376.23
ENSMMUG00000007338	TXNIP	8843.18	21668.9	14839.5	12294.1
ENSMMUG00000011454	IFI6	8816.69	15180.2	4355.31	13233.8
ENSMMUG00000023751	GRN	8810.38	9378.33	6459.43	11700.2
ENSMMUG00000018977	CKB	8809.12	9086.4	8033.76	16516.3
ENSMMUG00000020520	PPP6R1	8782.63	5986.62	3894.79	4671.57
ENSMMUG00000007091	ATP5D	8763.71	6213.67	3044.43	8414.64
ENSMMUG00000009949	ARHGDIA	8746.05	8963.71	4753	6168.68
ENSMMUG00000009587	FKBP8	8674.14	8443.32	4293.19	8940.63
ENSMMUG00000013668	FLNA	8631.25	14091.5	7992.35	12486.1
ENSMMUG00000012989	HNRNPA1	8612.33	8601.27	9095.46	8068.91
ENSMMUG00000013764	IGFBP3	8560.6	9840.9	10532.7	11344
ENSMMUG00000001505	KRT23	8529.07	7229.07	6276.65	3449.82
ENSMMUG00000023188	ALDH3B1	8527.81	4532.63	3126.54	2991.12
ENSMMUG00000009730		8498.79	7165.61	2512.51	6790.36
ENSMMUG00000013542	ATP2C2	8496.27	6837.01	4410.29	3644.28
ENSMMUG00000020999		8483.65	4225.18	3072.28	3137.43
ENSMMUG00000003717	PRSS23	8472.3	6734.06	7722.47	8471.43
ENSMMUG00000006758	CYP27A1	8453.38	6595.86	4498.11	4291.9
ENSMMUG00000000960	WDR1	8413.01	7944.08	6752.16	7310.79
ENSMMUG00000016549	MMP9	8399.13	12916.7	21465.3	53258.5
ENSMMUG00000018740	BSG	8395.35	6334.96	5427.72	6575.52
ENSMMUG00000021448	MDK	8357.5	9929.75	3360.73	9076.45
ENSMMUG00000003904	NUCB1	8327.23	9209.1	4448.84	9534.53
ENSMMUG00000002058	TAGLN	8312.09	17534	8367.91	17394.8
ENSMMUG00000022301	AHNAK	8296.95	8793.07	10669.8	4419.69
ENSMMUG00000014143	SARAF	8288.12	6079.7	10077.9	8599.85
ENSMMUG00000006101	MYH9	8255.32	9378.33	7277.65	5087.06
ENSMMUG00000019535	NUPR1	8243.97	7470.23	5029.31	7419.45
ENSMMUG00000013786	DSTN	8236.4	9422.05	16774.4	15466.8
ENSMMUG00000017238	CHAD	8228.83	20697.2	13600.7	41302.7
ENSMMUG00000001196		8226.3	10124.4	4587.36	2799.12
ENSMMUG00000006608	PCBP2	8202.34	8893.2	7448.3	8449.21
ENSMMUG00000005051		8196.03	7085.22	3724.86	7985.57
ENSMMUG00000009961	FAM129B	8163.23	7319.33	5244.94	5658.12
ENSMMUG00000005737	SLC9A3R1	8116.55	6323.67	4148.25	3956.67
ENSMMUG00000017217	EIF3G	8102.68	7773.44	4484.54	7071.88
ENSMMUG00000012754	EIF3D	8047.17	7154.33	5899.66	6057.55
ENSMMUG00000017609	CTSL	8040.86	6116.36	5329.9	6648.98
ENSMMUG00000022273	ST6GALNAC2	8024.46	8386.91	7323.35	4107.92
ENSMMUG00000021374	EWSR1	8020.68	8094.98	6020.32	6326.72
ENSMMUG00000021695	MRFAP1	8005.54	7347.53	7686.05	10426.6
ENSMMUG00000009113	CD74	8000.49	8213.44	4216.08	6691.58
ENSMMUG00000007510	TALDO1	7952.56	7240.35	5709.74	7085.46
ENSMMUG00000010290		7932.37	4849.94	3300.04	5069.15
ENSMMUG00000003533	FOXJ1	7886.96	3524.28	2963.04	3665.89
ENSMMUG00000001054	EEF1B2	7879.39	8192.29	7650.35	11358.2
ENSMMUG00000001027		7878.13	7798.82	7314.78	7128.06
ENSMMUG00000016100	LRP10	7870.56	5940.08	4147.54	4521.56
ENSMMUG00000023099	LRPAP1	7870.56	6312.39	4639.48	7529.34
ENSMMUG00000006205	EIF4H	7803.7	7838.31	7410.45	6608.24
ENSMMUG00000006058	TSPO	7770.9	5274.43	2775.26	6950.87
ENSMMUG00000015434	EVL	7762.07	6621.24	4362.45	5469.21
ENSMMUG00000016765	COX6B1	7730.53	6767.91	3662.74	8444.27
ENSMMUG00000023291	COPE	7728.01	6848.3	3330.74	7216.96
ENSMMUG00000001348	ERBB2	7709.09	5495.84	3844.1	3541.8
ENSMMUG00000019094	ATP6V0C	7705.3	8258.57	4159.68	9212.88
ENSMMUG00000012744	BCAP31	7701.52	6532.4	4936.49	7424.39
ENSMMUG00000004791	PLEKHB1	7668.72	7233.3	6158.84	6608.85
ENSMMUG00000013787	RRBP1	7667.46	6581.76	6359.47	6694.67
ENSMMUG00000032619		7657.36	5525.46	3520.66	5016.06
ENSMMUG00000006064		7634.66	7612.67	3308.61	4950.62
ENSMMUG00000012477	PTPRF	7632.13	5744.05	5245.65	2639.22
ENSMMUG00000001582	LAPTM4A	7610.69	7907.41	10089.3	11576.1
ENSMMUG00000003238	A2M	7595.55	16349.3	18767.8	23983.9
ENSMMUG00000015010	EIF3F	7590.5	9877.57	6899.24	8180.04
ENSMMUG00000000672		7574.1	4749.81	6073.16	7195.97
ENSMMUG00000014325	CYBA	7543.83	5167.25	2326.16	5659.97
ENSMMUG00000023043		7527.43	17629.9	19086.3	21739.8
ENSMMUG00000005880	GPI	7524.91	9498.2	5731.87	7455.87
ENSMMUG00000022243	MT2A	7517.34	4744.17	1690	1409.44
ENSMMUG00000003665	PLBD1	7511.03	5659.44	4850.1	5363.02
ENSMMUG00000006557	AP2M1	7488.32	7686	5299.2	7378.7
ENSMMUG00000004877	HNRNPL	7488.32	7987.8	6660.77	6885.43
ENSMMUG00000011821	PITPNM1	7475.71	5203.92	2982.32	3932.59
ENSMMUG00000021519	TEKT1	7459.31	5115.07	4842.96	6031
ENSMMUG00000006274	C19orf43	7439.12	6145.98	3790.55	8197.33
ENSMMUG00000006576	PBXIP1	7411.37	8130.24	5122.13	6933.59
ENSMMUG00000018661	SEC61A1	7396.23	6931.5	5440.57	7543.54
ENSMMUG00000000486		7355.86	4394.42	5670.47	7032.98
ENSMMUG00000016447	MYL9	7338.2	11087.6	5252.08	10925.4
ENSMMUG00000011798		7306.66	7735.36	5362.74	4836.41
ENSMMUG00000020212	SCNN1A	7263.77	10046.8	5124.99	2443.52
ENSMMUG00000020924	PSMB4	7251.16	5903.41	4925.07	7694.79
ENSMMUG00000003074	PLXNB1	7220.88	7282.66	4195.38	4981.49
ENSMMUG00000016638	PPIA	7218.36	8478.58	8284.37	13325.1
ENSMMUG00000022291		7218.36	8399.6	7202.68	8643.06
ENSMMUG00000030445	RPL36	7215.84	6605.73	4071.14	10280.9
ENSMMUG00000017985	CTNNA1	7184.3	6526.75	6991.34	5138.92
ENSMMUG00000023322	YIPF3	7165.37	6930.09	4475.97	4540.69
ENSMMUG00000002675	CAPG	7155.28	4911.99	3205.79	6799.62
ENSMMUG00000003744	SLC44A2	7155.28	9447.43	6834.27	7971.37
ENSMMUG00000018240		7140.14	7650.74	2427.55	6055.7
ENSMMUG00000018013		7082.12	4360.57	2539.65	5088.29
ENSMMUG00000012366	CTNND1	7060.67	8687.3	8953.38	4560.45
ENSMMUG00000011220	PIGR	7059.41	4209.67	5321.33	587.728
ENSMMUG00000014828		7058.15	10729.4	5676.18	13359.1
ENSMMUG00000013072	KDELR1	7048.05	6863.81	5686.89	10211.2
ENSMMUG00000006547	ATP6V0A4	7045.53	6917.4	5223.52	3276.34
ENSMMUG00000002029		7012.73	5505.72	8048.04	11928.7
ENSMMUG00000022194	SERPINF1	7010.21	13740.3	13824.2	36121.2
ENSMMUG00000005780	DYNC1H1	6948.4	6420.98	5691.89	5390.18
ENSMMUG00000020565	CBR1	6944.61	8161.26	4653.76	8107.81
ENSMMUG00000022407	SRSF5	6944.61	9051.15	8719.9	8092.99
ENSMMUG00000010363	RPN2	6939.56	7515.36	7033.47	8644.91
ENSMMUG00000013998	AK1	6932	6540.86	3640.61	7915.81
ENSMMUG00000000838	AGRN	6916.86	6559.19	3152.96	4399.94
ENSMMUG00000007839	FIS1	6915.6	4983.91	3246.49	7350.31
ENSMMUG00000001427	MYH14	6896.67	3524.28	2985.89	1289.05
ENSMMUG00000017549	ENPP3	6881.54	11122.8	9181.14	5525.38
ENSMMUG00000020051	TRIM28	6876.49	6910.35	3984.75	5985.94
ENSMMUG00000009327	SPTAN1	6870.18	6622.65	4887.94	3275.1
ENSMMUG00000011585	CNBP	6865.14	6763.68	9250.39	9835.8
ENSMMUG00000020503	ZSCAN18	6842.43	4240.7	2955.19	2938.02
ENSMMUG00000023531	ETFB	6832.34	5195.45	3577.07	5026.56
ENSMMUG00000009108	MIF	6808.37	4470.57	2925.91	5908.15
ENSMMUG00000006394	CYP2A23	6784.4	4040.44	4930.07	3354.74
ENSMMUG00000018117	GANAB	6780.61	6667.78	6153.13	6143.98
ENSMMUG00000004439		6771.78	6869.45	9625.24	12937.4
ENSMMUG00000019743	KIAA1522	6770.52	6357.52	4411.72	2941.73
ENSMMUG00000023782	IFI27L2	6750.34	3841.59	1779.25	7231.15
ENSMMUG00000014705	UQCRC1	6744.03	5868.16	4103.27	6111.88
ENSMMUG00000023036	SLC25A3	6712.49	9572.95	7520.41	9080.15
ENSMMUG00000021935	NFE2L1	6706.19	5955.59	6208.1	5523.53
ENSMMUG00000019518	SDF4	6680.96	6074.06	4489.54	7132.38
ENSMMUG00000013966	LGMN	6672.12	4140.57	3737	3717.75
ENSMMUG00000010172	TSPAN3	6670.86	6546.5	7406.88	7583.05
ENSMMUG00000016321		6669.6	9647.69	4882.23	10555.6
ENSMMUG00000000800	PSMD2	6664.56	6418.16	5246.36	6084.71
ENSMMUG00000021976	MTCH1	6639.33	6320.85	4638.05	6552.06
ENSMMUG00000018093	RALY	6634.28	6037.39	3788.41	6836.66
ENSMMUG00000011618	PTOV1	6631.76	6274.32	3398.57	5623.55
ENSMMUG00000002033	PRSS36	6614.1	2761.32	1462.96	3132.49
ENSMMUG00000020203		6602.74	6086.75	6809.99	7152.13
ENSMMUG00000022606	SF1	6591.39	8334.73	5779	4760.47
ENSMMUG00000001454	ACO2	6588.86	6982.27	5726.88	4600.58
ENSMMUG00000001666	LRRC26	6552.28	4679.29	1632.17	994.569
ENSMMUG00000002974	ACP5	6542.19	10046.8	10663.4	24418.5
ENSMMUG00000013558	PUF60	6534.62	5220.84	3702.01	6119.29
ENSMMUG00000001008		6528.31	3473.51	4910.79	2212.01
ENSMMUG00000013185	ATP5E	6518.22	6814.45	4338.89	8131.27
ENSMMUG00000003738		6487.94	5683.41	4673.75	6932.35
ENSMMUG00000012273	FCGRT	6453.88	7533.69	4858.67	10984.7
ENSMMUG00000015504		6452.62	5935.85	3977.61	9145.59
ENSMMUG00000019785	EIF3L	6447.58	5574.82	6404.45	2925.68
ENSMMUG00000000835	MSLN	6443.79	6007.77	2770.98	3099.77
ENSMMUG00000002472	CLPTM1	6427.39	5574.82	3661.32	3852.95
ENSMMUG00000020623	CD151	6393.33	5739.82	3342.88	5964.95
ENSMMUG00000016061	SRP14	6385.76	6332.14	3824.11	5245.72
ENSMMUG00000002031	PRSS8	6368.1	4665.19	2995.17	2126.19
ENSMMUG00000012206	MLF2	6358.01	6329.32	4589.5	6016.8
ENSMMUG00000002273	ATP6V0E2	6337.82	5265.97	4339.6	4183.86
ENSMMUG00000020982	HNRNPF	6330.26	4672.24	6117.43	6247.7
ENSMMUG00000013397	PRDX5	6320.16	3355.05	2873.08	5094.47
ENSMMUG00000004676		6318.9	6564.83	2885.21	6703.93
ENSMMUG00000006206		6318.9	5402.76	4475.97	6921.24
ENSMMUG00000011892	BASP1	6292.41	3294.4	3620.62	3351.66
ENSMMUG00000019111	TRIM29	6283.58	5528.28	3049.43	2385.48
ENSMMUG00000002943	QARS	6270.96	6319.44	4768.71	6394.01
ENSMMUG00000003702		6247	8018.83	9313.94	9546.26
ENSMMUG00000003859	SLC39A7	6235.64	6098.03	5144.98	6295.23
ENSMMUG00000009016		6233.12	5108.02	2084.84	6334.13
ENSMMUG00000006823	GTF2I	6211.67	6535.22	7958.08	6339.68
ENSMMUG00000028892	MUC16	6188.97	4778.01	4072.57	2739.23
ENSMMUG00000012350	MPST	6166.26	4254.8	2629.61	4598.73
ENSMMUG00000020085	AKR1A1	6158.69	4775.19	3694.16	5119.16
ENSMMUG00000021612	NDUFB7	6158.69	4198.39	2079.13	4938.89
ENSMMUG00000029827	CLIC1	6130.94	5037.5	4004.03	6759.49
ENSMMUG00000022808	ARPC2	6127.15	6295.47	7231.24	9553.05
ENSMMUG00000018806	HNRNPM	6124.63	4855.58	4248.93	4854.31
ENSMMUG00000015054	ARAP1	6114.54	5418.28	3265.77	4437.59
ENSMMUG00000013495	SSR2	6110.75	6090.98	4957.91	8307.83
ENSMMUG00000008836	DDOST	6094.35	4847.12	5134.27	4582.06
ENSMMUG00000019637	FUS	6089.31	6229.19	4555.94	6437.23
ENSMMUG00000018860	TCEB2	6075.43	4697.63	2568.92	7154.6
ENSMMUG00000010980	S100A5	6037.59	8367.16	3001.59	6107.56
ENSMMUG00000009381	WBP2	6017.4	6495.73	4084.71	3740.59
ENSMMUG00000014627	CTNNB1	6011.09	6471.75	9191.13	12964.6
ENSMMUG00000010378		6004.79	2051.95	1542.21	1313.13
ENSMMUG00000011743	SF3B2	5994.69	5164.43	3491.39	4035.07
ENSMMUG00000014465	H2AFY	5990.91	5366.1	5160.69	5737.76
ENSMMUG00000003269	PHC2	5977.03	5923.16	4120.41	6907.66
ENSMMUG00000019034	CCT3	5973.25	4818.91	4548.8	5767.39
ENSMMUG00000011759	SH3GLB2	5968.2	7315.1	3747.71	4769.12
ENSMMUG00000021963	PCDHGC5	5924.05	7537.92	4493.82	4690.09
ENSMMUG00000007939		5924.05	4703.27	5656.91	6173
ENSMMUG00000000980	YPEL3	5908.91	9910	3902.64	5402.53
ENSMMUG00000008355	MUC20	5896.3	4140.57	2486.1	2416.35
ENSMMUG00000016709	UBXN6	5892.51	5086.86	3682.02	5624.16
ENSMMUG00000012874	PGK1	5888.73	4875.32	5287.78	7020.63
ENSMMUG00000018041		5886.2	4576.34	2758.84	2980.62
ENSMMUG00000007358	PSMB7	5881.16	4880.96	4475.26	6905.81
ENSMMUG00000020283	EIF3H	5873.59	6870.86	5772.57	5092
ENSMMUG00000012370	CANX	5871.07	4992.37	11971.4	6824.31
ENSMMUG00000021075	RAC1	5868.54	6071.24	6136.7	7101.51
ENSMMUG00000018526	NDUFV1	5858.45	5205.33	2950.19	5285.23
ENSMMUG00000007149	CYC1	5857.19	5320.97	3651.32	7202.76
ENSMMUG00000006383	RPL14	5857.19	5532.51	8866.98	9599.97
ENSMMUG00000000599		5854.67	5325.2	3491.39	3713.43
ENSMMUG00000013916	ERP29	5844.57	4411.34	4074	6000.75
ENSMMUG00000008916	TF	5840.79	3878.26	5508.4	3586.87
ENSMMUG00000019564	MAP2K2	5834.48	5357.64	3367.87	5206.21
ENSMMUG00000009985	HINT1	5826.91	5212.38	4919.36	9109.17
ENSMMUG00000010979	S100A4	5815.56	6064.18	3702.01	11331.7
ENSMMUG00000007011	CD164	5760.05	3253.51	12679	10122.9
ENSMMUG00000006055	TMED9	5760.05	4449.42	3372.15	5174.11
ENSMMUG00000013607	CYB5A	5748.7	5814.57	4088.99	4612.31
ENSMMUG00000022663	SLC25A5	5742.39	5426.74	5562.66	7257.08
ENSMMUG00000000451	GRINA	5738.61	6567.65	3562.79	4987.05
ENSMMUG00000017152	COMT	5731.04	5082.63	3040.86	3789.36
ENSMMUG00000017466		5710.85	5756.74	6895.67	7421.92
ENSMMUG00000019212	CTSB	5702.02	6061.36	7079.16	8289.31
ENSMMUG00000023261	SNRNP200	5690.67	6050.08	4382.44	3957.29
ENSMMUG00000002496	CTSF	5689.41	5007.89	3668.46	5604.41
ENSMMUG00000016769	PSMC5	5679.32	5772.26	3952.62	4962.35
ENSMMUG00000019258	HLA-DRA	5675.53	5951.36	4882.23	8970.88
ENSMMUG00000013665	MMP14	5667.96	7292.53	6235.95	12181.2
ENSMMUG00000010509	CLTC	5666.7	5143.27	8043.04	6348.33
ENSMMUG00000004811	EPN1	5654.09	5067.12	3000.17	3408.45
ENSMMUG00000023398	COL16A1	5649.04	11609.4	7460.43	25363.1
ENSMMUG00000015777	HNRNPDL	5646.52	6358.93	6996.34	7629.97
ENSMMUG00000022817	TMBIM1	5645.26	5636.87	5351.32	4753.68
ENSMMUG00000029367	RPS29	5618.76	6601.5	3776.27	6948.4
ENSMMUG00000032518	RAMP1	5613.72	2850.17	1787.82	2913.95
ENSMMUG00000013188	SERINC2	5601.1	4628.52	2578.2	2390.42
ENSMMUG00000014289	DRC1	5594.8	3041.96	2853.09	1702.07
ENSMMUG00000016787	NDFIP1	5574.61	4567.88	7374.75	8380.06
ENSMMUG00000017426	RABAC1	5573.35	4352.11	2418.27	5978.53
ENSMMUG00000019727	FMO2	5572.09	6395.6	9321.08	6921.86
ENSMMUG00000011350	NDUFA13	5569.57	4103.9	2493.24	6194.6
ENSMMUG00000003292	SLC38A10	5567.04	3295.81	3164.38	4204.23
ENSMMUG00000008084	CHMP4B	5550.64	5548.02	4166.1	5620.46
ENSMMUG00000028899	PSCA	5543.07	4233.65	1930.62	3083.72
ENSMMUG00000020175	MED25	5529.2	4586.22	2246.91	2585.51
ENSMMUG00000023780	IFI27	5517.84	4823.14	2794.54	4841.97
ENSMMUG00000007330	NUMA1	5514.06	5900.59	4131.83	3309.06
ENSMMUG00000009306	SCAND1	5511.54	3402.99	1757.12	4919.14
ENSMMUG00000009194	ANXA5	5506.49	6076.88	5391.3	7068.17
ENSMMUG00000029561	MAMU-B	5502.71	5088.27	1973.46	4162.25
ENSMMUG00000020667	VPS28	5498.92	5511.36	2671.73	5458.09
ENSMMUG00000006636		5498.92	4315.44	3212.93	6711.95
ENSMMUG00000023138	BRD2	5478.74	6024.7	6338.05	4751.83
ENSMMUG00000008784	LITAF	5474.95	4519.93	5412.01	5429.08
ENSMMUG00000001460	PDAP1	5474.95	5501.48	3654.18	4856.17
ENSMMUG00000012164	TUBB4B	5449.72	2742.99	1934.19	2015.07
ENSMMUG00000001131	DAP	5448.46	5979.57	3824.11	5758.75
ENSMMUG00000015861	COX7B	5439.63	4856.99	3405	7345.37
ENSMMUG00000000997	PERP	5435.85	5436.61	8015.2	5562.43
ENSMMUG00000013182	GDI2	5418.18	5440.84	6197.39	6554.53
ENSMMUG00000021078	ATP1B1	5414.4	3790.82	9506	4012.23
ENSMMUG00000014747	BCL2L2-PABPN1	5413.14	6729.83	4238.22	5174.72
ENSMMUG00000019780	ANXA11	5409.35	5906.23	4220.37	4670.34
ENSMMUG00000019189	HERPUD1	5399.26	4663.78	5921.79	4712.32
ENSMMUG00000017809	TNKS1BP1	5399.26	4858.4	3202.94	2014.45
ENSMMUG00000015278		5396.74	4146.21	3425.7	7295.36
ENSMMUG00000017428	UBA1	5389.17	6966.76	4351.74	4193.12
ENSMMUG00000008209	TSPAN6	5384.12	4050.31	4674.46	4587.61
ENSMMUG00000018076	TFF3	5367.72	4369.03	607.602	3696.14
ENSMMUG00000001927		5367.72	5404.18	5609.78	5403.15
ENSMMUG00000017738	PRR13	5363.94	4357.75	3463.54	4043.1
ENSMMUG00000009425	ACTB	5361.42	3077.22	4003.32	3998.03
ENSMMUG00000003111	CDC37	5348.8	6161.49	3457.12	4604.28
ENSMMUG00000017266		5341.23	4818.91	5100.71	993.952
ENSMMUG00000008859	PIFO	5339.97	4058.77	2697.44	6220.53
ENSMMUG00000022106	ACSM4	5338.71	4603.14	14786.6	4822.21
ENSMMUG00000010658	CUTA	5337.45	4668.01	2062.7	3867.77
ENSMMUG00000022454	TAX1BP1	5336.19	3366.33	4768.71	3528.84
ENSMMUG00000003288	GPT2	5328.62	4871.09	4529.52	2833.07
ENSMMUG00000016096	LMNA	5326.09	4586.22	3435.7	5668
ENSMMUG00000010783	RNH1	5323.57	4621.47	2424.69	4127.68
ENSMMUG00000001160	MXD4	5288.25	5175.71	2977.32	5911.85
ENSMMUG00000001929	ELF3	5285.73	3968.51	2945.19	2054.58
ENSMMUG00000005689	PRDX2	5281.94	4625.7	3121.54	5072.86
ENSMMUG00000029267		5280.68	4012.23	776.816	7778.14
ENSMMUG00000006132	CLTA	5279.42	4165.95	3467.83	4932.1
ENSMMUG00000013061	SMDT1	5276.89	3088.5	2953.76	5653.8
ENSMMUG00000021864	SYNGR2	5275.63	3921.98	2925.91	3027.54
ENSMMUG00000005873	DISP1	5263.02	4213.9	2074.13	2874.43
ENSMMUG00000014727	NAPA	5261.76	5361.87	3428.56	4874.69
ENSMMUG00000021611		5226.43	5229.3	2173.37	3622.68
ENSMMUG00000004137	UBXN10	5215.08	3524.28	3365.73	3192.38
ENSMMUG00000013206	YWHAB	5215.08	5340.71	6780.72	5887.78
ENSMMUG00000011142	CAPN2	5212.56	4941.6	5519.82	5045.08
ENSMMUG00000014892	AGPAT3	5203.73	4106.72	3560.64	3391.17
ENSMMUG00000013383	TOM1	5202.47	3965.69	2686.01	4293.75
ENSMMUG00000005761	UBXN1	5198.68	5744.05	3275.05	6150.77
ENSMMUG00000006951	ZNHIT1	5193.64	4024.93	2303.32	5377.84
ENSMMUG00000005502	GDI1	5188.59	5480.33	4383.16	4273.99
ENSMMUG00000002194	PRKAR1A	5184.8	3972.75	7944.51	6157.56
ENSMMUG00000002131	AUP1	5182.28	4786.47	3276.48	5493.9
ENSMMUG00000021987	GPX2	5175.97	5522.64	2237.63	3925.18
ENSMMUG00000018034	ST14	5168.41	3350.81	2336.87	2129.9
ENSMMUG00000020354	SLC3A2	5155.79	3532.74	3042.29	2861.47
ENSMMUG00000023029	PGD	5154.53	4536.86	4426.71	4031.37
ENSMMUG00000012864	PDIA6	5144.44	4112.36	5726.88	5075.33
ENSMMUG00000022348	SURF4	5141.91	4772.37	4402.43	5715.53
ENSMMUG00000003303	TUFM	5141.91	4990.96	4011.17	5832.83
ENSMMUG00000012349	TST	5134.34	3256.33	2125.53	3729.48
ENSMMUG00000016422	MVP	5133.08	4542.5	2543.22	3900.49
ENSMMUG00000005297	PRRC2A	5129.3	5572	3981.9	3420.8
ENSMMUG00000015497	ASAH1	5126.78	5172.89	8521.41	8204.73
ENSMMUG00000009117	HTRA1	5115.42	8542.04	7784.58	13299.8
ENSMMUG00000022735	IRF3	5111.64	4428.26	2888.07	4957.41
ENSMMUG00000018940	IGFBP2	5110.38	8110.49	2653.17	9297.46
ENSMMUG00000009555		5093.98	5415.46	7678.2	9390.69
ENSMMUG00000016665		5093.98	3566.59	2064.13	5149.41
ENSMMUG00000003406	SDC4	5087.67	5720.08	3162.96	4544.4
ENSMMUG00000005193	CLPTM1L	5083.88	3985.44	3409.99	3217.69
ENSMMUG00000011342	CFAP45	5061.18	3467.87	2297.6	2607.12
ENSMMUG00000012626	ADRM1	5056.13	4711.73	2481.1	3511.55
ENSMMUG00000010225	RAB11B	5053.61	4903.53	2402.56	2855.91
ENSMMUG00000010906	FABP4	5047.3	5093.91	11373.8	9058.54
ENSMMUG00000001143	CLDN3	5046.04	3010.94	1598.61	1737.26
ENSMMUG00000023479	LTBP3	5039.73	7131.76	3306.47	6681.7
ENSMMUG00000019576		5034.69	5763.8	2806.68	7473.78
ENSMMUG00000022908	WLS	5030.9	2845.94	3360.01	4570.33
ENSMMUG00000020627		5029.64	4446.6	1839.23	5430.31
ENSMMUG00000022430	SF3B1	5025.85	6492.91	8242.25	5995.81
ENSMMUG00000018084	RSPH1	4994.32	3359.28	3432.13	3575.14
ENSMMUG00000002429	CAT	4993.06	4950.07	4939.35	4142.5
ENSMMUG00000013738	C4BPA	4991.79	2280.42	743.259	3076.93
ENSMMUG00000020894	NDUFA4	4989.27	5177.12	3461.4	6596.51
ENSMMUG00000011656	S100A10	4989.27	5373.15	3461.4	6102.62
ENSMMUG00000008839	BAT1	4976.66	7729.72	4586.64	5509.95
ENSMMUG00000013475	CAPN1	4967.83	6987.91	4054.72	3686.27
ENSMMUG00000020625	PNPLA2	4966.56	4999.43	3268.62	3360.3
ENSMMUG00000006618	BTBD2	4962.78	5302.64	2664.59	3601.07
ENSMMUG00000014445	SORBS3	4956.47	5226.48	3088.7	2966.42
ENSMMUG00000020432	OSCP1	4951.43	3333.89	3022.3	3697.38
ENSMMUG00000030381	ALOX15	4946.38	6016.23	5244.22	1967.53
ENSMMUG00000010008	IK	4942.59	5203.92	4146.11	3556
ENSMMUG00000010205		4916.1	4419.8	3285.76	4771.59
ENSMMUG00000017695	SERP1	4911.06	3298.63	5982.48	4311.65
ENSMMUG00000011630	ATF5	4899.7	5323.79	4329.61	2341.03
ENSMMUG00000004820	PRPF8	4899.7	5318.15	4603.06	2813.32
ENSMMUG00000019192		4899.7	3663.9	2793.11	4664.17
ENSMMUG00000004286	NDUFS3	4892.13	4092.62	2863.8	5828.51
ENSMMUG00000009341	ACTA2	4884.57	14733.1	8933.38	10067.9
ENSMMUG00000002456	MAPK8IP1	4865.64	3325.43	3167.95	2792.94
ENSMMUG00000012618	SERPING1	4858.07	9413.59	4641.62	5834.68
ENSMMUG00000008036	MAN1B1	4849.24	4216.72	3401.43	6131.63
ENSMMUG00000010304	C21orf59	4837.89	2755.68	2853.09	3330.05
ENSMMUG00000021629	LENG8	4836.63	8974.99	4548.8	3494.88
ENSMMUG00000006130	P4HTM	4827.8	5213.79	3356.45	5004.33
ENSMMUG00000012469	KIAA2013	4822.75	4047.49	2645.32	3294.24
ENSMMUG00000011475	CRIP2	4802.57	5418.28	2250.48	3924.57
ENSMMUG00000011197	SLC31A1	4788.69	3429.79	3579.92	2707.13
ENSMMUG00000010322	TXN	4787.43	5380.2	3436.41	6777.39
ENSMMUG00000019662	LGALS3BP	4777.34	4641.22	2097.69	1636.63
ENSMMUG00000019454	DYNLT1	4771.03	4194.16	2995.88	5437.1
ENSMMUG00000021098	HNRNPU	4768.51	4118	4813.69	2549.09
ENSMMUG00000016637		4750.85	3638.51	3139.39	3993.09
ENSMMUG00000009223	PPP1R15A	4739.49	4371.85	3107.26	3570.2
ENSMMUG00000015154	ATP6V0B	4731.92	3151.97	2304.74	5664.29
ENSMMUG00000036465		4731.92	13403.3	6970.64	22993.6
ENSMMUG00000006231	FAM107A	4726.88	4137.75	3611.34	1450.8
ENSMMUG00000019919	PSMB1	4721.83	4123.65	3605.63	5687.75
ENSMMUG00000005681	DHRS3	4720.57	5250.46	2939.48	4176.45
ENSMMUG00000002952	LAMB2	4720.57	6528.16	3775.55	5398.83
ENSMMUG00000009588	CCDC40	4716.78	3332.48	2481.81	1834.18
ENSMMUG00000006563	NPC2	4714.26	6420.98	5007.18	7333.64
ENSMMUG00000002328	PRKCSH	4711.74	4831.6	3155.82	3195.46
ENSMMUG00000000388	PLEC	4704.17	3734.41	3118.69	1605.76
ENSMMUG00000021158	C9orf9	4701.65	3608.89	1913.48	3659.72
ENSMMUG00000016866	WDR83OS	4691.55	4943.02	2369	4041.25
ENSMMUG00000018678	ATPIF1	4682.72	4246.34	2079.84	4750.6
ENSMMUG00000005875	HSPA9	4682.72	4817.5	4803.69	4025.2
ENSMMUG00000011313		4675.15	3333.89	1819.95	3314.61
ENSMMUG00000008550	SERPINB6	4673.89	4476.21	2738.13	3320.17
ENSMMUG00000018391		4667.59	6079.7	4005.46	7231.15
ENSMMUG00000010181		4662.54	4483.27	4595.21	6805.79
ENSMMUG00000007006	ZMYND10	4652.45	2991.19	1595.76	2860.24
ENSMMUG00000015432	SND1	4651.19	5157.38	4100.42	5143.86
ENSMMUG00000002808	TSC2	4649.92	5658.02	3033.72	3745.53
ENSMMUG00000019888	MAMU-E	4644.88	3917.74	3981.9	4762.33
ENSMMUG00000005511	SON	4644.88	5265.97	5629.77	4333.88
ENSMMUG00000019114		4644.88	4394.42	2641.75	4896.29
ENSMMUG00000002679		4643.62	5095.32	4588.07	2547.85
ENSMMUG00000005182	COPZ1	4634.79	4017.87	3467.83	3984.45
ENSMMUG00000011026	DNAH5	4631	1760.02	3325.74	1364.99
ENSMMUG00000001907	DYNLRB2	4624.69	3473.51	2406.84	4942.6
ENSMMUG00000007763	DDX24	4623.43	4809.04	3782.69	2914.56
ENSMMUG00000014011	IGFBP7	4623.43	6615.6	5309.19	11363.8
ENSMMUG00000022868	CCDC69	4610.82	3656.84	3744.85	3499.82
ENSMMUG00000007877	UBL5	4604.51	3673.77	2374.72	5635.28
ENSMMUG00000000478		4593.16	4219.54	2174.8	3306.59
ENSMMUG00000020273	TMEM219	4591.9	3756.97	2454.68	4930.87
ENSMMUG00000012303	CSTB	4590.63	6006.36	5199.96	8748.63
ENSMMUG00000001551	SSU72	4585.59	4464.93	3502.81	5085.82
ENSMMUG00000013242	CHPF	4583.06	4316.85	2355.44	3791.22
ENSMMUG00000012999	PSMB6	4567.93	3864.15	2901.64	4545.63
ENSMMUG00000000612	NME4	4566.66	4421.21	2519.65	5279.06
ENSMMUG00000011824	ERICH5	4565.4	3749.92	2624.61	3563.41
ENSMMUG00000002197	GABARAPL1	4557.83	4793.53	4932.92	3487.47
ENSMMUG00000004760	CDK5RAP3	4555.31	3820.44	3024.44	3402.28
ENSMMUG00000021182	SSBP4	4552.79	4373.26	2161.23	5043.84
ENSMMUG00000017604		4552.79	4352.11	3278.62	6114.97
ENSMMUG00000004899	ATP6V1G1	4550.27	3662.49	6890.67	10121.6
ENSMMUG00000008248	GALM	4546.48	2795.17	2581.06	2657.74
ENSMMUG00000012967	C10orf54	4538.91	3442.48	1992.73	3408.45
ENSMMUG00000000318	TNS2	4538.91	7564.72	4316.04	4738.87
ENSMMUG00000000646	SH3BGRL3	4531.34	5247.63	2748.13	4680.83
ENSMMUG00000030281		4512.42	4665.19	2037.71	3902.96
ENSMMUG00000011292	DCTN2	4493.5	4497.37	3876.23	5085.21
ENSMMUG00000021386	APH1A	4492.24	4338.01	3848.38	4644.41
ENSMMUG00000014761	RAB5C	4492.24	3792.23	3181.52	3936.91
ENSMMUG00000021795	DDX54	4488.45	4548.14	2316.88	3109.65
ENSMMUG00000008288	SNX17	4477.1	3967.1	3061.57	6096.44
ENSMMUG00000023144	FDPS	4475.84	3483.38	2244.77	2721.95
ENSMMUG00000000830	DAD1	4465.74	4235.06	3090.13	4798.75
ENSMMUG00000021980		4464.48	8678.83	3738.43	5538.97
ENSMMUG00000031483	H3F3A	4456.91	5206.74	4393.15	4188.8
ENSMMUG00000006929	ST3GAL4	4455.65	2954.53	2665.31	3947.41
ENSMMUG00000000329	SPRYD3	4453.13	4051.72	2895.21	2904.07
ENSMMUG00000020488	REEP5	4451.87	2913.63	6590.08	6116.82
ENSMMUG00000008695	GPR108	4426.64	3910.69	2523.22	2944.81
ENSMMUG00000010027	DDRGK1	4417.81	3814.79	2356.15	3402.28
ENSMMUG00000021979	ESYT1	4415.28	4291.47	3511.38	2876.29
ENSMMUG00000004173	PFKL	4410.24	4474.8	2802.39	4401.17
ENSMMUG00000008251	CFAP126	4401.41	3407.23	2318.31	3753.56
ENSMMUG00000015437	DEGS2	4398.88	2397.47	1409.41	1996.55
ENSMMUG00000011894	FAM92B	4397.62	2472.21	2550.36	4078.91
ENSMMUG00000020366	SNX3	4392.58	3219.66	4997.9	6106.32
ENSMMUG00000015592	LY6E	4388.79	4507.24	1605.75	5233.37
ENSMMUG00000031491	TMED2	4379.96	3600.43	8053.04	7455.26
ENSMMUG00000022926	MORF4L1	4378.7	3972.75	6757.16	8040.52
ENSMMUG00000019372	SUPT5H	4376.18	4273.13	3021.59	2831.22
ENSMMUG00000010942	ECE1	4372.39	2411.57	3018.73	1861.34
ENSMMUG00000017838	PEA15	4372.39	4445.19	3739.86	4209.79
ENSMMUG00000005119	HM13	4369.87	4033.39	2937.34	4233.25
ENSMMUG00000005010	JTB	4361.04	4438.14	3020.87	4591.32
ENSMMUG00000007675	SERPINH1	4361.04	8505.37	6445.86	21362.6
ENSMMUG00000008224		4361.04	3071.58	2325.45	5307.46
ENSMMUG00000019556	TM9SF2	4355.99	2720.42	5871.82	3957.29
ENSMMUG00000001690	CNN3	4354.73	4446.6	5199.96	5886.54
ENSMMUG00000011196	NSA2	4352.21	5208.15	4910.79	4730.22
ENSMMUG00000005895	NUCB2	4347.16	3243.63	3874.8	2449.69
ENSMMUG00000005878	PTPRA	4345.9	4181.47	3882.65	3033.71
ENSMMUG00000010377		4345.9	1022.45	1120.96	953.206
ENSMMUG00000001616	PADI2	4339.59	5505.72	5239.22	2520.07
ENSMMUG00000017134	SEPT5	4337.07	5291.35	3214.36	5617.99
ENSMMUG00000003996	HNRNPAB	4333.29	4173	3877.65	5309.93
ENSMMUG00000012448		4326.98	3560.95	3162.96	4001.12
ENSMMUG00000006492		4325.72	4573.52	5343.47	6405.13
ENSMMUG00000012047	QSOX1	4323.19	3340.94	2815.24	5396.97
ENSMMUG00000009790	LAMP1	4311.84	4139.16	3737.71	2746.64
ENSMMUG00000009560		4305.53	3823.26	2050.57	3550.45
ENSMMUG00000005501	ATP6AP1	4303.01	2965.81	2267.62	2313.87
ENSMMUG00000021382	BRD4	4301.75	5854.05	3211.51	4172.75
ENSMMUG00000005727	PKN1	4301.75	4419.8	3016.59	4698.74
ENSMMUG00000007799	LASP1	4300.49	4367.62	3703.44	3510.93
ENSMMUG00000002942	DRC3	4297.96	2814.91	1892.06	2484.26
ENSMMUG00000010551	CLDN7	4286.61	3257.74	2344.73	2514.51
ENSMMUG00000013257	IFITM1	4270.21	5574.82	2037.71	3801.09
ENSMMUG00000002519	STK11IP	4270.21	3501.71	2024.86	3233.12
ENSMMUG00000002453	CRY2	4267.69	3122.35	2518.94	2354.62
ENSMMUG00000017932	ACSS2	4263.9	4882.37	4116.84	2918.27
ENSMMUG00000007938	SRPR	4263.9	4904.94	4613.77	2390.42
ENSMMUG00000021120	MAGED1	4260.12	4896.48	3874.08	5808.75
ENSMMUG00000004223	RNF10	4258.86	4098.26	3631.33	2809.61
ENSMMUG00000010805	TPM3	4258.86	4113.77	4385.3	4430.8
ENSMMUG00000010843		4255.07	5643.92	7792.44	9008.54
ENSMMUG00000014204	DNAJA4	4253.81	3823.26	3478.54	2452.78
ENSMMUG00000007046	ADIPOR1	4236.15	4759.68	5342.75	4424.01
ENSMMUG00000022983		4231.1	2133.75	3340.02	1488.46
ENSMMUG00000019902	AMFR	4223.53	3252.09	3712.72	4290.04
ENSMMUG00000010050	SNRPB	4223.53	3943.13	2274.76	4843.2
ENSMMUG00000013329	TMC5	4215.97	4027.75	3996.18	2631.19
ENSMMUG00000030823		4215.97	4002.36	3583.49	4811.72
ENSMMUG00000010011	NDUFA2	4213.44	2992.6	1608.61	3565.26
ENSMMUG00000000652	SERBP1	4213.44	3780.95	5571.23	5722.94
ENSMMUG00000021763		4205.87	5525.46	2121.96	1970
ENSMMUG00000015930	ARL6IP4	4200.83	3914.92	2158.38	5417.35
ENSMMUG00000020116	GNAI2	4197.04	4780.83	3891.93	6728.01
ENSMMUG00000004394	TRIM8	4195.78	4095.44	3354.3	3646.14
ENSMMUG00000013256		4195.78	5925.98	1846.37	5526
ENSMMUG00000022622	CHMP2A	4194.52	3772.49	2632.46	3961.61
ENSMMUG00000012474		4193.26	5079.81	2447.54	4041.25
ENSMMUG00000014809	HNRNPC	4192	4096.85	4374.59	3995.56
ENSMMUG00000010416	SAP18	4190.74	4290.06	4008.31	4106.07
ENSMMUG00000006806	HDAC5	4188.21	3728.77	2553.93	3752.94
ENSMMUG00000000156	PHB	4181.9	3164.66	2465.39	4035.69
ENSMMUG00000001062		4175.6	3634.28	4142.54	2547.23
ENSMMUG00000018323	CD164L2	4174.34	1719.13	1189.5	1658.85
ENSMMUG00000015027	RPS27	4174.34	4645.45	2951.62	5004.95
ENSMMUG00000021856	NCSTN	4171.81	3683.64	3542.8	2673.79
ENSMMUG00000020743	CETN2	4170.55	3701.97	3866.94	4688.86
ENSMMUG00000009960	CTSA	4169.29	5050.2	2987.31	4723.43
ENSMMUG00000010028		4169.29	3683.64	2558.21	1827.39
ENSMMUG00000008693		4166.77	3197.09	1250.9	1384.74
ENSMMUG00000030922	SDC1	4162.98	3813.38	2633.18	4193.74
ENSMMUG00000018572	GHITM	4154.15	4429.67	5127.13	6134.72
ENSMMUG00000013573		4154.15	2927.73	1449.39	4564.15
ENSMMUG00000031202	RAB1B	4144.06	3745.69	2815.24	3228.8
ENSMMUG00000003410	PIGT	4140.27	3999.54	2670.31	3496.12
ENSMMUG00000021806	VGLL4	4135.23	3452.35	2866.65	3314.61
ENSMMUG00000009188	CAP1	4133.97	4443.78	4553.08	4783.32
ENSMMUG00000005130	ROMO1	4131.44	3463.64	1484.38	5175.34
ENSMMUG00000014510	ANKZF1	4130.18	5474.69	4320.33	4109.78
ENSMMUG00000011336		4127.66	3418.51	2179.08	7360.8
ENSMMUG00000005656	IMPDH2	4126.4	4849.94	3732.72	5040.14
ENSMMUG00000019647	TRMT112	4126.4	4096.85	1979.88	3400.43
ENSMMUG00000011201	UBE2D3	4121.35	3469.28	6394.45	7457.11
ENSMMUG00000017370	SPCS1	4117.57	3872.62	4834.39	6913.21
ENSMMUG00000019238	RNPS1	4112.52	4388.78	2666.74	2915.8
ENSMMUG00000000454	PDLIM1	4110	4016.46	2663.88	2684.29
ENSMMUG00000018685	CHD4	4103.69	4280.19	3924.06	2904.07
ENSMMUG00000011291	USF2	4097.38	4680.7	3135.11	3756.64
ENSMMUG00000015635	UQCRQ	4094.86	3019.4	1834.94	4446.85
ENSMMUG00000012346	RER1	4083.51	3634.28	3523.52	5616.14
ENSMMUG00000020622	POLR2L	4078.46	3315.56	1279.46	3768.99
ENSMMUG00000015663	AP3D1	4074.68	3617.36	3125.83	2493.52
ENSMMUG00000030356		4073.41	4556.6	3796.26	4546.25
ENSMMUG00000015558	PRPF6	4072.15	3456.58	2206.93	3236.83
ENSMMUG00000006894	CAPZB	4067.11	4013.64	3180.09	4519.09
ENSMMUG00000001996	F11R	4065.85	2893.89	3227.21	2121.87
ENSMMUG00000004915	C14orf2	4062.06	3892.36	3110.83	6452.66
ENSMMUG00000007155	MAF1	4060.8	4511.47	2447.54	4130.15
ENSMMUG00000031542	IGSF8	4058.28	3006.71	1942.04	2980.62
ENSMMUG00000018574	CYSTM1	4049.45	2750.04	2099.83	3180.65
ENSMMUG00000012963	GPX1	4048.18	4436.73	2695.29	8844.94
ENSMMUG00000019753	APLP1	4046.92	3852.87	3106.55	2516.37
ENSMMUG00000017187	LGALS1	4035.57	4732.88	3442.12	11195.2
ENSMMUG00000020927	RAN	4035.57	3562.36	3226.5	5473.53
ENSMMUG00000022120	TMEM94	4033.05	3857.1	2512.51	2481.79
ENSMMUG00000017236	ACSF2	4031.78	3556.71	2315.45	3594.9
ENSMMUG00000000149	KCTD17	4030.52	3703.38	2625.32	4053.6
ENSMMUG00000022221	CHD3	4029.26	5289.94	3629.9	2983.09
ENSMMUG00000011711	CD55	4028	4391.6	3335.74	2163.85
ENSMMUG00000007380	CPSF1	4026.74	4586.22	2276.9	3273.87
ENSMMUG00000022469	YBX3	4026.74	3740.05	3397.14	4337.58
ENSMMUG00000013440	COPS6	4024.22	4092.62	2940.91	4909.88
ENSMMUG00000015302	HK1	4017.91	3972.75	2927.34	2958.4
ENSMMUG00000002404	MINK1	4010.34	4700.45	3017.3	2118.17
ENSMMUG00000013554	AHSA1	3997.72	3039.14	2594.62	3309.06
ENSMMUG00000013825	ATP6V0E1	3995.2	3634.28	3157.96	6013.72
ENSMMUG00000006580	TCTEX1D4	3995.2	1819.26	1170.94	3011.49
ENSMMUG00000006119	EIF3I	3991.42	3326.84	3225.79	3626.38
ENSMMUG00000005321	CTDSP2	3983.85	6373.03	5249.93	3440.56
ENSMMUG00000028849	NR2F6	3983.85	3088.5	1665.73	2869.5
ENSMMUG00000007844	PAM	3978.8	2792.35	3136.54	2216.33
ENSMMUG00000015119		3977.54	3665.31	5077.15	6994.71
ENSMMUG00000010198	CYB5R3	3967.45	3269.02	2804.53	2890.49
ENSMMUG00000009589	GAA	3963.66	3194.27	2291.89	2829.37
ENSMMUG00000000982	PPP4C	3957.36	3556.71	2468.96	4854.93
ENSMMUG00000015268	CTDSP1	3946	4322.49	3097.98	4037.54
ENSMMUG00000012979	ACIN1	3942.22	5174.3	3574.92	2906.54
ENSMMUG00000003565	LGALS3	3942.22	3594.79	3102.98	4838.88
ENSMMUG00000014622	THRAP3	3942.22	3721.72	4434.56	2934.32
ENSMMUG00000009688	IST1	3940.96	4387.37	3731.29	3858.51
ENSMMUG00000005376	TBCD	3937.17	3435.43	2251.2	2875.05
ENSMMUG00000003023	CCT8	3934.65	4244.93	4328.89	3841.84
ENSMMUG00000012800	GPS1	3934.65	4070.05	2330.45	3694.91
ENSMMUG00000005964	CMAH	3928.34	2974.27	5768.29	2788
ENSMMUG00000012363	PSMB3	3925.82	3112.48	2082.7	4106.69
ENSMMUG00000023375	SREBF1	3920.77	2556.83	1709.99	2874.43
ENSMMUG00000023399		3918.25	3452.35	6590.8	7634.91
ENSMMUG00000015708	ANXA7	3915.73	4005.18	4588.07	4474.02
ENSMMUG00000019118	ST13	3915.73	3116.71	5360.6	4414.13
ENSMMUG00000014748	SLC22A17	3914.46	4528.39	2056.99	4144.35
ENSMMUG00000011126	DBI	3913.2	3112.48	3119.4	5989.64
ENSMMUG00000019947	C20orf85	3911.94	2750.04	1721.42	2896.04
ENSMMUG00000005042		3910.68	2604.78	2379.71	3244.23
ENSMMUG00000014664	TSTA3	3908.16	3637.1	2381.14	3222.63
ENSMMUG00000009207	ATP5C1	3901.85	3744.28	3825.53	4951.24
ENSMMUG00000008149	ILF2	3896.8	4391.6	3949.05	3798.01
ENSMMUG00000029355		3896.8	3906.46	2086.98	7170.04
ENSMMUG00000026981	EGFL7	3884.19	3599.02	2396.85	9654.92
ENSMMUG00000002422	AEBP1	3882.93	9673.08	6920.66	11774.9
ENSMMUG00000015328	CFAP43	3882.93	2570.93	3631.33	2671.94
ENSMMUG00000015781		3870.31	3594.79	4431.71	4709.23
ENSMMUG00000009971	CHGA	3869.05	3025.04	2738.13	2560.82
ENSMMUG00000015611		3869.05	2907.99	2144.81	4212.87
ENSMMUG00000019904	CCNI	3867.79	3166.07	4232.51	2552.17
ENSMMUG00000002164		3867.79	3772.49	3468.54	3420.8
ENSMMUG00000015529	EIF3B	3865.27	3865.56	3060.86	2834.92
ENSMMUG00000013766	PTGES3	3865.27	3342.35	7845.98	8862.84
ENSMMUG00000023567	MAPKAPK2	3862.74	3659.66	3357.87	4259.79
ENSMMUG00000012462	PSME1	3860.22	4194.16	3324.32	5367.96
ENSMMUG00000014983	ANPEP	3851.39	5804.69	3095.13	2090.39
ENSMMUG00000014673	ILF3	3850.13	3824.67	4261.06	3917.78
ENSMMUG00000016450	PTBP1	3850.13	3305.69	2860.23	2251.52
ENSMMUG00000012042	SMARCA4	3848.87	3198.5	2634.61	1865.67
ENSMMUG00000020053	MBTPS1	3845.08	3676.59	4584.5	4396.23
ENSMMUG00000005624	CHCHD10	3840.04	3559.54	1549.35	2492.29
ENSMMUG00000004520	NDUFS2	3838.77	4019.28	3241.49	4337.58
ENSMMUG00000014030	HNRNPD	3834.99	4677.88	4941.49	4469.7
ENSMMUG00000001458	ARPC1B	3828.68	4147.62	2960.9	8865.93
ENSMMUG00000008263	ATP2A3	3826.16	4067.23	4197.52	1776.77
ENSMMUG00000016192	LMAN2	3823.64	3085.68	2214.78	3581.93
ENSMMUG00000006718	EMC10	3822.37	3882.49	2888.78	3125.08
ENSMMUG00000000434	CDK2AP1	3821.11	3104.02	5428.43	7087.93
ENSMMUG00000016775		3814.81	3029.27	1955.61	3289.3
ENSMMUG00000031415	APOD	3813.54	6714.32	4680.89	4639.47
ENSMMUG00000002374	PITPNA	3813.54	3930.44	3673.45	3320.17
ENSMMUG00000008691	VDAC2	3809.76	4704.68	4236.08	4857.4
ENSMMUG00000029821		3808.5	2805.04	2691.01	1874.31
ENSMMUG00000028761		3807.24	2245.16	734.691	1864.43
ENSMMUG00000002589	SULT1C3	3803.45	2795.17	8408.61	2357.09
ENSMMUG00000031856	TLN1	3793.36	5807.51	3979.75	3660.95
ENSMMUG00000023184	UNC93B1	3793.36	2606.19	1525.79	2354
ENSMMUG00000020112	CCT5	3790.84	2868.5	3874.08	4389.44
ENSMMUG00000005729	GIPC1	3788.31	3874.03	1952.04	3757.88
ENSMMUG00000012180	KRTCAP2	3784.53	4730.06	2264.76	4039.4
ENSMMUG00000005228	PSMD4	3783.27	3497.48	2611.04	3835.67
ENSMMUG00000022812	AAMP	3779.48	3608.89	2858.8	4080.76
ENSMMUG00000007405	FKBP4	3774.44	2737.34	2574.63	2591.07
ENSMMUG00000029672		3771.91	2452.47	3682.74	3365.24
ENSMMUG00000008775	IFT27	3770.65	2875.55	1798.53	3145.46
ENSMMUG00000023477	SCYL1	3766.87	3786.59	2624.61	3913.45
ENSMMUG00000008323	CTBP1	3763.08	3937.49	2970.89	4061.62
ENSMMUG00000006163	MDH1	3763.08	3381.84	3854.81	4532.05
ENSMMUG00000016539	ABHD17A	3758.04	3895.18	1791.39	3812.21
ENSMMUG00000017758	MAPK3	3758.04	4380.32	2311.17	2535.5
ENSMMUG00000006054		3756.78	3755.56	1685.72	2525.01
ENSMMUG00000009434	SF3B5	3755.51	3113.89	2093.41	4466.61
ENSMMUG00000015257	H1F0	3751.73	4322.49	3952.62	3533.16
ENSMMUG00000017930	STRN4	3745.42	4401.47	2705.29	2947.9
ENSMMUG00000014466	PGRMC1	3731.55	2651.32	4088.99	4607.99
ENSMMUG00000017422	NDUFB11	3725.24	3199.91	1814.95	3251.03
ENSMMUG00000010485	OAT	3721.45	2906.58	6413.73	3468.34
ENSMMUG00000004952	SCP2	3717.67	2967.22	6435.86	4929.63
ENSMMUG00000004327	CD44	3710.1	3456.58	4319.61	2788
ENSMMUG00000001678	CAPSL	3708.84	2847.35	2431.12	3932.59
ENSMMUG00000012628	GSTK1	3708.84	3637.1	2160.52	2764.54
ENSMMUG00000017970	SAFB	3708.84	3755.56	2507.52	2854.06
ENSMMUG00000004533	PC	3707.58	2295.93	1962.03	2405.24
ENSMMUG00000000046	PITX1	3701.27	2015.28	1431.54	1745.9
ENSMMUG00000009201	ABHD12	3694.96	4237.88	2746.7	3657.25
ENSMMUG00000002714	FAAH	3693.7	3331.07	2079.84	2724.42
ENSMMUG00000012003	DNAJB2	3689.92	2888.24	2388.99	3163.36
ENSMMUG00000010649	PHF1	3687.39	4261.85	3129.4	3522.66
ENSMMUG00000019551	LYPLA2	3686.13	3129.4	1814.95	2395.36
ENSMMUG00000019803	TCN2	3686.13	2530.03	1984.17	2179.29
ENSMMUG00000017946	ROGDI	3683.61	3129.4	1884.21	2138.54
ENSMMUG00000009653	FOXA1	3682.35	2690.81	4284.63	2636.13
ENSMMUG00000000610	TMEM8A	3679.82	2744.4	1866.36	2557.73
ENSMMUG00000001197	EGLN2	3677.3	2556.83	1893.49	3631.32
ENSMMUG00000022520	KLC2	3676.04	4741.35	2799.54	2741.7
ENSMMUG00000015689	GPR56	3670.99	2889.65	1770.68	1824.3
ENSMMUG00000029799	MAMU-DRB1	3670.99	2618.88	1494.37	1352.64
ENSMMUG00000018623	XPO6	3669.73	4127.88	2385.43	2107.05
ENSMMUG00000000766	KLHDC3	3658.38	4118	3020.16	4717.26
ENSMMUG00000011823	VIMP	3647.02	2676.7	3008.73	4149.9
ENSMMUG00000012321	FN1	3645.76	14011.1	10290	24199.3
ENSMMUG00000020669	BPIFB6	3643.24	5192.63	1955.61	1555.75
ENSMMUG00000023107	NCOR2	3639.46	4401.47	2571.78	2153.36
ENSMMUG00000005755	APMAP	3629.36	3170.3	3472.82	3806.03
ENSMMUG00000008737	SERPINB11	3629.36	4161.72	4391.72	1006.3
ENSMMUG00000017904	MAP1B	3626.84	4902.12	7429.73	3565.26
ENSMMUG00000006868	S100A9	3619.27	3921.98	1418.69	4041.25
ENSMMUG00000002248	ENG	3615.49	4563.65	2491.81	5958.77
ENSMMUG00000015423	ARF5	3607.92	3384.66	2466.11	5529.71
ENSMMUG00000013227	BLOC1S1	3606.66	2854.4	1526.5	3203.49
ENSMMUG00000022879	TSSC1	3606.66	2929.14	3140.82	4062.86
ENSMMUG00000000250	COX7AH	3600.35	1784	1255.9	2940.49
ENSMMUG00000021887	S100P	3591.52	3308.51	1209.49	2063.84
ENSMMUG00000017278	PPP1CA	3588.99	2656.96	2327.59	3585.02
ENSMMUG00000022824	C6orf106	3585.21	2978.5	2744.56	1945.31
ENSMMUG00000023139	SNRPN	3583.95	3329.66	2189.08	3033.71
ENSMMUG00000013716	EFHC1	3582.69	3278.89	3452.83	3793.07
ENSMMUG00000003753	TSC22D1	3581.43	4211.08	3245.06	2246.58
ENSMMUG00000001739	ATP2A2	3580.16	3056.07	3484.25	1452.03
ENSMMUG00000020382	PSMD3	3572.6	3436.84	2769.55	3124.47
ENSMMUG00000032359		3568.81	3494.66	2319.74	5346.97
ENSMMUG00000016337	HINT2	3567.55	3056.07	1827.09	3621.44
ENSMMUG00000007741	ILK	3567.55	4518.52	3036.58	4471.55
ENSMMUG00000021282	LAMTOR1	3566.29	3105.43	2254.77	3614.65
ENSMMUG00000001405	PPP1R1B	3566.29	2975.68	2388.28	1218.67
ENSMMUG00000010433	NBR1	3565.03	3514.41	4559.51	3218.31
ENSMMUG00000019653	SLC7A8	3562.5	3539.79	2598.19	1821.22
ENSMMUG00000023340	ADAM15	3561.24	3790.82	2162.66	3444.88
ENSMMUG00000018662	RUVBL1	3561.24	2855.81	2172.66	2800.97
ENSMMUG00000003915	RUVBL2	3561.24	2862.86	1670.73	2587.98
ENSMMUG00000012283		3558.72	2331.19	1939.9	3407.84
ENSMMUG00000005529	CP	3552.41	2508.88	1977.03	1680.46
ENSMMUG00000000092	GLMP	3551.15	3122.35	2658.88	3794.92
ENSMMUG00000028767	EIF3K	3549.89	3710.43	1140.95	2142.86
ENSMMUG00000001411		3547.37	3236.58	2004.87	3010.87
ENSMMUG00000014677	DNM2	3543.58	3844.41	2528.22	2686.76
ENSMMUG00000015168	TMED10	3538.53	2356.57	2641.75	1577.98
ENSMMUG00000018789		3536.01	3759.79	3511.38	5975.44
ENSMMUG00000031218	CATIP	3533.49	2632.98	1345.86	2093.47
ENSMMUG00000030785	VAMP8	3528.44	2415.8	2029.15	2471.3
ENSMMUG00000022198	STK11	3518.35	2933.37	1952.75	2894.19
ENSMMUG00000013280	VWA1	3512.04	3147.73	2064.85	3336.84
ENSMMUG00000022725	FBL	3510.78	3360.69	2123.39	4103.6
ENSMMUG00000019268	CD82	3509.52	2332.6	1962.75	1919.38
ENSMMUG00000000153	ITGA3	3509.52	3041.96	2138.39	1851.47
ENSMMUG00000010810	UBAP2L	3504.47	3934.67	3180.09	2186.08
ENSMMUG00000004408	SEC11C	3503.21	2247.98	3736.29	2463.89
ENSMMUG00000012749		3501.95	3175.94	2661.74	2945.43
ENSMMUG00000018942	IGFBP5	3499.43	2322.72	2238.34	2405.86
ENSMMUG00000003906	MUC1	3489.34	4216.72	2348.3	1011.86
ENSMMUG00000013541	SPTBN1	3489.34	2427.08	2980.89	1021.73
ENSMMUG00000006111		3489.34	3305.69	4955.77	5998.28
ENSMMUG00000032133		3481.77	2345.29	5292.06	172.861
ENSMMUG00000016235	VDAC1	3480.51	3460.82	4663.04	4039.4
ENSMMUG00000005547	SF3A1	3479.24	3288.76	2426.84	1900.24
ENSMMUG00000013404	SEC14L2	3477.98	1487.84	1460.81	1622.43
ENSMMUG00000020597	ACSS1	3476.72	3190.04	2591.77	2673.79
ENSMMUG00000010934	EIF4G1	3474.2	2551.19	3032.3	1652.68
ENSMMUG00000020213	LTBR	3474.2	3551.07	2189.79	3241.15
ENSMMUG00000004958	MLF1	3472.94	2421.44	3372.15	3656.01
ENSMMUG00000018617		3472.94	3160.43	6049.6	6667.5
ENSMMUG00000001858	HNRNPA3	3470.41	3436.84	3717.01	2903.45
ENSMMUG00000019505	EIF1	3466.63	3786.59	3637.04	4696.89
ENSMMUG00000013503	MPDU1	3454.01	2869.91	1932.76	3046.06
ENSMMUG00000022428	NDUFB1	3451.49	3033.5	2015.58	4445.62
ENSMMUG00000012355		3447.71	2001.18	3932.63	1800.84
ENSMMUG00000005230	ZFAND5	3442.66	4556.6	5038.59	5437.72
ENSMMUG00000016872	EFEMP1	3437.61	3254.92	2072.7	1685.4
ENSMMUG00000007731	ARFIP2	3433.83	3184.4	2307.6	2891.72
ENSMMUG00000019471	ADI1	3431.31	2484.91	2613.19	3247.94
ENSMMUG00000016077	IDH1	3427.52	3390.3	6212.39	4867.28
ENSMMUG00000004871	MEA1	3427.52	3013.76	1894.92	3267.08
ENSMMUG00000015625	RNPEPL1	3426.26	3094.14	1704.28	2550.94
ENSMMUG00000000165		3425	3766.85	3054.43	5477.85
ENSMMUG00000009457	CALCOCO1	3423.74	3350.81	2808.1	2301.52
ENSMMUG00000019893		3423.74	3144.91	3896.93	6532.3
ENSMMUG00000015284	NDUFB2	3416.17	3051.84	1736.41	3693.67
ENSMMUG00000012945	FKBP2	3414.91	3171.71	1622.17	2746.02
ENSMMUG00000012962	RHOA	3413.65	2931.96	3005.88	3228.18
ENSMMUG00000002483	CS	3412.38	4071.46	3756.99	2682.44
ENSMMUG00000021399	RERE	3409.86	4966.99	4091.14	2595.39
ENSMMUG00000023406	HID1	3407.34	5282.89	3282.19	2173.11
ENSMMUG00000014656	ICAM2	3407.34	2153.49	1675.72	3230.04
ENSMMUG00000031268		3406.08	2166.18	1429.4	2871.97
ENSMMUG00000005775	PLA2G16	3401.03	2737.34	2164.8	3079.4
ENSMMUG00000015487	PCM1	3399.77	2606.19	3869.09	2095.32
ENSMMUG00000013546	GOLGB1	3395.98	3044.78	3449.98	2343.5
ENSMMUG00000003051	COPB2	3394.72	3092.73	3753.42	3622.68
ENSMMUG00000012028	TEKT2	3394.72	2644.27	1422.26	1855.17
ENSMMUG00000004586	ORMDL3	3392.2	2651.32	3089.41	3213.37
ENSMMUG00000002691	DDB1	3389.68	3023.63	3362.16	2406.47
ENSMMUG00000010263	ATRAID	3384.63	2944.65	2575.35	3558.47
ENSMMUG00000010194	A4GALT	3380.85	3819.03	2753.13	3449.2
ENSMMUG00000022914		3379.58	2647.09	1829.94	2642.31
ENSMMUG00000020481	NONO	3378.32	3300.04	3249.35	2201.51
ENSMMUG00000018148	CDC42EP4	3370.75	3109.66	2415.41	2111.38
ENSMMUG00000009917	MDH2	3366.97	3672.36	2923.06	4134.47
ENSMMUG00000021798	PER1	3365.71	6735.48	2211.93	3563.41
ENSMMUG00000009173	STK24	3364.45	2985.55	3435.7	3515.87
ENSMMUG00000021446	DGKZ	3363.18	2943.24	1772.83	2421.91
ENSMMUG00000023385	LDLRAP1	3358.14	3823.26	3012.3	3916.54
ENSMMUG00000008684	GCLC	3354.35	3229.53	3931.92	3292.39
ENSMMUG00000023260	STARD7	3346.79	2953.12	2909.49	3204.11
ENSMMUG00000005779	GMDS	3340.48	2222.59	2393.28	2058.28
ENSMMUG00000009098	SMARCB1	3340.48	3003.89	2076.27	2903.45
ENSMMUG00000000841	TMEM147	3340.48	3153.38	1756.4	3239.91
ENSMMUG00000020491	VWA5A	3340.48	3383.25	1667.16	2485.5
ENSMMUG00000000972	TNK2	3339.22	4794.94	2196.93	3267.08
ENSMMUG00000020711	SLC2A4RG	3337.95	2820.55	1982.02	3101.62
ENSMMUG00000000917	AKR1B1	3334.17	3269.02	2796.68	6269.92
ENSMMUG00000003163	IFI30	3334.17	5311.1	2548.93	7849.75
ENSMMUG00000001900	GOLM1	3332.91	2114	2319.74	1148.29
ENSMMUG00000006937	SNRPD2	3332.91	3362.1	1909.2	3625.15
ENSMMUG00000005835		3321.55	3727.36	4272.49	1357.58
ENSMMUG00000007831	ARHGAP1	3320.29	4964.17	2803.82	2437.34
ENSMMUG00000006075		3320.29	3223.89	3436.41	5072.24
ENSMMUG00000020434	CSF3R	3316.51	3927.62	2128.39	2546.62
ENSMMUG00000029639	RSPH9	3307.68	2656.96	1500.08	3041.74
ENSMMUG00000003357	SREBF2	3306.42	1572.46	1849.22	824.795
ENSMMUG00000012431	LRRC71	3305.16	2125.28	1483.66	1949.01
ENSMMUG00000013015	VOPP1	3305.16	2992.6	3347.88	3163.36
ENSMMUG00000019605	NSMF	3302.63	3809.15	3249.35	4053.6
ENSMMUG00000002876	SLC27A2	3302.63	2434.14	3372.87	1990.37
ENSMMUG00000012228	TMEM189-UBE2V1	3298.85	3615.95	3020.16	3327.58
ENSMMUG00000022893	VWF	3296.32	4810.45	2455.4	3827.02
ENSMMUG00000020426	SERPINA1	3295.06	1400.4	1714.28	783.432
ENSMMUG00000018738	ADH1A	3293.8	1501.94	2429.69	1922.46
ENSMMUG00000021143	CFAP161	3293.8	1958.87	3056.57	2711.45
ENSMMUG00000003120	HECTD1	3292.54	2611.83	4648.04	2794.8
ENSMMUG00000001347	PGAP3	3284.97	2583.62	1964.17	2388.57
ENSMMUG00000009704	TMC4	3282.45	2841.7	1265.9	1392.77
ENSMMUG00000020524	PAFAH1B1	3281.19	3237.99	3947.62	2741.08
ENSMMUG00000023234	CERS2	3279.93	3851.46	3742.71	3993.09
ENSMMUG00000009279	MAN2C1	3278.66	5653.79	2271.9	3193.61
ENSMMUG00000015686	ABHD16A	3276.14	3465.05	2406.13	2578.1
ENSMMUG00000014784	DSP	3276.14	3645.56	4033.3	1527.97
ENSMMUG00000012953	STIP1	3276.14	3002.48	2237.63	2008.28
ENSMMUG00000023286	UPF1	3276.14	3452.35	2574.63	3159.04
ENSMMUG00000029087		3274.88	3274.66	1288.74	3315.23
ENSMMUG00000016771	SMARCD2	3272.36	3456.58	3043.01	2913.95
ENSMMUG00000016017	AGR3	3268.57	2996.84	3394.29	5557.49
ENSMMUG00000017527	STAT6	3268.57	4005.18	2885.93	2505.87
ENSMMUG00000002623	APOA1BP	3267.31	2130.93	1627.89	2870.73
ENSMMUG00000021407	TRAF4	3267.31	4359.16	2522.51	3151.01
ENSMMUG00000002217	ALPL	3266.05	5808.92	4342.46	7937.42
ENSMMUG00000008207	TSC22D3	3262.26	6006.36	3389.29	6703.31
ENSMMUG00000012091	TXNRD1	3262.26	2043.49	3547.79	2278.68
ENSMMUG00000008254	GTF3C1	3259.74	2711.96	2004.16	3018.28
ENSMMUG00000021057	TBC1D9B	3259.74	3941.72	2993.03	2303.38
ENSMMUG00000003552		3253.43	2820.55	2860.23	3394.25
ENSMMUG00000016000		3248.39	3019.4	2095.55	3225.71
ENSMMUG00000014391	DCAF11	3245.86	2970.04	2547.5	2397.83
ENSMMUG00000018287	UQCRC2	3243.34	3240.81	4001.17	3727.01
ENSMMUG00000017931	GGT7	3240.82	4140.57	3321.46	2516.98
ENSMMUG00000008006	RAB11A	3240.82	3058.89	4081.14	3704.17
ENSMMUG00000002430		3233.25	3102.61	2424.69	3451.05
ENSMMUG00000013412	CYB561	3231.99	1296.04	1312.31	1075.44
ENSMMUG00000020618	ECSIT	3229.46	2795.17	1714.28	2818.87
ENSMMUG00000002386	LIN37	3219.37	3745.69	1774.25	3560.32
ENSMMUG00000016093	ADAR	3216.85	4165.95	3649.18	2360.79
ENSMMUG00000013824	APRT	3215.59	2931.96	1713.56	4311.65
ENSMMUG00000012299	DDIT4	3214.33	5969.7	3155.82	9244.37
ENSMMUG00000013330	ENTPD3	3214.33	2923.5	3861.23	1061.24
ENSMMUG00000002424	FBLN1	3211.8	6688.94	3874.08	4969.14
ENSMMUG00000020687	CCDC88C	3206.76	2947.48	2338.3	1589.09
ENSMMUG00000017810	SSRP1	3202.97	3002.48	2587.48	2149.04
ENSMMUG00000019211	FDFT1	3200.45	2695.04	3121.54	2492.29
ENSMMUG00000009945	YWHAH	3200.45	2648.5	3160.81	2991.73
ENSMMUG00000009333	WDR34	3197.93	2996.84	1708.57	3438.09
ENSMMUG00000018539		3197.93	1810.79	1610.04	1529.2
ENSMMUG00000013865	WARS	3196.67	3113.89	2303.32	3112.74
ENSMMUG00000020005	SLC23A2	3194.14	2927.73	3094.41	1474.26
ENSMMUG00000008293	PPM1G	3191.62	3295.81	2528.22	3004.08
ENSMMUG00000001044	AKT1	3189.1	3727.36	2751.7	3270.78
ENSMMUG00000009443	ENO2	3189.1	3049.02	2735.28	2546.62
ENSMMUG00000019123	APEX1	3187.83	3185.81	2868.08	3754.17
ENSMMUG00000006756	C1orf87	3187.83	2198.62	1228.05	1690.95
ENSMMUG00000014130	ALDH3A2	3186.57	1741.69	3519.95	1681.69
ENSMMUG00000011947	FAM3D	3186.57	2834.65	2216.21	1584.77
ENSMMUG00000008178	NAA38	3185.31	2015.28	1188.79	3197.31
ENSMMUG00000012139	LYPD2	3184.05	3434.02	724.695	1947.78
ENSMMUG00000002985	GBF1	3182.79	3081.45	2311.17	1851.47
ENSMMUG00000006592	C1QBP	3177.74	2635.8	2139.1	3638.11
ENSMMUG00000011359	EIF3E	3177.74	3985.44	5842.54	4854.31
ENSMMUG00000005596	ALAS1	3167.65	3419.92	3372.15	2417.59
ENSMMUG00000010201	ATN1	3166.39	4617.24	2955.9	1862.58
ENSMMUG00000023432	CCDC17	3163.87	2503.24	1610.04	2370.67
ENSMMUG00000005754	KARS	3161.34	3140.68	3019.44	2717.63
ENSMMUG00000012266	CCDC180	3160.08	3006.71	1908.48	1656.38
ENSMMUG00000014516	ITGB5	3160.08	4943.02	3731.29	6075.45
ENSMMUG00000022633	REPIN1	3158.82	3146.32	2306.17	1859.49
ENSMMUG00000022685	SLC29A1	3156.3	3883.9	2748.13	5307.46
ENSMMUG00000004005	SMARCE1	3156.3	3132.22	3123.69	3130.64
ENSMMUG00000012004	TEX264	3155.04	2479.26	1605.04	2571.31
ENSMMUG00000004304	DDX17	3153.77	3421.33	4555.23	1482.28
ENSMMUG00000019949	PRNP	3153.77	2675.29	4162.53	6080.39
ENSMMUG00000004702		3152.51	14923.5	5729.02	13778.3
ENSMMUG00000013324	GPRC5C	3143.68	2386.19	1863.5	2671.32
ENSMMUG00000005919		3138.64	2896.71	3213.65	3747.38
ENSMMUG00000004080	GNB2	3137.37	2587.86	2115.54	3254.11
ENSMMUG00000009296	HSD17B10	3136.11	2539.91	1829.23	2983.71
ENSMMUG00000010122	CSNK1E	3131.07	2995.42	2630.32	2405.24
ENSMMUG00000020252	IRF2BP2	3131.07	4768.14	2294.75	1990.37
ENSMMUG00000007870		3131.07	3476.33	2556.78	1950.86
ENSMMUG00000021699	RNF145	3129.81	2888.24	3891.22	2749.11
ENSMMUG00000006326	PAOX	3128.54	3287.35	2077.7	4162.25
ENSMMUG00000009916	AK8	3122.24	1786.82	1440.82	1702.07
ENSMMUG00000021991	CCAR2	3122.24	2852.99	2243.34	2321.28
ENSMMUG00000023337	PFN2	3117.19	2680.93	5752.58	6379.81
ENSMMUG00000013033	TACC2	3115.93	2687.98	2602.48	1809.49
ENSMMUG00000010337	SEMA3F	3114.67	2769.78	1984.88	2776.89
ENSMMUG00000006891	AKR7A3	3112.14	2824.78	1656.45	2931.23
ENSMMUG00000022361	ESYT2	3112.14	3666.72	3938.34	3218.92
ENSMMUG00000020777	DNAI1	3108.36	2933.37	1602.18	1812.57
ENSMMUG00000000373	SLC2A1	3105.84	2824.78	2393.99	2648.48
ENSMMUG00000019146	POLDIP2	3098.27	2944.65	2418.27	2687.99
ENSMMUG00000003872	RGL2	3098.27	3747.1	2660.31	4043.72
ENSMMUG00000021051	TNIP1	3093.22	3302.86	2149.81	3443.02
ENSMMUG00000010538	ACADVL	3091.96	4601.73	2795.97	3407.22
ENSMMUG00000009869	NPTN	3091.96	2305.8	4206.09	3962.23
ENSMMUG00000015603	BLVRB	3090.7	2398.88	1241.62	2362.02
ENSMMUG00000007161	GPAA1	3088.18	3267.61	1597.9	2849.74
ENSMMUG00000010820	CCT2	3085.65	3603.25	3672.03	3895.55
ENSMMUG00000003987	FHAD1	3084.39	2462.34	2568.92	1771.21
ENSMMUG00000009107	ALCAM	3083.13	2126.7	3562.07	2253.99
ENSMMUG00000006000	GOT2	3083.13	3335.3	3056.57	2865.79
ENSMMUG00000006477		3083.13	1743.1	743.973	1974.32
ENSMMUG00000013046		3083.13	2522.98	2369	2932.47
ENSMMUG00000010887	ASPSCR1	3080.61	2091.44	969.592	1930.49
ENSMMUG00000017188	PSMC4	3069.25	2827.6	2033.43	2354
ENSMMUG00000018778	MRPL49	3066.73	2841.7	2382.57	2404.01
ENSMMUG00000002769	RNF167	3066.73	2937.6	2286.9	2810.85
ENSMMUG00000021053	ANXA6	3065.47	3827.49	2968.75	3837.52
ENSMMUG00000000777	DST	3065.47	3862.74	5693.32	2372.52
ENSMMUG00000018355	FLII	3065.47	3046.19	2416.13	2246.58
ENSMMUG00000014306	SRSF3	3062.95	2429.9	4843.68	5882.84
ENSMMUG00000020145	TTC21A	3057.9	2215.54	1870.64	1949.01
ENSMMUG00000002167	MRC2	3056.64	6285.6	4128.98	11509.5
ENSMMUG00000006742		3055.38	2486.32	4430.28	3894.32
ENSMMUG00000018352	ALKBH5	3054.11	2486.32	2425.41	2273.74
ENSMMUG00000008101	SPATS2L	3054.11	2961.58	3772.7	3071.37
ENSMMUG00000003313		3049.07	3039.14	3855.52	4458.58
ENSMMUG00000006327	TNFSF12-TNFSF13	3047.81	3067.35	2104.11	2302.76
ENSMMUG00000005294	CSNK2B	3046.55	3827.49	2566.06	3556
ENSMMUG00000022451		3046.55	2819.14	3175.09	4714.17
ENSMMUG00000012374	MGAT4B	3045.28	3273.25	2222.64	3189.91
ENSMMUG00000032227		3045.28	1152.19	2537.5	1994.08
ENSMMUG00000004380	HADHA	3042.76	4459.29	3106.55	3890.61
ENSMMUG00000013973	CCT4	3041.5	2407.34	2807.39	4028.9
ENSMMUG00000011467	MPPE1	3037.72	2716.19	2530.36	1651.44
ENSMMUG00000023418	NR1H2	3037.72	3267.61	1824.23	2261.39
ENSMMUG00000000054	ALKBH7	3031.41	2197.21	1093.11	3204.11
ENSMMUG00000019416		3031.41	2198.62	2171.94	1901.47
ENSMMUG00000020972	MRPL37	3030.15	2991.19	2099.12	2649.72
ENSMMUG00000012019		3030.15	2651.32	1517.93	2618.23
ENSMMUG00000017382	BLVRA	3028.88	2658.37	2191.22	2909.01
ENSMMUG00000014833	IDH2	3028.88	3109.66	2163.38	3343.01
ENSMMUG00000006136	IFT22	3028.88	2638.63	2067.7	2875.05
ENSMMUG00000030596		3026.36	3077.22	2104.11	4508.59
ENSMMUG00000013275	BRI3	3025.1	2329.77	1571.48	2400.92
ENSMMUG00000005759	GABARAPL2	3022.58	2703.5	3420.7	5135.83
ENSMMUG00000003298	ATXN2L	3021.32	3740.05	2445.4	1886.04
ENSMMUG00000018200	C14orf166	3020.05	3606.07	3569.21	4512.91
ENSMMUG00000022316	CASC3	3020.05	3302.86	2669.59	2295.35
ENSMMUG00000004351	HMGN3	3017.53	2687.98	2775.97	3914.69
ENSMMUG00000003045	NDUFS7	3015.01	2558.24	1240.91	2879.37
ENSMMUG00000001610	ATP13A2	3012.49	3142.09	2091.98	1462.53
ENSMMUG00000000791	CNPPD1	3007.44	2494.78	2290.46	2780.6
ENSMMUG00000002651	OGDH	3006.18	3002.48	2434.69	2086.68
ENSMMUG00000028905	PET100	3006.18	2675.29	1104.54	2944.2
ENSMMUG00000001697	C2orf40	3003.65	1616.18	1104.54	1358.81
ENSMMUG00000019732	MAPRE3	3001.13	2389.01	1985.59	2251.52
ENSMMUG00000017056	SUN1	3001.13	2499.01	3737	3390.55
ENSMMUG00000013090	PSMB2	2998.61	3106.84	1902.06	2555.26
ENSMMUG00000020881	RNF40	2996.09	2916.45	2255.48	1918.76
ENSMMUG00000018757	NHP2	2994.82	2532.85	1682.86	3432.53
ENSMMUG00000015493	NDUFB9	2991.04	3314.15	2169.8	4625.89
ENSMMUG00000015582	PPP1R16A	2989.78	2817.73	1116.67	2366.96
ENSMMUG00000030415	KDELR2	2987.25	2394.65	4418.86	4862.96
ENSMMUG00000004604	ZSWIM8	2983.47	4009.41	2284.04	2337.33
ENSMMUG00000011929	HNRNPA0	2979.69	2556.83	2066.99	2212.01
ENSMMUG00000022230	TRAPPC1	2979.69	2741.58	1596.47	2777.51
ENSMMUG00000004174	C21orf2	2964.55	2334.01	1157.37	3036.18
ENSMMUG00000007740	DNAJA1	2963.29	2312.85	3016.59	3054.7
ENSMMUG00000023412	KIAA0100	2962.02	2776.83	2931.62	2419.44
ENSMMUG00000008221	MCL1	2962.02	3637.1	4250.35	4381.41
ENSMMUG00000002605	UCP2	2960.76	3397.35	1933.47	2626.87
ENSMMUG00000017916	LIPE	2959.5	2074.52	1627.17	1750.84
ENSMMUG00000003047	DAZAP1	2956.98	2986.96	2211.93	3230.65
ENSMMUG00000005625	FBRS	2953.19	3259.15	1827.8	1742.19
ENSMMUG00000021830	ST5	2953.19	3919.16	2649.6	2359.56
ENSMMUG00000015925	ADRBK1	2948.15	2995.42	1751.41	2678.11
ENSMMUG00000008833	HGS	2941.84	3214.02	1596.47	1980.5
ENSMMUG00000014045	PTPN23	2941.84	3797.87	1876.35	1555.13
ENSMMUG00000015671		2940.58	2273.36	1713.56	3617.12
ENSMMUG00000029409	NEDD8	2938.06	2910.81	1923.48	3893.08
ENSMMUG00000006751	DPCD	2936.79	2465.16	1479.38	3284.36
ENSMMUG00000020798	LTBP4	2935.53	4294.29	1835.66	2079.27
ENSMMUG00000011341	KIF1C	2934.27	2940.42	2347.58	2568.84
ENSMMUG00000005232	RARRES2	2934.27	3277.48	1685.01	5967.42
ENSMMUG00000013508	LAD1	2931.75	2972.86	2109.83	840.229
ENSMMUG00000003225	BCL7C	2929.23	2057.59	1169.51	3660.95
ENSMMUG00000011864	STOML2	2927.96	2496.19	2092.69	3624.53
ENSMMUG00000005096	IFT172	2926.7	3144.91	2618.18	2234.85
ENSMMUG00000004278	MANF	2926.7	2473.62	2033.43	2966.42
ENSMMUG00000011647		2925.44	3325.43	2663.88	2959.01
ENSMMUG00000015884	FLYWCH1	2924.18	1995.54	1517.93	2703.43
ENSMMUG00000014625	CNOT1	2920.39	3414.28	3206.51	2332.39
ENSMMUG00000017204	PDCD4	2919.13	3278.89	5210.66	3437.47
ENSMMUG00000021439	C11orf88	2916.61	2542.73	2390.42	4026.43
ENSMMUG00000001884	DAZAP2	2915.35	2442.6	2431.12	1385.98
ENSMMUG00000002650	TMED4	2915.35	2820.55	2744.56	3344.86
ENSMMUG00000009732	ACTR1B	2911.56	3237.99	2649.6	3309.67
ENSMMUG00000019549	GALE	2911.56	2765.55	1897.06	1882.34
ENSMMUG00000020459	FASTK	2905.26	2728.88	1561.49	3238.68
ENSMMUG00000023219	SMPD2	2905.26	2194.39	1467.24	2252.75
ENSMMUG00000018037		2905.26	2971.45	2774.55	3688.12
ENSMMUG00000010808	C1orf43	2902.73	2587.86	2752.41	3087.42
ENSMMUG00000009895	KRT17	2902.73	2451.06	963.166	1865.05
ENSMMUG00000006904	CCNL2	2895.16	5390.07	3645.61	5664.29
ENSMMUG00000013911	PATZ1	2895.16	2580.8	2116.97	1666.26
ENSMMUG00000011964	RANBP3	2895.16	3311.33	1975.6	2368.2
ENSMMUG00000013024	STOM	2888.86	1650.02	2728.85	947.65
ENSMMUG00000020782	DCTN3	2886.33	2807.86	1616.46	3755.41
ENSMMUG00000007047	CYB5R1	2885.07	2802.22	3452.83	5144.47
ENSMMUG00000002659	CYHR1	2885.07	2792.35	1738.55	3026.92
ENSMMUG00000004738	NRD1	2885.07	2996.84	3151.53	2514.51
ENSMMUG00000010687		2883.81	3661.07	2845.23	4575.88
ENSMMUG00000000195	PGLS	2873.72	2366.44	1374.42	2641.07
ENSMMUG00000021299	RTN4	2873.72	2702.09	5120.7	5782.21
ENSMMUG00000000069	FAM210B	2871.2	3803.51	3899.79	2946.05
ENSMMUG00000012240	PIGS	2871.2	3218.25	2362.58	3061.5
ENSMMUG00000009901	HMOX2	2869.93	3119.53	1885.64	2947.9
ENSMMUG00000010420	MKRN1	2868.67	3434.02	3419.28	2506.49
ENSMMUG00000008955	ATXN10	2867.41	2664.01	3604.91	3721.45
ENSMMUG00000014728	HSF1	2866.15	2855.81	1435.82	2041
ENSMMUG00000017869	PDZK1IP1	2866.15	1752.97	914.615	1164.34
ENSMMUG00000000322	NAA10	2864.89	2572.34	2006.3	4080.14
ENSMMUG00000022961	SLC11A2	2864.89	3123.76	3518.52	2534.89
ENSMMUG00000020939	LPCAT4	2863.63	2295.93	1629.31	1765.65
ENSMMUG00000006803		2861.1	3264.79	2707.43	3113.97
ENSMMUG00000022764	DNAH11	2858.58	2291.7	2399.7	1387.83
ENSMMUG00000006114	TADA3	2857.32	3160.43	1819.95	2704.66
ENSMMUG00000015089	VNN1	2856.06	2049.13	1642.17	3344.86
ENSMMUG00000022095		2854.8	2916.45	2553.93	3698
ENSMMUG00000004751	ALDH4A1	2853.53	2915.04	3305.75	2058.28
ENSMMUG00000013511	SAT2	2853.53	2513.11	2013.44	3488.71
ENSMMUG00000003954		2853.53	2933.37	2553.21	3852.95
ENSMMUG00000007371	TOP2B	2851.01	2820.55	4313.9	2629.34
ENSMMUG00000021653	AARS	2849.75	2744.4	2737.42	2333.01
ENSMMUG00000019860	PRKAB1	2844.7	3747.1	2323.31	2373.14
ENSMMUG00000012938	SCAF1	2839.66	2833.24	1349.43	1425.49
ENSMMUG00000019342	ARPC1A	2833.35	2702.09	2717.43	3087.42
ENSMMUG00000011441	TMEM106C	2832.09	3373.38	3089.41	3480.07
ENSMMUG00000017231		2830.83	2503.24	1709.28	3375.12
ENSMMUG00000006007	PSMB5	2829.57	2895.3	1574.34	2572.55
ENSMMUG00000004258	FAM3B	2828.3	1774.13	1649.31	1311.28
ENSMMUG00000018571	CREB3L1	2823.26	4023.52	3016.59	3209.04
ENSMMUG00000003958	STIM1	2822	2824.78	2084.12	1505.13
ENSMMUG00000006362	HUWE1	2819.47	3827.49	3796.97	1992.84
ENSMMUG00000018954	RBM42	2818.21	2242.34	1421.54	2166.94
ENSMMUG00000001381	CLCA2	2814.43	2606.19	4122.55	1512.54
ENSMMUG00000006161	SERPINE2	2813.17	2896.71	2820.24	3496.74
ENSMMUG00000023390	TAX1BP3	2813.17	3577.87	2118.39	3754.17
ENSMMUG00000016426	TTC16	2811.91	2204.26	1375.14	1495.25
ENSMMUG00000002364	AKAP9	2808.12	2009.64	3517.09	2408.33
ENSMMUG00000016911	DDX41	2806.86	2731.7	1743.55	2374.99
ENSMMUG00000007045	WIPI2	2805.6	2692.22	2127.68	2941.73
ENSMMUG00000008297	HOMER2	2801.81	1752.97	2671.02	1756.39
ENSMMUG00000001793	CYTH2	2800.55	2858.63	2051.28	2755.9
ENSMMUG00000000613	RAB11FIP3	2798.03	2473.62	1904.91	1702.07
ENSMMUG00000000908	SUCLG1	2798.03	2493.37	2661.74	3576.37
ENSMMUG00000000833	AP2S1	2795.51	2906.58	1522.22	3697.38
ENSMMUG00000004926		2795.51	3216.84	2049.85	2632.43
ENSMMUG00000020992		2789.2	2596.32	1218.77	1561.31
ENSMMUG00000023063	BCL7B	2787.94	2610.42	1938.47	2684.9
ENSMMUG00000009973	PRRC2B	2787.94	2672.47	2690.3	1093.35
ENSMMUG00000016423	CFAP157	2780.37	2977.09	1063.84	1416.23
ENSMMUG00000004127		2779.11	3125.17	2360.44	4298.07
ENSMMUG00000021854	COPA	2777.84	2239.52	2641.03	1409.44
ENSMMUG00000028715	TMEM238	2776.58	1991.31	451.953	1063.1
ENSMMUG00000014131	MARK2	2772.8	2232.47	1530.07	1324.86
ENSMMUG00000003029	PRMT1	2771.54	2188.75	1991.31	3517.73
ENSMMUG00000015311	LRCH4	2770.28	4680.7	2391.14	2312.02
ENSMMUG00000006324	FUOM	2769.01	2645.68	1405.84	3002.23
ENSMMUG00000002062	CAST	2766.49	1909.51	3396.43	2357.7
ENSMMUG00000001587	TPM1	2766.49	6026.11	5623.35	7415.75
ENSMMUG00000015940	BLCAP	2765.23	2640.04	2106.97	2947.28
ENSMMUG00000022306	RAB25	2765.23	2441.19	1635.74	1511.3
ENSMMUG00000005951	EFHD2	2763.97	2522.98	1807.1	2280.53
ENSMMUG00000001798		2762.71	2121.05	1951.32	1416.23
ENSMMUG00000021380	AP1B1	2758.92	2458.11	1666.44	1755.16
ENSMMUG00000018925	TGM2	2750.09	885.653	972.448	1130.39
ENSMMUG00000018594	MRPS34	2747.57	1781.18	1637.17	2575.63
ENSMMUG00000001861	NFE2L2	2747.57	2690.81	4618.77	3600.45
ENSMMUG00000005302	BAG6	2743.78	2695.04	2084.12	1744.05
ENSMMUG00000006720	RTCB	2743.78	2401.7	2021.29	2626.87
ENSMMUG00000022182	GNG5	2742.52	3364.92	2903.06	3914.69
ENSMMUG00000022413	SRSF2	2741.26	3219.66	3992.61	4277.08
ENSMMUG00000015784	RAB8A	2740	2645.68	2149.81	2602.18
ENSMMUG00000009788		2738.74	2207.08	1600.76	2799.12
ENSMMUG00000013531	IPO5	2734.95	2809.27	3564.93	2527.48
ENSMMUG00000001187	MAPK15	2733.69	2376.31	1130.24	1516.24
ENSMMUG00000019154	SFPQ	2733.69	2884.01	2753.84	2731.21
ENSMMUG00000008636	ADCK3	2731.17	2499.01	1830.66	1977.41
ENSMMUG00000021536	OLFML3	2731.17	3724.54	3289.33	8346.73
ENSMMUG00000006659	ALDH1A3	2728.65	2287.47	3322.89	3974.57
ENSMMUG00000020813		2728.65	2359.39	1982.74	2745.41
ENSMMUG00000007432	TMEM255B	2727.38	1604.89	766.106	1284.73
ENSMMUG00000006453	HAGHL	2726.12	1899.64	1473.67	3760.35
ENSMMUG00000001531	LRIG1	2724.86	1547.07	1837.08	745.773
ENSMMUG00000007743	TAF10	2722.34	2652.73	1371.57	2683.67
ENSMMUG00000013500	TMEM9	2722.34	2586.45	1713.56	2665.77
ENSMMUG00000013884	IVNS1ABP	2717.29	3693.51	3996.18	3466.48
ENSMMUG00000021561		2717.29	2365.03	1951.32	3881.97
ENSMMUG00000006287	KIAA0141	2714.77	2848.76	2079.13	2539.83
ENSMMUG00000022769	U2AF1	2714.77	2554.01	2151.24	2954.69
ENSMMUG00000018095	EIF2S2	2713.51	3335.3	3353.59	3487.47
ENSMMUG00000007497	PABPC4	2713.51	3108.25	2378.29	2328.07
ENSMMUG00000010949	SPG21	2712.25	2757.09	2794.54	3133.73
ENSMMUG00000017626	C11orf58	2710.98	2149.26	3225.07	3903.58
ENSMMUG00000001795	SRP68	2705.94	2790.93	2245.48	2031.74
ENSMMUG00000008789	PCBD1	2703.42	2484.91	1899.91	2550.94
ENSMMUG00000003682	TMEM179B	2700.89	2665.42	1494.37	2157.68
ENSMMUG00000013267	CTTN	2699.63	1999.77	2110.54	1372.39
ENSMMUG00000019997	HEXB	2699.63	3008.12	3038.72	2716.39
ENSMMUG00000013047	PPP2CA	2698.37	2064.64	3547.08	3818.38
ENSMMUG00000008164	PROM1	2698.37	2315.67	4029.73	2347.21
ENSMMUG00000012473	PSME2	2698.37	2848.76	1677.87	3460.31
ENSMMUG00000011967	RFX2	2698.37	1628.87	1253.76	1118.66
ENSMMUG00000017860	NPDC1	2695.85	3498.89	1615.03	2671.94
ENSMMUG00000011528	FBXW5	2694.58	2403.11	1354.43	2454.01
ENSMMUG00000005622	DNAH7	2693.32	1922.21	2022.72	1444.01
ENSMMUG00000023400	CPE	2692.06	6893.43	10315.7	19814.8
ENSMMUG00000023022	PLP2	2692.06	2704.91	1652.16	2244.73
ENSMMUG00000020115	HSBP1	2689.54	1683.87	2147.67	3893.7
ENSMMUG00000009159		2688.28	2696.45	1937.04	1977.41
ENSMMUG00000002183	OSBPL6	2685.75	2293.11	1953.46	1936.05
ENSMMUG00000001874	TM9SF3	2684.49	1860.15	5484.84	3920.25
ENSMMUG00000000217	PPP5C	2683.23	2521.57	1497.94	1824.3
ENSMMUG00000012307	POSTN	2681.97	9746.41	12376.2	19643.8
ENSMMUG00000017471		2680.71	2331.19	2361.15	3999.88
ENSMMUG00000010661	SEC61B	2679.45	2765.55	2248.34	3301.03
ENSMMUG00000022857	SPNS3	2676.92	1642.97	466.232	1726.76
ENSMMUG00000015610	DCTN1	2671.88	2517.34	2191.22	1863.2
ENSMMUG00000001592	NDUFB4	2671.88	4047.49	2885.93	4243.13
ENSMMUG00000016970	SSR3	2669.35	2355.16	4867.95	5567.37
ENSMMUG00000021328	IDH3B	2668.09	3087.09	1874.21	2875.05
ENSMMUG00000005662	THAP4	2666.83	2489.14	1502.94	1989.76
ENSMMUG00000009773	KDM1A	2665.57	2758.5	2494.66	2108.29
ENSMMUG00000000984	VILL	2665.57	1683.87	1148.09	1124.83
ENSMMUG00000007617		2664.31	4108.13	2018.44	5848.27
ENSMMUG00000003820	DHX30	2663.05	2521.57	1764.97	1987.29
ENSMMUG00000021945	EPS8L1	2663.05	1816.43	774.674	1313.75
ENSMMUG00000019672	ATG13	2661.79	3388.89	2299.03	2095.32
ENSMMUG00000009493	FAM120A	2658	2425.67	3883.37	3043.59
ENSMMUG00000009540	CAMSAP3	2652.95	2446.83	1282.32	841.464
ENSMMUG00000003374	IDH3G	2652.95	2640.04	1587.19	2167.56
ENSMMUG00000016753	DNAH3	2651.69	1882.72	1790.68	950.737
ENSMMUG00000019529		2651.69	1937.72	1183.07	1071.74
ENSMMUG00000014588	BHLHE40	2650.43	2761.32	2995.17	2264.48
ENSMMUG00000015830	AURKAIP1	2649.17	2293.11	1380.85	3433.76
ENSMMUG00000021255	SRRT	2649.17	2774.01	2131.25	2203.36
ENSMMUG00000015078	POMGNT1	2645.39	2895.3	2009.87	2616.38
ENSMMUG00000004725	SRSF1	2644.12	3089.91	4666.61	3513.4
ENSMMUG00000023752	SIX2	2642.86	1486.43	1300.17	1122.98
ENSMMUG00000005496	RNASE4	2641.6	2586.45	3137.97	2721.33
ENSMMUG00000022202	BZW1	2637.82	2451.06	4748	5732.2
ENSMMUG00000008294	PRDX3	2637.82	2082.98	3897.65	3394.87
ENSMMUG00000014511	VPS39	2630.25	3539.79	2505.37	2379.93
ENSMMUG00000006207		2630.25	3435.43	2078.41	2560.2
ENSMMUG00000008876	MRPL11	2628.99	1738.87	1642.17	3253.49
ENSMMUG00000007450	RAF1	2626.46	3221.07	2755.27	2861.47
ENSMMUG00000008268	WAC	2625.2	2771.19	4478.12	3468.95
ENSMMUG00000004683	DAG1	2623.94	1714.89	2342.59	1354.49
ENSMMUG00000021372	EMID1	2623.94	3098.37	1519.36	4993.84
ENSMMUG00000005091	NRBP1	2622.68	2861.45	1922.05	2667
ENSMMUG00000005595	RAB14	2622.68	2678.11	4483.11	3424.5
ENSMMUG00000019223	TRAF7	2621.42	2563.88	1677.87	2285.47
ENSMMUG00000011450	NDUFA8	2620.16	2274.77	1983.45	3002.23
ENSMMUG00000018485	METTL7A	2618.89	1266.43	1184.5	988.396
ENSMMUG00000009682	R3HDM4	2618.89	2662.6	1540.78	2010.75
ENSMMUG00000008871	FAM117A	2617.63	1991.31	1219.49	1224.23
ENSMMUG00000028838	JUND	2617.63	1810.79	1042.42	1546.49
ENSMMUG00000015472	SLC25A4	2617.63	1874.26	2305.46	3893.7
ENSMMUG00000012239	UNC119	2617.63	2463.75	1637.88	2389.19
ENSMMUG00000010010	STT3A	2615.11	2845.94	3112.26	2692.31
ENSMMUG00000005623	C22orf15	2613.85	2721.83	1238.76	2675.64
ENSMMUG00000008568	DNAAF1	2613.85	2080.16	1637.88	1416.84
ENSMMUG00000000882	SPAG6	2610.06	1971.56	2740.99	1844.68
ENSMMUG00000000159	C19orf60	2608.8	2418.62	996.724	2467.59
ENSMMUG00000007206	C7orf50	2608.8	1884.13	1388.7	2120.02
ENSMMUG00000012191	CCDC153	2605.02	1937.72	913.901	1625.51
ENSMMUG00000019657	ABHD14B	2601.23	2108.36	1454.39	1410.67
ENSMMUG00000006567	LAMB1	2601.23	3803.51	3169.38	3332.52
ENSMMUG00000007457	WWC1	2601.23	1807.97	1930.62	1362.52
ENSMMUG00000018946	EIF5B	2597.45	2893.89	1850.65	1423.64
ENSMMUG00000002001	TSTD1	2597.45	2130.93	1375.14	1322.39
ENSMMUG00000015642	ARF6	2596.19	2286.06	1861.36	2255.84
ENSMMUG00000010674	LZTS2	2596.19	3505.94	2217.64	2897.89
ENSMMUG00000022696	SRI	2594.93	2115.41	2776.69	3801.71
ENSMMUG00000006971	FKBP11	2593.66	2538.5	1858.5	5363.64
ENSMMUG00000023085		2591.14	2482.08	1333.01	2933.7
ENSMMUG00000022133	CRYAB	2589.88	4642.63	2032	2884.93
ENSMMUG00000000783	CCDC108	2588.62	2421.44	1342.29	1142.74
ENSMMUG00000006616	NEDD4L	2588.62	2336.83	2397.56	1774.3
ENSMMUG00000018354	PSMA7	2588.62	2255.03	1846.37	3196.08
ENSMMUG00000001781	LRRC23	2587.36	740.395	1512.22	1397.71
ENSMMUG00000001745	OSBP	2587.36	2500.42	2656.03	1789.11
ENSMMUG00000001516	TRAM1	2587.36	2279	8087.31	7019.4
ENSMMUG00000004657	FURIN	2584.83	1572.46	1807.1	999.508
ENSMMUG00000019611	ARRDC1	2583.57	2860.04	1213.78	1715.65
ENSMMUG00000021176	SLC16A11	2583.57	3019.4	1363.71	1642.18
ENSMMUG00000007729	ILVBL	2581.05	2259.26	1725.7	2395.98
ENSMMUG00000021290	COL5A2	2579.79	8025.88	10804	23178.2
ENSMMUG00000004560	CRYL1	2579.79	2284.65	1817.09	3073.23
ENSMMUG00000015672	PDHB	2579.79	2803.63	2228.35	2621.32
ENSMMUG00000006669	UBR4	2578.53	2590.68	2502.52	1437.22
ENSMMUG00000012036	RBM47	2577.26	1621.82	2458.25	909.991
ENSMMUG00000011506	RIC8A	2572.22	2609.01	1985.59	2408.94
ENSMMUG00000019525	PPP4R1	2570.96	1729	2166.95	2836.16
ENSMMUG00000010640	ERLEC1	2567.17	2534.26	3894.79	4560.45
ENSMMUG00000001276	JAG2	2563.39	2219.77	1175.22	1858.26
ENSMMUG00000016827	UBAC1	2560.86	2460.93	1770.68	2313.25
ENSMMUG00000020117	SEMA3B	2559.6	4182.88	2636.75	3518.34
ENSMMUG00000006452	CCDC78	2558.34	2002.59	1173.79	2741.08
ENSMMUG00000005635	DHX9	2558.34	2535.68	2948.76	1924.32
ENSMMUG00000010539	ZC3H11A	2557.08	4034.8	4865.1	2829.37
ENSMMUG00000023437	DDX1	2555.82	2554.01	3108.69	2702.81
ENSMMUG00000003618	CHID1	2554.56	2018.1	1662.87	2775.66
ENSMMUG00000002528	EIF2D	2553.3	2525.8	2013.44	2489.82
ENSMMUG00000023431	NASP	2553.3	2137.98	1735.7	2555.26
ENSMMUG00000020771	C9orf24	2550.77	1571.05	1115.25	1825.54
ENSMMUG00000005894	MRPS26	2550.77	1947.59	1463.67	2131.75
ENSMMUG00000021087	SNF8	2550.77	2236.7	1569.34	3131.26
ENSMMUG00000016697		2550.77	2531.44	1185.93	2040.38
ENSMMUG00000009289		2546.99	1400.4	1044.56	865.541
ENSMMUG00000019936	SEC13	2544.46	2840.29	2201.22	3725.78
ENSMMUG00000000273	SH3GL1	2544.46	3044.78	1784.25	2359.56
ENSMMUG00000032217	TMEM50A	2543.2	2666.83	3542.8	4367.21
ENSMMUG00000011125	PSMD7	2540.68	2188.75	2118.39	2153.97
ENSMMUG00000003176	DNAJB6	2538.16	1882.72	2166.23	1495.87
ENSMMUG00000005597	KHSRP	2535.63	1972.98	1897.77	1646.5
ENSMMUG00000010111	SF3A2	2534.37	2864.27	1258.04	1550.81
ENSMMUG00000016404	LECT1	2531.85	1535.79	2673.88	951.971
ENSMMUG00000010814		2531.85	2451.06	2210.5	3125.08
ENSMMUG00000008418	DNALI1	2530.59	2339.65	1450.82	2037.91
ENSMMUG00000006760		2530.59	2544.14	2515.37	2998.52
ENSMMUG00000011827	CDK2AP2	2528.07	2152.08	1228.77	1831.09
ENSMMUG00000011638	PKP4	2528.07	2871.32	3020.16	2345.36
ENSMMUG00000029059	TUBB3	2526.8	2850.17	1727.13	1566.25
ENSMMUG00000023449	MFN2	2524.28	2768.37	2565.35	1982.35
ENSMMUG00000021429	PTGDS	2524.28	3669.54	2710.29	3704.79
ENSMMUG00000013163	COPG1	2523.02	2858.63	2382.57	1934.81
ENSMMUG00000012635	ZYX	2523.02	3899.41	1828.52	1957.04
ENSMMUG00000003525	PKP3	2521.76	1644.38	1086.69	1090.88
ENSMMUG00000011612	AP2A1	2520.5	2737.34	1692.15	1869.99
ENSMMUG00000013712	CIZ1	2520.5	2381.96	1910.62	1290.29
ENSMMUG00000000779	NUDCD3	2520.5	2554.01	1887.06	2146.57
ENSMMUG00000000377	TNFRSF1A	2520.5	3237.99	1939.9	2473.77
ENSMMUG00000012548		2520.5	2353.75	1485.09	1946.54
ENSMMUG00000012762	ATP6AP2	2519.23	2063.23	4847.25	4536.99
ENSMMUG00000012138	RORC	2519.23	1933.49	1629.31	1051.98
ENSMMUG00000008430	CACNB3	2514.19	2522.98	2097.69	1830.48
ENSMMUG00000015583		2512.93	3051.84	3704.16	3656.63
ENSMMUG00000009345	SMARCC1	2511.67	2449.65	3374.29	1837.27
ENSMMUG00000017478	TESC	2511.67	2226.82	1585.05	1111.87
ENSMMUG00000001614		2511.67	2421.44	1862.07	3091.13
ENSMMUG00000011529	FAM20C	2510.4	2601.96	2151.95	6210.04
ENSMMUG00000002302	STAU1	2510.4	2680.93	3105.12	2302.76
ENSMMUG00000012944	VEGFB	2507.88	2510.29	1591.47	2506.49
ENSMMUG00000022111	RPS6KA1	2504.1	1882.72	1532.93	1465.62
ENSMMUG00000021252	TRIP6	2501.57	3192.86	1736.41	2810.23
ENSMMUG00000007637	ENDOD1	2499.05	2032.21	2597.48	1692.19
ENSMMUG00000014832	GPC1	2499.05	3260.56	2471.82	7607.13
ENSMMUG00000014670	PYGL	2497.79	2016.69	2841.66	1839.74
ENSMMUG00000020363	RBM4	2496.53	2229.65	1818.52	1954.57
ENSMMUG00000022140		2494	3185.81	1889.92	3176.32
ENSMMUG00000017659	FBLN2	2492.74	3748.51	2279.76	4281.4
ENSMMUG00000004501	RPS19BP1	2491.48	1706.43	1610.04	2629.96
ENSMMUG00000009386	TNS4	2491.48	3072.99	1639.31	852.576
ENSMMUG00000014069	PDCD6IP	2490.22	2446.83	2558.21	1389.06
ENSMMUG00000012994	MSMO1	2488.96	1516.05	3348.59	2571.93
ENSMMUG00000021434	ABCA2	2487.7	2201.44	1980.6	1838.5
ENSMMUG00000014509	IMPDH1	2482.65	3439.66	2196.22	2763.31
ENSMMUG00000010870	ZER1	2482.65	2572.34	1592.19	1606.37
ENSMMUG00000020374	NFKBIA	2480.13	4735.7	1942.04	3617.74
ENSMMUG00000004706	IGSF9	2476.34	2379.13	1180.93	1029.14
ENSMMUG00000005431	SLC25A1	2476.34	2607.6	1585.76	2867.64
ENSMMUG00000002917	SIGIRR	2475.08	2350.93	1262.33	1889.13
ENSMMUG00000005204	VPS16	2464.99	2654.14	2096.26	2791.71
ENSMMUG00000020473	COQ9	2463.73	2401.7	1733.56	2143.48
ENSMMUG00000020540	NMRAL1	2462.47	2601.96	1693.57	1065.57
ENSMMUG00000009504	C1QTNF1	2461.21	5921.75	4276.06	13289.3
ENSMMUG00000018876	LKAAEAR1	2461.21	1466.69	552.625	1448.33
ENSMMUG00000020186	SLC20A2	2459.94	1929.26	1862.07	2055.81
ENSMMUG00000003152	ELOVL1	2457.42	3235.17	2322.59	2628.73
ENSMMUG00000004558	OTUD5	2457.42	2899.53	2002.01	2045.32
ENSMMUG00000007256	SF3B4	2456.16	2631.57	1482.23	1437.22
ENSMMUG00000007820	CCDC3	2453.64	6334.96	3704.16	4717.26
ENSMMUG00000016919	GAK	2451.11	2235.29	1462.24	1272.38
ENSMMUG00000015725	CD24	2449.85	1638.74	1496.51	1239.04
ENSMMUG00000002540	DHRS7	2448.59	2166.18	2296.18	2492.29
ENSMMUG00000015279	SMARCA2	2448.59	1950.41	3742.71	2988.03
ENSMMUG00000017416	TM9SF4	2448.59	2778.24	2261.19	1768.74
ENSMMUG00000023034	TUBGCP2	2448.59	2417.21	1609.32	2187.31
ENSMMUG00000010679	MRPL43	2447.33	1950.41	1680.01	2445.99
ENSMMUG00000011367	WBSCR22	2447.33	1903.87	1863.5	2527.48
ENSMMUG00000002407	CLEC11A	2446.07	3469.28	1832.09	8435.01
ENSMMUG00000004921	RBM5	2446.07	4064.41	3378.58	3152.86
ENSMMUG00000032364		2444.81	2589.27	3936.2	6327.95
ENSMMUG00000001191	TIMM13	2441.02	1768.49	1223.06	2947.28
ENSMMUG00000017262	ADIPOR2	2439.76	2613.24	2503.95	1917.52
ENSMMUG00000010997	CYFIP2	2439.76	1613.36	1555.06	1602.05
ENSMMUG00000022104	C19orf24	2438.5	1768.49	833.935	1647.74
ENSMMUG00000002566	C11orf31	2437.24	1930.67	1255.19	3033.1
ENSMMUG00000000846	GNG13	2437.24	2102.72	1326.58	1055.69
ENSMMUG00000009026	EIF3M	2435.98	2864.27	3442.12	3678.24
ENSMMUG00000013170	PI4KB	2434.71	2181.7	1776.4	2294.12
ENSMMUG00000012419		2434.71	2403.11	1728.56	2556.49
ENSMMUG00000000258	FAM195B	2432.19	1992.72	1267.32	2270.04
ENSMMUG00000016446	PSMA1	2430.93	2294.52	3399.28	3644.9
ENSMMUG00000003822		2430.93	3646.97	2269.05	3874.56
ENSMMUG00000002563	ZDHHC5	2428.41	2161.95	1990.59	1745.28
ENSMMUG00000000737	HAGH	2425.88	1903.87	1555.06	2007.66
ENSMMUG00000002413	PLVAP	2422.1	2549.78	2246.2	3344.86
ENSMMUG00000008195	TGIF2	2422.1	2118.23	2202.64	3167.06
ENSMMUG00000008443	TSKU	2422.1	1837.59	1163.8	1200.15
ENSMMUG00000012601	RBCK1	2420.84	3015.17	1724.27	2286.71
ENSMMUG00000000411	OXA1L	2419.58	4149.03	2835.95	2763.31
ENSMMUG00000010000	KRT7	2417.05	1233.99	1175.22	1241.51
ENSMMUG00000014346		2415.79	2198.62	1582.91	1942.22
ENSMMUG00000018257	CSRP2	2414.53	3222.48	1645.02	2400.3
ENSMMUG00000000735	NELFE	2414.53	2408.75	1558.63	2537.36
ENSMMUG00000003857	NME3	2414.53	2236.7	1128.81	3981.98
ENSMMUG00000021125	AFG3L2	2413.27	2156.31	2290.46	3217.69
ENSMMUG00000004192	CFAP100	2413.27	2576.57	1265.9	1514.39
ENSMMUG00000017812	SF3B3	2413.27	3023.63	2136.24	1857.64
ENSMMUG00000014071	FLOT1	2412.01	2403.11	1744.27	2696.63
ENSMMUG00000000678	LDOC1	2412.01	3051.84	2032	2039.14
ENSMMUG00000015570	KIAA0556	2408.22	1916.56	1432.25	1103.22
ENSMMUG00000015994	NSFL1C	2408.22	2551.19	1809.95	1952.1
ENSMMUG00000005192	USP5	2408.22	2063.23	1617.18	2212.62
ENSMMUG00000031253	DYNLRB1	2406.96	2163.36	1380.85	1771.83
ENSMMUG00000029268	NDUFB10	2406.96	2348.11	1592.19	2754.05
ENSMMUG00000001886	ABCF1	2403.18	2508.88	1952.04	1918.76
ENSMMUG00000021899	SEC62	2401.91	2106.95	2941.62	2293.5
ENSMMUG00000007152	SHARPIN	2400.65	2428.49	1223.77	2174.35
ENSMMUG00000004810	U2AF2	2399.39	2166.18	1924.19	2266.95
ENSMMUG00000005970	PAIP2	2398.13	2211.31	3527.09	4430.19
ENSMMUG00000012320	SNX15	2398.13	2889.65	1647.88	2724.42
ENSMMUG00000001673	SSNA1	2395.61	1967.33	1214.49	2526.86
ENSMMUG00000016762	DDX42	2394.35	2927.73	2841.66	1854.55
ENSMMUG00000006650	KTN1	2394.35	1683.87	2957.33	1418.08
ENSMMUG00000000188	NXF1	2394.35	4591.86	2651.03	2747.88
ENSMMUG00000010451	INPPL1	2393.08	3999.54	3069.42	3475.74
ENSMMUG00000008166	DNAH2	2391.82	1772.72	940.319	1039.64
ENSMMUG00000016982	BAP1	2389.3	2874.14	1836.37	2270.66
ENSMMUG00000002266	MPO	2389.3	3291.58	4593.07	548.834
ENSMMUG00000019671	PARK7	2389.3	1939.13	1963.46	3323.87
ENSMMUG00000014597	GSK3A	2382.99	2520.16	1655.73	1732.93
ENSMMUG00000023760	SLC25A28	2382.99	3706.2	1953.46	2395.36
ENSMMUG00000016875	ZNF207	2382.99	2590.68	3094.41	2826.28
ENSMMUG00000003210	CDKN1A	2379.21	1578.1	1744.27	1899
ENSMMUG00000012488	ALDH1L1	2377.95	1575.28	1494.37	1305.72
ENSMMUG00000007723	APBB1	2377.95	2473.62	1845.65	2101.5
ENSMMUG00000006728	FBXO7	2377.95	2848.76	2352.58	2375.61
ENSMMUG00000001351	MIEN1	2377.95	1729	1404.41	1718.73
ENSMMUG00000008501	SEC31A	2377.95	3338.12	3596.34	3655.4
ENSMMUG00000013577	TMEM259	2376.68	2159.13	1844.94	2377.46
ENSMMUG00000020990	AGPAT2	2375.42	1542.84	1404.41	1939.13
ENSMMUG00000005871	ETF1	2374.16	2549.78	3088.7	2521.92
ENSMMUG00000003015	TMEM254	2374.16	2022.33	2457.54	2586.74
ENSMMUG00000012930	PTP4A2	2371.64	2297.34	2934.48	1971.85
ENSMMUG00000009948		2371.64	2325.54	1902.77	2330.54
ENSMMUG00000000544	COL6A1	2369.12	5622.77	4298.19	6400.8
ENSMMUG00000017681	MAP1LC3A	2369.12	2374.9	1060.27	2362.64
ENSMMUG00000013866	CPSF3L	2367.85	2789.52	1600.76	2529.95
ENSMMUG00000003537	UBALD2	2367.85	2022.33	1108.82	1590.32
ENSMMUG00000021539		2367.85	2572.34	2393.28	2003.96
ENSMMUG00000000792	FAM134A	2366.59	1623.23	1770.68	1712.56
ENSMMUG00000009485	SPR	2366.59	1765.66	1084.54	1722.44
ENSMMUG00000001758	CSNK1A1	2365.33	1685.28	2984.46	2711.45
ENSMMUG00000000074	RTFDC1	2365.33	2312.85	2076.27	2294.12
ENSMMUG00000012704	ISOC2	2364.07	1776.95	882.486	1722.44
ENSMMUG00000013950	UQCC3	2364.07	1644.38	913.901	2363.88
ENSMMUG00000006987	POLR2F	2360.28	2094.26	1239.48	2857.77
ENSMMUG00000010157		2360.28	2170.41	1315.16	2305.23
ENSMMUG00000030179		2360.28	2499.01	1941.33	2376.84
ENSMMUG00000010393	CDH3	2359.02	1877.08	1545.78	1290.9
ENSMMUG00000002727	WBP1	2357.76	3665.31	1880.64	2137.31
ENSMMUG00000012242	ANP32B	2356.5	2304.39	2391.14	2256.46
ENSMMUG00000022930	PPP1R37	2356.5	2143.62	1358.71	1603.91
ENSMMUG00000008379	ADD1	2353.98	1620.41	2153.38	1237.81
ENSMMUG00000008655	DRAP1	2351.45	2267.72	1422.26	3286.22
ENSMMUG00000022717		2350.19	2281.83	2319.02	2475
ENSMMUG00000019036	DPM3	2348.93	1367.97	604.746	2225.59
ENSMMUG00000015948	MGST3	2348.93	2964.4	1972.03	3281.89
ENSMMUG00000001669	ANAPC2	2347.67	2185.93	1221.63	1701.45
ENSMMUG00000019291	DPYSL3	2346.41	4424.03	4763.71	4283.87
ENSMMUG00000012742		2346.41	2690.81	2014.87	2754.05
ENSMMUG00000014742	PTH1R	2345.15	4189.93	2649.6	10063.6
ENSMMUG00000015832	NSMCE1	2342.62	1795.28	1121.67	2922.59
ENSMMUG00000019628	TUBA4A	2341.36	1736.05	1715.71	1171.13
ENSMMUG00000006876	TSPAN7	2340.1	2394.65	2454.68	3999.27
ENSMMUG00000001403	YIF1A	2340.1	2211.31	1193.07	2146.57
ENSMMUG00000005619	NISCH	2338.84	3267.61	1944.9	2076.19
ENSMMUG00000020024	NIT2	2338.84	2851.58	2040.57	3180.03
ENSMMUG00000003403	TMEM123	2338.84	1668.36	5167.11	3365.24
ENSMMUG00000016336	SPAG8	2337.58	2133.75	1251.62	2126.19
ENSMMUG00000001586	NPLOC4	2335.05	2583.62	1792.82	1947.16
ENSMMUG00000013664	PPP1CC	2333.79	1760.02	3919.07	2939.88
ENSMMUG00000013519	SDC3	2333.79	3020.81	2969.47	3044.21
ENSMMUG00000016995	LUM	2331.27	7137.4	10616.2	22374.4
ENSMMUG00000012887	ANAPC11	2330.01	1882.72	1081.69	2481.79
ENSMMUG00000016494	SRSF9	2330.01	2428.49	2830.24	4154.23
ENSMMUG00000011277	MARS	2326.22	2404.52	2134.82	2016.92
ENSMMUG00000008286	RPL36A	2326.22	2609.01	1705.71	2747.26
ENSMMUG00000007021	TMEM115	2326.22	1916.56	1318.02	2094.71
ENSMMUG00000011966	RTN1	2324.96	2397.47	3866.23	2244.11
ENSMMUG00000008491	SLC12A4	2324.96	2429.9	1994.16	2999.14
ENSMMUG00000014530	PRPF19	2323.7	2137.98	2051.28	2182.37
ENSMMUG00000016655	R3HCC1	2323.7	1700.79	1390.13	2134.22
ENSMMUG00000019090		2323.7	3240.81	2465.39	3262.76
ENSMMUG00000023320	LRRC73	2319.92	1266.43	830.365	1229.17
ENSMMUG00000014046	SCAP	2319.92	2161.95	1275.89	1281.03
ENSMMUG00000000113	PPP1R1A	2316.13	1194.5	931.751	1614.4
ENSMMUG00000011932	TMC6	2313.61	2339.65	1120.24	1440.3
ENSMMUG00000023189	NDUFS8	2312.35	2661.19	1188.07	2073.1
ENSMMUG00000009927	IRF2BPL	2311.09	1558.35	1202.35	805.039
ENSMMUG00000005645	NUCKS1	2311.09	1915.15	1599.33	2430.55
ENSMMUG00000017586	RAB13	2311.09	2276.18	1993.45	2807.14
ENSMMUG00000010978	S100A2	2311.09	2139.39	968.878	2263.25
ENSMMUG00000019273	TMEM30A	2306.04	1889.77	3603.48	2807.76
ENSMMUG00000003012	SCRN2	2304.78	2214.13	1544.35	2929.38
ENSMMUG00000012814	ENSA	2302.26	1679.64	1338.72	1470.55
ENSMMUG00000018596	SPSB3	2302.26	3084.27	1770.68	3252.26
ENSMMUG00000020758	ERBB3	2299.73	2177.47	2498.95	803.805
ENSMMUG00000002948	USP19	2297.21	2283.24	1825.66	1694.04
ENSMMUG00000017409	G6PD	2295.95	2374.9	1822.8	1868.75
ENSMMUG00000022500	MAP7D1	2295.95	2685.16	1958.46	3475.13
ENSMMUG00000013923		2294.69	2463.75	1787.82	2539.83
ENSMMUG00000012390	EPCAM	2293.42	2259.26	3040.15	1615.02
ENSMMUG00000014944	RAD23B	2293.42	1779.77	3632.76	2884.93
ENSMMUG00000013639	PRRC2C	2292.16	3532.74	2848.8	1710.71
ENSMMUG00000008541	BCCIP	2290.9	1963.1	2124.82	2264.48
ENSMMUG00000010879	NADK	2290.9	1492.07	1664.3	1163.73
ENSMMUG00000019043	NUDT9	2290.9	1613.36	1597.9	1734.17
ENSMMUG00000000134	SRP9	2290.9	1717.72	4852.24	5895.18
ENSMMUG00000016001	VAT1	2290.9	2699.27	1903.48	2241.64
ENSMMUG00000000522	POLR2I	2289.64	2281.83	993.154	2436.11
ENSMMUG00000012493		2288.38	2035.03	1697.14	2240.4
ENSMMUG00000017443	NET1	2287.12	2462.34	2618.9	1302.63
ENSMMUG00000010031	TGFBR2	2287.12	2576.57	3435.7	2767.63
ENSMMUG00000021418	ATP6V1D	2285.86	2346.7	2910.92	3665.27
ENSMMUG00000000401	GAS8	2284.59	2881.19	1210.21	1570.57
ENSMMUG00000019547	UBE2Q1	2283.33	2355.16	2220.49	2107.67
ENSMMUG00000004552		2283.33	1633.1	776.102	1078.53
ENSMMUG00000001561	CFDP1	2282.07	2090.03	1927.05	2234.23
ENSMMUG00000008885	EXOC7	2282.07	2125.28	1630.03	2099.03
ENSMMUG00000006995	TUSC2	2282.07	1798.1	1570.77	2009.51
ENSMMUG00000011962	PTPRS	2280.81	3843	3674.88	2925.68
ENSMMUG00000016078	KXD1	2277.02	1917.97	1321.59	2282.39
ENSMMUG00000014301	PVRL2	2275.76	1985.67	1130.24	1932.34
ENSMMUG00000019032	EML2	2274.5	1624.64	1658.59	1348.93
ENSMMUG00000003399	ISCA1	2273.24	2336.83	3059.43	3444.26
ENSMMUG00000012524	MAPK1	2273.24	1958.87	3053	1851.47
ENSMMUG00000012961	MIB2	2273.24	2263.49	1266.61	2245.96
ENSMMUG00000007911	SERINC1	2271.98	2661.19	4883.66	3229.42
ENSMMUG00000015842	TRIP12	2271.98	2644.27	3066.57	2117.55
ENSMMUG00000004690	TFEB	2270.72	1812.2	818.941	1274.23
ENSMMUG00000002926		2263.15	2403.11	1464.38	1547.73
ENSMMUG00000011809	PECAM1	2260.63	2847.35	2933.05	4456.73
ENSMMUG00000011836	PTN	2260.63	6481.63	3730.57	6049.52
ENSMMUG00000022116	PIH1D1	2258.1	2291.7	1378.71	2431.17
ENSMMUG00000005812	SORT1	2256.84	1712.07	2141.24	1402.65
ENSMMUG00000020031	UBTD1	2256.84	1633.1	946.745	1586
ENSMMUG00000006834	H2AFZ	2254.32	2267.72	2259.05	3559.09
ENSMMUG00000001312	LMO7	2254.32	2322.72	2724.57	1960.74
ENSMMUG00000014375	FAM102A	2253.06	2601.96	1824.95	2004.57
ENSMMUG00000019310	DIDO1	2251.79	2304.39	2142.67	1702.07
ENSMMUG00000004805	ZNF581	2250.53	2528.62	1124.53	2165.7
ENSMMUG00000015991	BRMS1	2249.27	2023.75	1155.94	1871.22
ENSMMUG00000002107	STOML3	2249.27	1353.86	2365.43	2013.83
ENSMMUG00000018208		2249.27	2308.62	1279.46	2397.83
ENSMMUG00000022536	FBP1	2245.49	2115.41	1353	978.518
ENSMMUG00000020878	PHKG2	2245.49	2757.09	1607.18	2157.68
ENSMMUG00000010769	EYA2	2244.23	1998.36	1760.69	1445.24
ENSMMUG00000015182	NCOA4	2242.96	2360.8	4076.14	2828.75
ENSMMUG00000017275	RAD9A	2242.96	3642.74	1440.82	2014.45
ENSMMUG00000013118	EFTUD2	2240.44	2538.5	1937.04	2054.58
ENSMMUG00000021852	PEX19	2240.44	2246.57	2436.12	2073.72
ENSMMUG00000014455	IFT46	2239.18	1461.05	1493.66	1581.68
ENSMMUG00000032510		2239.18	3584.92	3283.62	2763.93
ENSMMUG00000017968	SAFB2	2237.92	2334.01	1480.09	1197.06
ENSMMUG00000011111	IBSP	2236.66	8248.7	11381.6	16140.9
ENSMMUG00000004708	SUPT6H	2234.13	2494.78	1652.16	1585.38
ENSMMUG00000020522		2232.87	2192.98	1575.77	2981.86
ENSMMUG00000016935	CLDN5	2231.61	1809.38	781.814	3912.84
ENSMMUG00000015390	NELFCD	2231.61	2599.14	2105.54	2134.22
ENSMMUG00000014348	ATP5SL	2230.35	2108.36	1344.43	1639.09
ENSMMUG00000005991	TRIOBP	2230.35	1774.13	1190.93	1282.88
ENSMMUG00000021837	SARS	2229.09	2253.62	2571.06	1990.37
ENSMMUG00000009761	ROPN1L	2227.83	1642.97	1172.36	1807.02
ENSMMUG00000013678	EMD	2225.3	2212.72	1577.91	2180.52
ENSMMUG00000007068	TUSC3	2225.3	1523.1	2391.14	2774.42
ENSMMUG00000022632	UFC1	2225.3	2246.57	1732.84	2721.95
ENSMMUG00000020100	RANBP1	2224.04	1855.92	1480.81	2632.43
ENSMMUG00000014724	BOP1	2222.78	1871.44	1153.09	2009.51
ENSMMUG00000022297	PRPF31	2222.78	2115.41	1394.41	1995.93
ENSMMUG00000004447	NDUFS6	2221.52	2023.75	1361.57	3525.75
ENSMMUG00000000138		2219	1755.79	1062.41	2733.68
ENSMMUG00000020707	LONP1	2217.73	1743.1	1265.18	1539.08
ENSMMUG00000015597	ACP2	2213.95	2302.98	1699.29	1682.93
ENSMMUG00000005393	ACSL3	2213.95	2229.65	3832.67	2399.07
ENSMMUG00000005488	CORO1B	2213.95	1836.18	1467.24	1810.1
ENSMMUG00000005855	MINOS1	2213.95	1836.18	1760.69	3762.2
ENSMMUG00000008918	SRPRB	2208.9	1915.15	2112.68	2438.58
ENSMMUG00000015932	SSH3	2207.64	2121.05	1672.87	1392.77
ENSMMUG00000008139	HNRNPUL1	2206.38	1514.64	2136.24	1052.6
ENSMMUG00000015329	MX1	2206.38	2135.16	1282.32	1203.24
ENSMMUG00000031190	IQCG	2205.12	1228.35	1567.2	1184.1
ENSMMUG00000006986	SOX10	2205.12	2108.36	1741.41	575.381
ENSMMUG00000020255	RTP1	2203.86	2408.75	2539.65	1668.11
ENSMMUG00000020661	ARMC4	2202.6	1545.66	1700.71	1457.59
ENSMMUG00000005280	STX5	2201.33	2484.91	1786.39	2433.64
ENSMMUG00000001394	PEX6	2200.07	1941.95	1212.35	1891.6
ENSMMUG00000018994		2200.07	2050.54	1821.38	1902.71
ENSMMUG00000022282	COL4A2	2196.29	5165.84	3384.29	7923.22
ENSMMUG00000022819	PNKD	2196.29	1496.3	947.459	1903.94
ENSMMUG00000003339	WWP2	2192.5	3067.35	2051.28	2974.45
ENSMMUG00000022121	CASKIN2	2191.24	2266.31	1429.4	1932.96
ENSMMUG00000012174	CIC	2191.24	3247.86	1852.79	1611.31
ENSMMUG00000001894		2191.24	3184.4	1921.33	2221.88
ENSMMUG00000013929		2191.24	2522.98	2104.83	2400.92
ENSMMUG00000007717	SMPD1	2189.98	2604.78	2161.95	3294.86
ENSMMUG00000003543	PRPSAP1	2186.2	2156.31	2546.79	2030.5
ENSMMUG00000004228	ADCK4	2184.93	1829.13	1015.29	1937.28
ENSMMUG00000023374	CWC15	2183.67	1984.26	1672.15	2242.26
ENSMMUG00000002637	MLLT6	2182.41	1734.64	1803.53	907.521
ENSMMUG00000014240	TXNDC11	2182.41	2274.77	1722.85	1436.6
ENSMMUG00000016046	EMILIN1	2178.63	3480.56	2376.86	6263.13
ENSMMUG00000010544	MUC5B	2177.37	5679.18	3474.97	966.788
ENSMMUG00000022010	RHOT2	2174.84	2867.09	1524.36	2461.42
ENSMMUG00000005585	TMCO1	2174.84	1886.95	2974.46	2884.93
ENSMMUG00000007519		2174.84	2184.52	2367.58	1448.95
ENSMMUG00000021965	PPP1R12C	2173.58	3221.07	1820.66	2948.52
ENSMMUG00000010135	GJA9	2172.32	1799.51	2552.5	2758.37
ENSMMUG00000005784	TTC9	2172.32	1757.2	2029.15	1461.91
ENSMMUG00000015142	IPO13	2169.8	1975.8	1377.28	1526.12
ENSMMUG00000012455	GMPR2	2168.54	2319.9	1916.34	2213.24
ENSMMUG00000000757	RNF114	2168.54	2276.18	2417.55	2446.6
ENSMMUG00000000455	KDM3B	2167.27	2280.42	2622.47	1689.72
ENSMMUG00000007696	PDIA5	2167.27	1916.56	1867.79	1344
ENSMMUG00000003237	ID2	2164.75	1902.46	4219.65	3282.51
ENSMMUG00000005649	WDR6	2164.75	2005.41	1597.9	1527.35
ENSMMUG00000009583	COPS7A	2162.23	1995.54	1819.23	2047.17
ENSMMUG00000016505	CCDC151	2160.97	3171.71	780.386	1882.34
ENSMMUG00000009590	EIF4A3	2160.97	2341.06	2346.16	3349.8
ENSMMUG00000011769	PSMD1	2159.7	2231.06	2051.99	1423.02
ENSMMUG00000016974	DNAH1	2158.44	1208.61	880.344	602.545
ENSMMUG00000015347	PRKDC	2155.92	1984.26	3002.31	2145.95
ENSMMUG00000018110	MTA2	2154.66	2235.29	1849.22	2277.45
ENSMMUG00000009546	AGAP3	2152.14	2544.14	1534.35	1937.9
ENSMMUG00000007404	MAP3K11	2152.14	2504.65	1268.75	1825.54
ENSMMUG00000002765	SLC25A11	2152.14	1730.41	1349.43	2103.35
ENSMMUG00000016571	TSEN34	2150.87	1579.51	1422.26	2220.03
ENSMMUG00000005448	CD276	2149.61	2872.73	1675.01	3609.1
ENSMMUG00000015446	SAMM50	2149.61	2066.05	1714.28	2170.03
ENSMMUG00000030611		2149.61	1941.95	706.131	1213.12
ENSMMUG00000017496	MAPK8IP3	2148.35	2895.3	1592.19	1637.86
ENSMMUG00000014557	ABHD11	2145.83	2088.62	1451.53	2404.01
ENSMMUG00000014005	SNX1	2145.83	1985.67	1907.05	2026.18
ENSMMUG00000020974	DNAI2	2144.57	1288.99	1095.97	954.441
ENSMMUG00000000458	RBPMS	2144.57	2714.78	1153.8	1568.72
ENSMMUG00000004768	SYTL1	2143.3	1451.17	996.724	1045.81
ENSMMUG00000012105	FXR1	2140.78	1922.21	2427.55	2058.9
ENSMMUG00000015749		2140.78	2834.65	1934.9	2030.5
ENSMMUG00000015428	SYMPK	2139.52	1992.72	1268.75	1632.92
ENSMMUG00000004059	USP7	2139.52	2534.26	3040.86	2278.06
ENSMMUG00000004009	OPLAH	2137	1809.38	1442.96	1665.64
ENSMMUG00000003858	RXRB	2137	2033.62	1675.01	2665.15
ENSMMUG00000003638	LOXL1	2135.74	3001.07	1375.14	2503.4
ENSMMUG00000019346	DCAF5	2133.21	2851.58	2056.28	1606.37
ENSMMUG00000000186	PPP2R5C	2133.21	2047.72	3347.88	2583.04
ENSMMUG00000029247	SMIM22	2133.21	988.603	449.811	1647.74
ENSMMUG00000000798	BAG3	2131.95	2068.87	1553.63	1371.16
ENSMMUG00000003842		2130.69	2552.6	1057.41	1256.33
ENSMMUG00000017803	ESRRA	2129.43	1572.46	1328.73	2023.71
ENSMMUG00000013436	MYO15B	2129.43	2099.9	1337.29	1062.48
ENSMMUG00000008938	CNDP2	2128.17	1597.84	1550.06	1252.01
ENSMMUG00000017822	PPL	2128.17	1886.95	967.45	467.343
ENSMMUG00000021665	RASSF7	2128.17	1765.66	901.049	1470.55
ENSMMUG00000016507	UBE2S	2125.64	1762.84	1093.83	2739.85
ENSMMUG00000004260	DLST	2123.12	2322.72	2000.59	1647.12
ENSMMUG00000020011	RSPH3	2121.86	2067.46	1263.04	1685.4
ENSMMUG00000001314	STK25	2121.86	2126.7	1754.98	2326.22
ENSMMUG00000022084	ARGLU1	2120.6	3412.87	3427.84	6029.77
ENSMMUG00000020976	SSBP3	2120.6	1442.71	1449.39	1326.71
ENSMMUG00000020392	SMS	2119.34	1941.95	2096.97	2020.01
ENSMMUG00000015876	RTN3	2118.07	1941.95	2968.04	1685.4
ENSMMUG00000005560	ID3	2116.81	3745.69	2770.26	6600.21
ENSMMUG00000006841	MYOF	2116.81	2084.39	2035.57	1452.03
ENSMMUG00000019048	SYNE1	2115.55	2279	1894.92	1444.01
ENSMMUG00000014266	TAPBPL	2115.55	2458.11	1137.38	1080.38
ENSMMUG00000001638	GLO1	2114.29	1796.69	3732.72	4514.15
ENSMMUG00000030221		2114.29	2267.72	1739.27	2691.7
ENSMMUG00000014515	TMEM87A	2113.03	2214.13	2857.37	2024.95
ENSMMUG00000012799	RFNG	2111.77	2387.6	1341.58	2459.57
ENSMMUG00000031826	UBAP1	2111.77	2033.62	1673.58	1390.92
ENSMMUG00000018096		2111.77	2625.93	1260.18	2460.8
ENSMMUG00000002640	EBNA1BP2	2109.24	2008.23	1429.4	2231.14
ENSMMUG00000018245	EPHA2	2109.24	1806.56	1736.41	2275.59
ENSMMUG00000015467	ANKLE2	2106.72	1960.28	1608.61	1909.5
ENSMMUG00000008627	ARL6IP5	2106.72	1943.36	4560.22	4915.43
ENSMMUG00000020077	GNL1	2106.72	2216.95	1425.11	2237.32
ENSMMUG00000006086	PLEKHH3	2106.72	2027.98	979.588	1362.52
ENSMMUG00000008697	TRIP10	2104.2	2415.8	1509.37	1692.81
ENSMMUG00000020913	SCARB2	2102.94	1702.2	1820.66	1789.11
ENSMMUG00000011027	OXCT1	2100.41	1298.86	2598.19	2428.08
ENSMMUG00000003067	ERGIC1	2096.63	1861.56	1997.73	1705.15
ENSMMUG00000005157	MRPS25	2096.63	1688.1	1360.86	1947.16
ENSMMUG00000017028		2096.63	1802.33	2585.34	2400.92
ENSMMUG00000031024		2096.63	2922.09	3195.08	5954.45
ENSMMUG00000020840	TBC1D16	2095.37	2188.75	1462.24	979.135
ENSMMUG00000002725	CCDC142	2094.11	2002.59	1393.7	2708.98
ENSMMUG00000017541	CUL1	2092.84	2336.83	2274.76	2003.34
ENSMMUG00000021676	SVOPL	2092.84	5378.79	2703.15	2820.72
ENSMMUG00000021942	ANKH	2090.32	3135.04	3670.6	3681.94
ENSMMUG00000022644	ATP6V0A1	2090.32	2477.85	1653.59	1576.74
ENSMMUG00000022002	SGSM2	2090.32	2369.26	1613.61	1516.86
ENSMMUG00000019841	LRPPRC	2089.06	1616.18	2674.59	1767.51
ENSMMUG00000014864	VPS11	2087.8	2228.24	1696.43	1920.61
ENSMMUG00000005106	UNC45A	2086.54	2088.62	1600.76	2083.59
ENSMMUG00000016350	RPS27L	2085.28	1943.36	1470.1	2693.55
ENSMMUG00000019924	UBTF	2085.28	1779.77	1492.23	1310.04
ENSMMUG00000030910		2085.28	2446.83	295.59	651.934
ENSMMUG00000006284	AK2	2080.23	1606.3	1700	2274.98
ENSMMUG00000019299	WBP11	2080.23	1916.56	2176.23	1661.94
ENSMMUG00000014098	SELO	2078.97	1891.18	1293.03	1585.38
ENSMMUG00000010058		2078.97	1810.79	1050.99	1547.11
ENSMMUG00000013948	DLG3	2075.18	1714.89	1777.11	809.978
ENSMMUG00000007904	GTF2F1	2075.18	1690.92	1302.31	976.048
ENSMMUG00000020274	TAOK2	2075.18	1989.9	1470.81	1632.92
ENSMMUG00000003726	PTPN13	2073.92	1793.87	2765.98	1587.24
ENSMMUG00000000171	ZGPAT	2071.4	2105.54	1045.27	1666.26
ENSMMUG00000012627		2071.4	1996.95	1069.55	1458.21
ENSMMUG00000007825	NCBP2	2067.61	1507.58	1709.28	2953.46
ENSMMUG00000006128	PEPD	2067.61	2016.69	1365.85	1662.55
ENSMMUG00000010892	LRRC45	2066.35	1595.02	1101.68	1769.98
ENSMMUG00000017313	MTA1	2066.35	2531.44	1641.45	1761.95
ENSMMUG00000014927	ECH1	2063.83	2690.81	1583.62	1919.38
ENSMMUG00000003377	PDZD4	2063.83	1798.1	1167.37	2087.3
ENSMMUG00000013060	NDUFA6	2062.57	2081.57	1407.98	2703.43
ENSMMUG00000014699	COL7A1	2060.05	1775.54	915.329	1017.41
ENSMMUG00000013331	GDE1	2058.78	2266.31	2339.73	1960.12
ENSMMUG00000020433		2058.78	1589.38	1310.88	2170.03
ENSMMUG00000005483	RPS6KB2	2056.26	2123.87	1371.57	2141.01
ENSMMUG00000009539	XAB2	2055	1771.31	1036.71	1858.88
ENSMMUG00000003589	ANK3	2052.48	1532.97	2980.17	1088.41
ENSMMUG00000023181	PUM2	2052.48	1996.95	4181.1	2685.52
ENSMMUG00000002864	MRPL12	2049.95	1236.81	1150.94	2800.35
ENSMMUG00000021248	SLC12A9	2049.95	2123.87	1214.49	1532.29
ENSMMUG00000014002	CDK16	2047.43	2256.44	1608.61	1682.93
ENSMMUG00000018704	MECP2	2047.43	2004	1842.8	1305.72
ENSMMUG00000019156	PARD3	2047.43	2098.49	1862.07	1297.08
ENSMMUG00000023694	CDK4	2046.17	2181.7	1665.73	2390.42
ENSMMUG00000001675	ASCC2	2044.91	2531.44	1502.23	1752.69
ENSMMUG00000018919	SPEF1	2044.91	1171.94	1076.69	1824.3
ENSMMUG00000008804	UQCRB	2044.91	2391.83	1849.94	3191.14
ENSMMUG00000019632	RSL1D1	2043.65	1785.41	2319.74	1594.03
ENSMMUG00000002719	WDR54	2042.38	3292.99	2089.12	3028.78
ENSMMUG00000010699	DPH1	2041.12	2747.22	1751.41	2165.7
ENSMMUG00000006450	HTATSF1	2041.12	1717.72	2237.63	1590.94
ENSMMUG00000004911	PNMA1	2041.12	1651.43	1962.75	1389.68
ENSMMUG00000001264	BSDC1	2039.86	2341.06	2220.49	2005.19
ENSMMUG00000008376	KIAA1217	2039.86	2907.99	3097.98	2077.42
ENSMMUG00000013888	NOP56	2039.86	2421.44	1744.98	2258.31
ENSMMUG00000003414	ABCC3	2038.6	3047.61	2089.84	1213.73
ENSMMUG00000004405	LSM4	2038.6	1391.94	1026	1994.69
ENSMMUG00000016308	UNC13B	2038.6	2198.62	1937.04	1329.18
ENSMMUG00000017126	ISCU	2037.34	2415.8	2398.28	2892.96
ENSMMUG00000010707	STAT3	2037.34	1506.17	1769.26	1037.17
ENSMMUG00000019489		2037.34	2190.16	2388.28	1634.77
ENSMMUG00000021707	NEU1	2036.08	1661.3	1268.04	1326.71
ENSMMUG00000021782	LRP1	2033.55	3871.21	2766.69	3191.14
ENSMMUG00000006863	TPGS2	2033.55	1734.64	1958.46	1473.64
ENSMMUG00000006430	AIG1	2032.29	2037.85	2117.68	2813.93
ENSMMUG00000012811	FASN	2031.03	1490.66	1269.47	1363.13
ENSMMUG00000004403	ID1	2029.77	2218.36	1931.33	4319.68
ENSMMUG00000006411	PAPSS2	2029.77	1807.97	2721	939.624
ENSMMUG00000019593	SYPL1	2029.77	1305.91	5202.1	4343.14
ENSMMUG00000017654	ARRB2	2028.51	1655.66	1165.94	1282.88
ENSMMUG00000022100	MIDN	2028.51	1967.33	1440.82	1641.56
ENSMMUG00000022919	STRBP	2025.98	1537.2	2136.24	1619.34
ENSMMUG00000002149	VPS25	2025.98	2040.67	1510.79	1977.41
ENSMMUG00000032625	HIST2H2AA4	2023.46	1723.36	843.217	2431.17
ENSMMUG00000008786	IFT57	2023.46	1507.58	1763.54	1942.84
ENSMMUG00000003710	BCLAF1	2022.2	1885.54	4641.62	2903.45
ENSMMUG00000005259	WDR38	2022.2	1637.33	444.813	1665.02
ENSMMUG00000015229	ATF6B	2019.68	1837.59	1301.6	964.936
ENSMMUG00000002726	MOGS	2019.68	1865.79	1318.73	1627.98
ENSMMUG00000001834	LCN8	2018.42	5617.13	4483.11	3482.54
ENSMMUG00000003098	PMPCA	2018.42	2046.31	1404.41	2223.12
ENSMMUG00000016470		2018.42	1435.66	1136.66	2169.41
ENSMMUG00000011651	ERI3	2017.15	1881.31	1168.79	2411.41
ENSMMUG00000000736	SKIV2L	2017.15	1947.59	1178.08	1844.68
ENSMMUG00000016032	BCKDK	2015.89	1972.98	1239.48	1455.74
ENSMMUG00000022621	UBE2M	2015.89	1946.18	1273.04	2063.84
ENSMMUG00000007676	MAP6	2014.63	1669.77	1304.45	1183.48
ENSMMUG00000006753	FBXW4	2013.37	1867.2	1266.61	1270.53
ENSMMUG00000003564	ITM2A	2013.37	1186.04	1935.61	2479.32
ENSMMUG00000006696	CCDC146	2010.85	1375.02	1662.16	1453.27
ENSMMUG00000006275	ASNA1	2009.58	1957.46	1437.25	1871.84
ENSMMUG00000010051	DHRS1	2009.58	2008.23	891.768	2249.67
ENSMMUG00000013707	HSPH1	2009.58	1156.43	2593.19	1590.94
ENSMMUG00000007110	SRSF4	2009.58	3015.17	2271.9	1801.46
ENSMMUG00000015014		2009.58	2099.9	2684.58	3130.02
ENSMMUG00000001533	C17orf97	2008.32	1022.45	849.643	745.773
ENSMMUG00000009014	MBD3	2008.32	1169.12	1150.94	1945.92
ENSMMUG00000006656	TMEM258	2008.32	1549.89	557.623	1287.82
ENSMMUG00000017226	XYLT2	2008.32	1510.4	1125.24	1763.18
ENSMMUG00000016863	MAN2B1	2007.06	2150.67	1581.48	2291.03
ENSMMUG00000021807	ABCC4	2005.8	1602.07	3328.6	1624.28
ENSMMUG00000007845	CBX7	2005.8	1970.15	1701.43	1421.17
ENSMMUG00000001538	GRAMD1A	2005.8	2438.37	1527.93	1802.08
ENSMMUG00000004012	PHRF1	2005.8	2059	1325.87	1257.57
ENSMMUG00000012486	RARA	2005.8	1923.62	1068.12	1367.46
ENSMMUG00000010390	GPR137	2003.28	2517.34	1138.09	1772.44
ENSMMUG00000011626	TBC1D17	2003.28	2363.62	1435.82	1531.67
ENSMMUG00000023190	TCIRG1	2002.02	2572.34	1734.27	3715.28
ENSMMUG00000007000	CFAP36	2000.75	2090.03	2113.4	2321.28
ENSMMUG00000010117	LUC7L3	1999.49	3233.76	3224.36	3454.75
ENSMMUG00000020960	CPNE1	1998.23	2774.01	1517.22	1979.88
ENSMMUG00000003000	CUEDC2	1998.23	2338.24	1606.47	2321.28
ENSMMUG00000019619	ATG9A	1996.97	2142.21	1419.4	1413.76
ENSMMUG00000018676	MRPL51	1996.97	2153.49	1521.5	2857.15
ENSMMUG00000011882	IQGAP1	1995.71	1183.22	2019.86	498.211
[truncated: 28,444 more rows]

## Sheet: Marmoset QC
		WOM1	WOM3	WOM4
GENERAL INFO	Sex	Male
	Age	~1 year	~10.5 years	~1.5 years
	Strain/Breed	NA
	Cause of death	Euthanasia
TOTAL READS	Number of input reads	58494237	56711214	61166028
	Average input read length	200	200	200
UNIQUE READS	Uniquely mapped reads number	43577207	41970604	39514620
	Uniquely mapped reads %	0.745	0.7401	0.646
	Average mapped length	196.87	196.87	195.78
	Number of splices: Total	20481737	20070243	21601812
	Number of splices: Annotated (sjdb)	19149775	18597406	19933020
	Number of splices: GT/AG	20106217	19723723	21251861
	Number of splices: GC/AG	115621	112226	107083
	Number of splices: AT/AC	15346	15774	15933
	Number of splices: Non-canonical	244553	218520	226935
	Mismatch rate per base, %	0.0042	0.0043	0.0056
	Deletion rate per base	0.0002	0.0002	0.0003
	Deletion average length	1.95	1.97	2.47
	Insertion rate per base	0.0002	0.0002	0.0002
	Insertion average length	1.31	1.28	1.27
MULTI-MAPPING READS	Number of reads mapped to multiple loci	2390047	2441922	3007760
	% of reads mapped to multiple loci	0.0409	0.0431	0.0492
	Number of reads mapped to too many loci	5748	6254	7852
	% of reads mapped to too many loci	0.0001	0.0001	0.0001
UNMAPPED READS	% of reads unmapped: too many mismatches	0.0189	0.0202	0.0331
	% of reads unmapped: too short	0.195	0.1964	0.2715
	% of reads unmapped: other	0.0002	0.0002	0.0001
	ENA/EGA study accession number	PRJEB7014

## Sheet: Marmoset NC
Ensembl Gene ID	Gene Name	WOM1	WOM3	WOM4
ENSCJAG00000036060		300246	578227	192789
ENSCJAG00000018547	BPIFA1	196234	440926	806998
ENSCJAG00000034914	BPIFB4	181868	62212.5	20182
ENSCJAG00000010051	EEF1AL7	147274	144533	192105
ENSCJAG00000018589	BPIFB6	107890	39380.6	15834.3
ENSCJAG00000018596	GPX6	107753	65256.1	20690.5
ENSCJAG00000019229		98623.5	149521	150909
ENSCJAG00000019662	CLU	66140.4	75073.6	66562.4
ENSCJAG00000017740	CALM3	59310.8	39483.2	38089.8
ENSCJAG00000021403	UBC	54857.5	35250	55120.6
ENSCJAG00000009089	S100A5	53083.1	54304.9	34675.8
ENSCJAG00000000723	RPL9	52910.1	86228.9	78191.1
ENSCJAG00000000638	CALM3	52610.1	56518.5	36274.9
ENSCJAG00000000250		49482.9	47072.8	52610.2
ENSCJAG00000000911		49454.4	31628.4	8932.53
ENSCJAG00000000072	RPL13A	49351.3	56404.7	71361.9
ENSCJAG00000020478		47258.5	79880.7	131147
ENSCJAG00000009158	ITM2B	46398.1	50542.1	41564.8
ENSCJAG00000005054	ACSM4	45628.7	63431.6	21631.6
ENSCJAG00000008677	RPLP0	45583.6	64007.6	57676.9
ENSCJAG00000004654	GLUL	44275.8	19622.7	32143
ENSCJAG00000015045	EEF2	43362	29302.1	36139.2
ENSCJAG00000001788	LYZ	42495	37297	26858.5
ENSCJAG00000019089		42321.1	27764	54541.6
ENSCJAG00000032919	RPLP1	41925.4	78563.1	68991.5
ENSCJAG00000014827		41868.3	61038.1	54219
ENSCJAG00000013062	APOE	39664.2	13237.9	8004.24
ENSCJAG00000021650	RPS18	39484.7	68780.2	52936.1
ENSCJAG00000017558	SLPI	39276.7	109971	131499
ENSCJAG00000004197	RPS8	38773.3	49905.1	61322.7
ENSCJAG00000006058	ATP1A1	38763.2	33922.3	27596.6
ENSCJAG00000015693	AZGP1	37896.3	54977.4	28479
ENSCJAG00000007212	PSAP	37679.1	28920.1	25059.6
ENSCJAG00000010523	SEC14L3	36014.3	76155.5	53165.7
ENSCJAG00000033945		35191.5	24373	38775.6
ENSCJAG00000002377	TXN	34870.3	45052.3	45217
ENSCJAG00000013611	PTMA	34755.3	43695	30996.8
ENSCJAG00000007686		34745.2	37848.7	44677.6
ENSCJAG00000006880	HSPA5	34566.6	14595.2	16160.2
ENSCJAG00000007491		34415.7	34680.1	42299.7
ENSCJAG00000005234		34323.7	26547	8472.12
ENSCJAG00000018949	EEF1G	34268.4	40142.5	40423.9
ENSCJAG00000008520		34065.1	41865.4	47914.3
ENSCJAG00000006874		33969.3	23453.6	22228.8
ENSCJAG00000002865	RPS12	33753.1	35670.6	58176.8
ENSCJAG00000020985	CD74	33485.3	71541.3	34037
ENSCJAG00000015909	PLEKHB1	33397.8	25154.2	21008.8
ENSCJAG00000021350	SNAP25	33360.1	3833.93	2089.45
ENSCJAG00000003818	COL1A1	33061.9	2524.46	5499.24
ENSCJAG00000004779		32524.5	47432.5	41610.7
ENSCJAG00000009929	RPS27	32420.5	47632.6	54779.8
ENSCJAG00000021388		32189.5	41916.2	42769.7
ENSCJAG00000013547	COL1A2	31948.4	2972.47	7879.25
ENSCJAG00000004936	SAT1	31644.7	34404.8	28811.2
ENSCJAG00000007908	HNRNPA2B1	31073.1	30699.9	29224.6
ENSCJAG00000019355	RPL21	30869.8	46763	42944.9
ENSCJAG00000002472		30588.1	23874.2	21046.2
ENSCJAG00000011822	RPL10	30520	34022.8	48299.9
ENSCJAG00000015844	YWHAZ	30216.3	19044.7	15223.3
ENSCJAG00000009311	CPE	29885	15668.9	13413.7
ENSCJAG00000018016	KRT1	29665.1	13832.2	22081.3
ENSCJAG00000002109	YWHAE	29557.4	26584.6	22528.9
ENSCJAG00000003123	GSTM5	29500.3	49104.6	34504.8
ENSCJAG00000009450	NDRG2	29336.5	14851.2	11536.9
ENSCJAG00000010052		28750.3	37137.5	32774.3
ENSCJAG00000013613		28726.4	48809	32660
ENSCJAG00000004192	RPS4X	28569	38988.5	38109
ENSCJAG00000019310	DDX5	28568.1	38951.9	30457.3
ENSCJAG00000020243		28417.1	50720.9	43228
ENSCJAG00000012120	EIF1	28130	25704.8	22671
ENSCJAG00000000069		28087.7	44478.3	42135.2
ENSCJAG00000014455	HSP90B1	28005.8	19941.7	21499.2
ENSCJAG00000008234		27425.1	14665.2	15128.3
ENSCJAG00000019061	SCGB1D2	27285.2	125151	59955.4
ENSCJAG00000016276		26460.6	30668.4	36164.9
ENSCJAG00000009288	APLP2	26421	28778.9	21496
ENSCJAG00000010633	EIF4G2	26417.3	24359.8	20886
ENSCJAG00000010726		26247.1	29145.6	33863.9
ENSCJAG00000012289	TMEM66	26194.6	23373.4	24816
ENSCJAG00000002432	FAU	26154.1	33852.2	34390.5
ENSCJAG00000016462		26147.7	40882.1	38097.3
ENSCJAG00000015518	SPARC	25680.2	5652.36	7357.96
ENSCJAG00000009564		25547.6	34142.7	37166.9
ENSCJAG00000017426		25497	42704.6	39304.4
ENSCJAG00000000008	ACTB	24940.2	20606.1	22458.4
ENSCJAG00000031441		24756.2	24745.8	26022
ENSCJAG00000012371	FSTL5	24666	35168.8	7607.92
ENSCJAG00000018227	CHGA	24643.9	21146.6	16527.6
ENSCJAG00000003934		24627.3	30960	21523.7
ENSCJAG00000020461	ATP6V1G1	24561.1	45368.2	29795
ENSCJAG00000020202	STOM	24524.3	27191.1	13861.3
ENSCJAG00000020052		24412.9	51159.7	11472.8
ENSCJAG00000009092	S100A6	24391.7	19949.9	37396.5
ENSCJAG00000012426	IGFBP2	24304.3	19359.6	23514.9
ENSCJAG00000034823		24249.1	33395	33953.6
ENSCJAG00000017884	RPL14	24020.9	26368.2	33220.8
ENSCJAG00000000377	RPL18	23663.8	30555.6	31819.3
ENSCJAG00000001130	RPS9	23618.7	28671.2	36158.5
ENSCJAG00000011775	RPL27A	23347.2	35893.1	36576.1
ENSCJAG00000012039	VMO1	23291.1	37708.5	12285.7
ENSCJAG00000011247		23219.3	36454.9	31129.2
ENSCJAG00000018082		23034.3	29520.5	39898.3
ENSCJAG00000022381	PNMA1	22938.6	13849.5	14508.7
ENSCJAG00000016631	RPS20	22831.8	25743.4	34799.7
ENSCJAG00000009675		22737	29788.7	27014.4
ENSCJAG00000009672		22727.8	29197.4	28302.7
ENSCJAG00000016910	ATP6AP1	22383.6	13055.1	9733.7
ENSCJAG00000014087		22138.8	20402.9	17935.6
ENSCJAG00000002594	ATF4	21969.5	12839.7	14194.6
ENSCJAG00000015424	RPS3	21697.1	31514.6	27685.3
ENSCJAG00000003750	HNRNPK	21652	23697.4	19031.6
ENSCJAG00000010317	ATP1B1	21485.4	14859.3	11100
ENSCJAG00000008188	AQP3	21394.3	21612.9	31426.2
ENSCJAG00000013126		21339.1	22298.6	26230.3
ENSCJAG00000007470	UBA52	21226.8	23220	26337.2
ENSCJAG00000005504	CIRBP	21211.2	23700.5	21241.7
ENSCJAG00000018989	RTN1	21108.1	10559.1	4445.97
ENSCJAG00000014493		21096.1	26542.9	14096.3
ENSCJAG00000019059		21085.1	88435.4	34151.3
ENSCJAG00000013857	APP	20869.7	13332.4	15617.5
ENSCJAG00000011806		20652.5	27468.4	27968.4
ENSCJAG00000021253	PRP	20635.1	23225.1	15035.3
ENSCJAG00000008311	RPL23	20472.2	28586.9	35751.5
ENSCJAG00000000700	EPAS1	20400.4	29973.5	59514.2
ENSCJAG00000004650	CALR	20357.1	13728.6	17309.6
ENSCJAG00000017072	RPL36	20165.7	29515.4	28690.5
ENSCJAG00000013550	IGFBP4	20005.6	12696.5	14189.3
ENSCJAG00000020874	TUBA1B	19987.2	15074.6	15954
ENSCJAG00000008983	SOD1	19902.5	35403.4	37785.4
ENSCJAG00000012292	GNG13	19876.7	22361.6	15789.5
ENSCJAG00000018473	PKM	19846.4	8287.55	13008.9
ENSCJAG00000010813	GNB1	19759.8	10842.5	10060.6
ENSCJAG00000033419		19622.7	51156.7	34007.1
ENSCJAG00000003349	PLP1	19588.7	2427.95	535.182
ENSCJAG00000019808	TSC22D1	19511.4	11908.1	11243.1
ENSCJAG00000004777	PCP4L1	19467.2	7475.86	6653.99
ENSCJAG00000015267	RPS2	19349.4	28575.7	23843.9
ENSCJAG00000011969		19230.7	18214.7	20048.5
ENSCJAG00000002268		19226.1	21198.4	25247.6
ENSCJAG00000022038		19199.4	14946.6	11644.8
ENSCJAG00000014170	RPS16	19084.3	24793.6	24983.7
ENSCJAG00000005019		18833.1	27709.2	24271.2
ENSCJAG00000010079	RTN4	18820.2	13187.1	12032.5
ENSCJAG00000010701	NACA	18588.3	20131.7	23403.8
ENSCJAG00000020633	FOS	18550.6	2016.52	2248.62
ENSCJAG00000015250		18488	19601.4	23616.4
ENSCJAG00000015993	RPL34	18365.6	24797.6	28067.7
ENSCJAG00000007388	RPL37	18269	31687.3	30866.5
ENSCJAG00000020216		18221.1	17721	14354.9
ENSCJAG00000006771	EGR1	18140.1	617.655	918.676
ENSCJAG00000007648	HSPA8	18084.9	7619.1	12789.9
ENSCJAG00000004912	TMEM59	18050.8	29795.8	23899.5
ENSCJAG00000012786	PTN	17985.5	6471.16	2486.84
ENSCJAG00000003168		17760	56690.2	37704.2
ENSCJAG00000014006	RPL18A	17677.2	20284.1	27673.5
ENSCJAG00000009319	IFI6	17548.4	9580.77	5013.2
ENSCJAG00000012357	HERPUD1	17541.9	9264.83	6380.53
ENSCJAG00000000758	TSPAN7	17532.7	6425.44	3543.31
ENSCJAG00000017918	CTNNB1	17506.9	12633.5	12945.9
ENSCJAG00000018580	BPIFB3	17494.1	10541.8	2707.96
ENSCJAG00000012007	UBC	17483.9	12380.5	18381
ENSCJAG00000019513	DCN	17423.2	16991.6	18761.3
ENSCJAG00000000132	RPL22	17398.3	21060.2	24500.9
ENSCJAG00000022192		17115.8	23628.4	7864.3
ENSCJAG00000013067	RPL27	16981.5	20174.4	19998.3
ENSCJAG00000020612	RPS6	16975	24979.5	25080.9
ENSCJAG00000012450		16939.1	24238.9	22787.4
ENSCJAG00000000193	SNRNP70	16780.8	24534.5	24718.8
ENSCJAG00000011550	NDRG4	16775.3	841.149	795.83
ENSCJAG00000006724	RPL35	16767.9	22625.7	25470.8
ENSCJAG00000020981		16690.6	23136.7	19158.7
ENSCJAG00000011620	MYL6B	16609.6	15689.3	20917
ENSCJAG00000000785	RPL35A	16567.3	27372.9	26699.3
ENSCJAG00000015114	EIF4A1	16552.6	15282.9	14850.5
ENSCJAG00000013354	ITM2C	16497.4	8580.12	11598.8
ENSCJAG00000004687	MARCKS	16452.3	10241.1	6432.87
ENSCJAG00000017319	COX4I1	16446.8	17357.3	15826.9
ENSCJAG00000002591	PDIA3	16327.1	13453.3	13696.8
ENSCJAG00000000659	CD9	16319.8	25678.4	18464.3
ENSCJAG00000009314	PEBP1	16319.8	9447.69	14153
ENSCJAG00000014192	UGT2A2	16305	39801.2	8418.71
ENSCJAG00000034598	PRSS22	16260.9	11345.4	19091.4
ENSCJAG00000018271	NDFIP1	16234.2	17042.4	13466.1
ENSCJAG00000000304	RPS5	16129.2	24097.7	26053
ENSCJAG00000010724	PTGES3	16071.3	18722.7	20623.2
ENSCJAG00000018752	GNB2L1	16054.7	19255	22302.5
ENSCJAG00000011784	ALDH3A1	16032.6	24441.1	71585.2
ENSCJAG00000003467		16020.7	8752.82	6580.29
ENSCJAG00000009931		15970	17880.5	10359.7
ENSCJAG00000010689	MAP2	15871.6	775.117	601.413
ENSCJAG00000010149	SPTBN1	15778.6	7725.77	10181.3
ENSCJAG00000015833	PABPC1	15737.2	13479.7	15070.6
ENSCJAG00000014540	VAMP2	15659.9	3345.29	4484.42
ENSCJAG00000014884	SRSF5	15617.6	26041.1	16809.6
ENSCJAG00000019605	SYNPR	15552.2	563.814	179.462
ENSCJAG00000017915	NR4A1	15429.8	975.245	1164.37
ENSCJAG00000003918	FABP7	15389.3	1862.11	380.289
ENSCJAG00000015008	RPL38	15375.5	24446.1	24021.3
ENSCJAG00000003763		15375.5	16740.7	20567.7
ENSCJAG00000012633	OAT	15266	19199.1	18064.8
ENSCJAG00000018590		15221.8	16404.4	16762.6
ENSCJAG00000006394	YWHAQ	15137.2	11732.4	9888.59
ENSCJAG00000013691	RPS25	15132.6	22091.3	22659.3
ENSCJAG00000015575	DEF6	15054.3	16551.7	23816.2
ENSCJAG00000021060	SCG5	15017.5	16221.6	11549.7
ENSCJAG00000002417	KRT9	14985.3	4667.97	10519.9
ENSCJAG00000037169	SULT1C3	14968.7	12701.6	8874.84
ENSCJAG00000017673		14939.3	20585.8	21881.6
ENSCJAG00000015397		14911.7	13755	8446.48
ENSCJAG00000008688	VIM	14819.7	8210.34	24571.4
ENSCJAG00000016914	HNRNPU	14800.3	12698.5	12504.7
ENSCJAG00000016333	MAP1B	14790.2	12494.3	4694.86
ENSCJAG00000002440	NHP2L1	14775.5	5979.47	6633.7
ENSCJAG00000016774	RPL32	14758.9	14430.6	16226.4
ENSCJAG00000005275	GPM6A	14713.8	13305	2344.76
ENSCJAG00000008319	ATP5A1	14598.8	14826.8	16168.7
ENSCJAG00000015244	NQO1	14564.7	36422.4	35697
ENSCJAG00000009989	CANX	14461.7	13968.4	12589.1
ENSCJAG00000008988	PPP1CB	14417.5	16163.7	10174.9
ENSCJAG00000001916	CFL1	14370.5	7991.93	8718.88
ENSCJAG00000003888	ANXA2	14291.4	14434.6	26929
ENSCJAG00000021032		14210.4	14323.9	14164.7
ENSCJAG00000000997	AGR2	14208.6	32360.9	8711.4
ENSCJAG00000012880	BSG	14182.8	8702.03	8817.16
ENSCJAG00000000319	PARK7	14180	16881.9	15223.3
ENSCJAG00000010349	DST	14103.7	21457.4	12702.3
ENSCJAG00000000496	RPL24	14091.7	20065.7	17868.3
ENSCJAG00000033571	ATP5B	14046.6	10525.5	13973.5
ENSCJAG00000017389	RPS29	13954.6	20055.5	21486.3
ENSCJAG00000002214	MORF4L1	13916.8	10015.6	11486.7
ENSCJAG00000000214	PRKAR1A	13772.4	11903.1	11322.2
ENSCJAG00000001252	ANXA1	13673	14747.5	22404
ENSCJAG00000001688	HLA-DRA	13665.6	40573.2	16137.7
ENSCJAG00000011230	IGFBP3	13659.2	17841.9	22214.9
ENSCJAG00000016865	CAPS	13638.9	34387.5	82475.8
ENSCJAG00000001505	CLTC	13559.8	9486.29	7422.05
ENSCJAG00000004905	DSTN	13548.7	13992.7	12748.2
ENSCJAG00000016113		13530.3	16478.6	21427.6
ENSCJAG00000020214	HBB	13471.4	36664.1	72619.2
ENSCJAG00000001967	PPP2R1A	13448.4	7449.45	8208.27
ENSCJAG00000007681	MLF2	13294.7	8270.28	7842.93
ENSCJAG00000016308		13284.6	12533.9	10624.6
ENSCJAG00000036809	CST3	13247.8	8161.58	12680.9
ENSCJAG00000011087	TSPAN3	13195.3	12851.9	8998.76
ENSCJAG00000009828	APLP1	13170.5	9159.18	6574.95
ENSCJAG00000015549	RPL30	13168.6	19048.8	22611.2
ENSCJAG00000003904	RHOA	13149.3	10504.2	12915.9
ENSCJAG00000017637		13040.7	3365.61	1723.05
ENSCJAG00000007348	TPI1	12911.9	5459.34	7275.7
ENSCJAG00000003394	MORF4L2	12851.1	12105.2	12889.2
ENSCJAG00000012417		12831.8	17608.3	17461.3
ENSCJAG00000013219	NSMF	12821.7	6970.97	6193.59
ENSCJAG00000019243	DUSP1	12789.5	5867.72	2577.64
ENSCJAG00000016466	C3	12774.7	27293.7	29582.4
ENSCJAG00000004209	ATF5	12641.3	8403.36	7738.25
ENSCJAG00000012623	ATP1A3	12602.6	128.001	102.55
ENSCJAG00000009050	DDX3X	12576.9	11777.1	9776.43
ENSCJAG00000003155		12543.7	10730.7	13907.3
ENSCJAG00000011625	ADIRF	12453.6	15288	12454.5
ENSCJAG00000011647	HBQ1_1	12441.6	17761.7	45357
ENSCJAG00000010227	EEF1A2	12407.5	3048.66	2689.8
ENSCJAG00000006984	GAD1	12323.8	914.292	942.177
ENSCJAG00000000128	D4S234E	12137	8001.07	4520.74
ENSCJAG00000015354	SRRM2	12136.1	15393.6	14840.9
ENSCJAG00000021517	RPN2	12114	11925.4	10657.7
ENSCJAG00000012225	EIF3L	12092.8	13077.4	16088.6
ENSCJAG00000000359		12090	3396.09	5026.01
ENSCJAG00000012998	AP2M1	11998	5749.88	6469.19
ENSCJAG00000011838	RPLP2	11958.4	15411.9	15943.3
ENSCJAG00000015197	HNRPDL	11895.9	12987	9330.98
ENSCJAG00000003072	ANXA5	11845.2	15558.2	9527.53
ENSCJAG00000017134	KLC1	11837.9	5070.26	3828.53
ENSCJAG00000000641	HSBP1	11761.5	12926.1	14248
ENSCJAG00000001525	NCDN	11756.9	1885.47	1552.14
ENSCJAG00000021568	RNF11	11721.9	11695.8	6837.73
ENSCJAG00000018300		11630.8	11185.9	10587.2
ENSCJAG00000014634	AMBN	11581.1	29165.9	8355.68
ENSCJAG00000017430	CNBP	11580.2	10475.8	11893.7
ENSCJAG00000005805		11561.8	13894.2	16619.5
ENSCJAG00000021670	GABARAPL1	11553.5	6985.19	6454.24
ENSCJAG00000015315	ZG16B	11537.9	43585.3	31439
ENSCJAG00000007018	MDH1	11483.6	8025.45	6273.71
ENSCJAG00000006136	C6ORF62	11343.7	10766.3	7887.8
ENSCJAG00000005156	OAZ2	11320.7	8493.77	9305.34
ENSCJAG00000010800	HMGN3	11268.2	14047.6	10001.8
ENSCJAG00000005210	COL3A1	11233.2	2555.95	4233.39
ENSCJAG00000009429	ATP2A2	11221.3	9378.61	12579.5
ENSCJAG00000010447	SEC14L2	11210.2	26292	9641.83
ENSCJAG00000014738	CD81	11200.1	6122.71	5655.2
ENSCJAG00000021436	DBI	11147.6	12863.1	10767.7
ENSCJAG00000020955	TM9SF2	11102.5	21029.7	27219.5
ENSCJAG00000000485	STMN2	11080.5	5458.32	1905.72
ENSCJAG00000017664	YWHAB	11051.9	6121.69	7158.2
ENSCJAG00000004186	MRFAP1	11040.9	5862.65	8358.89
ENSCJAG00000014901	ATP6V0C	11032.6	5185.05	4199.21
ENSCJAG00000018165		11028	11554.6	9166.47
ENSCJAG00000020953	RPL11	10988.4	15188.4	19593.4
ENSCJAG00000012404	SERPINE2	10914.8	8899.11	5423.4
ENSCJAG00000003810	RPL15	10887.2	13240	14899.6
ENSCJAG00000009462	STMN1	10751	10968.5	3997.31
ENSCJAG00000012565	CSDE1	10710.5	9440.58	9555.3
ENSCJAG00000002885		10708.7	5106.83	7762.82
ENSCJAG00000032943	YWHAG	10671.8	2578.3	2259.3
ENSCJAG00000018911	ATP5E	10646.1	11536.3	12285.7
ENSCJAG00000006192	SPARCL1	10601	2028.71	2037.11
ENSCJAG00000014372		10521.8	12639.6	15861.1
ENSCJAG00000001174		10496.1	12790.9	10471.8
ENSCJAG00000008995	VCP	10454.7	9207.94	11227.1
ENSCJAG00000016671		10415.1	8701.01	10370.4
ENSCJAG00000009799		10342.4	12969.7	8998.76
ENSCJAG00000007864	TSC22D3	10340.5	5020.48	5806.89
ENSCJAG00000007307	ENO2	10301	5209.43	6312.16
ENSCJAG00000017521		10301	9417.21	9645.03
ENSCJAG00000004981	PPIB	10279.8	9877.4	10804.1
ENSCJAG00000010152	SQSTM1	10254	6919.16	10222.9
ENSCJAG00000020080	SPTAN1	10220	3443.83	3610.61
ENSCJAG00000012471	PSIP1	10207.1	11426.6	6026.94
ENSCJAG00000010407	S100A1	10156.5	14172.5	6239.52
ENSCJAG00000009520	NGRN	10146.4	6209.06	6636.9
ENSCJAG00000016062	SRSF3	10123.3	9107.37	7031.08
ENSCJAG00000013540	KIF5B	10058.9	9491.37	7015.06
ENSCJAG00000014195	RPS21	10010.1	12936.2	14442.4
ENSCJAG00000007084	PTPLAD1	9957.69	6493.51	4318.85
ENSCJAG00000009000	RAB2A	9931	11291.5	6676.43
ENSCJAG00000006621	ENSA	9870.26	7233.07	9151.51
ENSCJAG00000005718	OLFM1	9870.26	1934.24	1609.82
ENSCJAG00000005844	RAD21	9804.92	11862.4	6102.79
ENSCJAG00000008697	SDCBP	9794.8	10385.3	7738.25
ENSCJAG00000017566	PI3	9784.67	5279.53	3039.11
ENSCJAG00000035540	MYL12B	9762.59	14522	13994.9
ENSCJAG00000021082	PGK1	9751.54	7231.04	8275.57
ENSCJAG00000009594	CAPNS1	9750.62	8885.9	10556.2
ENSCJAG00000021267		9734.06	9356.26	14026.9
ENSCJAG00000005791	CD164	9702.77	19466.3	12547.4
ENSCJAG00000013530	SPINT2	9696.32	12245.4	12428.8
ENSCJAG00000009279	ATP6V0B	9623.62	10993.9	9337.38
ENSCJAG00000013931	HNRNPL	9623.62	10886.2	10228.3
ENSCJAG00000019681	MAT2A	9590.49	7649.58	5725.7
ENSCJAG00000002392	SLC25A3	9581.29	8817.84	9697.38
ENSCJAG00000019024	PERP	9565.64	10219.8	9212.4
ENSCJAG00000014633	PLD3	9550.92	6297.44	6628.36
ENSCJAG00000001226	HTRA1	9541.71	3786.19	3421.54
ENSCJAG00000012325	PAFAH1B1	9519.63	5430.9	4577.36
ENSCJAG00000003413	BEX4	9515.94	6282.2	4022.95
ENSCJAG00000009512		9508.58	8910.29	5668.02
ENSCJAG00000015492	UBE2D3	9479.13	10771.4	9916.36
ENSCJAG00000020379	INPP5F	9472.69	2414.75	1648.28
ENSCJAG00000018095	GGT7	9465.33	13675.8	6393.35
ENSCJAG00000020084	XBP1	9430.36	14433.6	9585.21
ENSCJAG00000012956	SLC38A2	9420.23	9296.32	5239.66
ENSCJAG00000022456		9383.42	19786.3	14106
ENSCJAG00000012859	NPDC1	9380.66	7956.37	11416.2
ENSCJAG00000004882	PRDX2	9368.7	8134.15	7323.77
ENSCJAG00000003152	DDX39B	9365.93	12021.9	10200.5
ENSCJAG00000012291	XRCC5	9365.01	9590.93	8040.56
ENSCJAG00000002780	SF1	9346.61	7135.54	7200.93
ENSCJAG00000003062	SON	9300.59	13032.7	12112.6
ENSCJAG00000011129	COX7C	9255.5	11457.1	10767.7
ENSCJAG00000010802	HNRNPM	9254.58	7001.45	9307.47
ENSCJAG00000019510	BTG1	9244.45	9009.84	7235.11
ENSCJAG00000007915	SLC22A17	9243.53	5665.56	3487.77
ENSCJAG00000001242	SERP1	9209.48	15866	12221.6
ENSCJAG00000006152	HDLBP	9181.87	6765.76	9940.93
ENSCJAG00000021419	EEF1D	9172.67	8400.31	13082.6
ENSCJAG00000000869	RPL28	9132.18	10153.7	13279.1
ENSCJAG00000009082	S100A4	9124.82	10690.1	17137.6
ENSCJAG00000003132	UQCRC1	9091.68	7119.29	10000.8
ENSCJAG00000015878	RAB6C	9041.99	8447.04	5943.62
ENSCJAG00000018422	RTN3	9020.82	4754.32	2409.92
ENSCJAG00000001158	SELT	8943.52	9477.15	6746.93
ENSCJAG00000007906	ADI1	8928.79	11841.1	8921.84
ENSCJAG00000007952	CBX3	8926.03	13998.8	10400.3
ENSCJAG00000001115	NAP1L1	8909.46	7866.98	6538.63
ENSCJAG00000000590	NIT2	8873.57	16728.5	6592.04
ENSCJAG00000008340	NFE2L2	8864.37	12140.8	9100.24
ENSCJAG00000002565		8857.93	6033.31	8541.55
ENSCJAG00000016655	GABARAP	8852.41	9720.96	9171.81
ENSCJAG00000000748	NDUFA4	8836.76	9038.29	8014.92
ENSCJAG00000006643	HSPA9	8807.31	7343.8	7605.79
ENSCJAG00000016087	AZIN1	8759.45	9272.96	6672.15
ENSCJAG00000013556	VDAC1	8753.93	4257.55	4115.88
ENSCJAG00000006542	CAMK2N1	8746.57	2976.53	1978.36
ENSCJAG00000009757	CALCA	8745.65	1535	914.404
ENSCJAG00000011566		8730.92	5970.33	4401.1
ENSCJAG00000012579	SRP9	8717.12	10508.3	8520.19
ENSCJAG00000018128	CNN3	8695.95	9297.34	6292.93
ENSCJAG00000011669	DNAJB2	8666.5	6119.66	7776.7
ENSCJAG00000015260	PPP3CA	8625.09	5802.71	3190.8
ENSCJAG00000016759	DLG4	8614.97	2605.73	2009.34
ENSCJAG00000006374	ILF3	8592.88	8726.41	6836.66
ENSCJAG00000001407	ZFAND5	8568.95	8218.47	6394.42
ENSCJAG00000018997	AHNAK	8563.43	8153.46	15432.7
ENSCJAG00000035326	IER2	8563.43	1622.36	2169.57
ENSCJAG00000007769	PLAT	8556.07	4648.67	5577.22
ENSCJAG00000020071		8548.7	12041.2	16273.4
ENSCJAG00000011167	SSR4	8522.02	12266.8	10497.5
ENSCJAG00000021615	HMGB1	8465.88	10387.4	7675.22
ENSCJAG00000004807	PRDX1	8464.04	11090.4	8928.25
ENSCJAG00000021250	CMPK1	8440.11	13604.7	8365.3
ENSCJAG00000018395	NME2	8436.43	7610.97	9316.02
ENSCJAG00000002727	SGK1	8418.94	6892.75	4222.71
ENSCJAG00000034503		8418.02	8015.3	7129.36
ENSCJAG00000014814		8377.53	9947.5	7378.25
ENSCJAG00000006157	HDGF	8369.25	7753.2	8574.67
ENSCJAG00000006498	WDR92	8331.51	5258.2	4559.2
ENSCJAG00000006156	TAGLN2	8324.15	11759.8	16572.5
ENSCJAG00000014227	ADD1	8316.79	6344.17	5744.93
ENSCJAG00000008022	DNAJA1	8316.79	5882.96	6474.53
ENSCJAG00000000879	GSTP1	8273.53	25177.6	28078.4
ENSCJAG00000014436	ATP6V1B2	8268.01	2534.62	2816.92
ENSCJAG00000018558	LUC7L3	8264.33	11472.3	7704.06
ENSCJAG00000002829	CLIC6	8254.21	12035.1	6968.05
ENSCJAG00000007331	PRKACB	8247.77	2953.16	1238.08
ENSCJAG00000020924	GPX3	8235.8	9051.49	6645.45
ENSCJAG00000020466	TMED2	8232.12	10333.5	8768.02
ENSCJAG00000021020	TSPAN1	8187.03	23481.1	54910.1
ENSCJAG00000000477	HEY1	8147.45	5187.08	2509.27
ENSCJAG00000019334		8144.69	9707.75	12953.3
ENSCJAG00000003163	CYB5A	8131.81	12510.6	8967.78
ENSCJAG00000021455	GPAA1	8129.97	12229.2	9609.78
ENSCJAG00000006341	EIF3CL	8110.64	7708.5	8756.27
ENSCJAG00000014622		8105.12	10487.9	8601.38
ENSCJAG00000013760		8103.28	8963.11	10213.3
ENSCJAG00000016238	HNRNPF	8094.99	9422.29	13852.8
ENSCJAG00000020256	ATP6V1A	8080.27	6095.28	3651.2
ENSCJAG00000019346	UCHL1	8038.86	4999.15	2178.12
ENSCJAG00000017529	RPN1	8025.05	9121.59	8839.59
ENSCJAG00000013634	PPP2CA	7974.43	5793.57	5532.35
ENSCJAG00000002108	LTF	7973.51	17065.8	23928.3
ENSCJAG00000003800	ATP6AP2	7968.91	7858.85	5738.52
ENSCJAG00000018139	IRF2BP2	7966.15	7646.53	6667.88
ENSCJAG00000018009	NPTN	7959.71	5268.36	3781.53
ENSCJAG00000014111	RAB3A	7956.03	1197.72	1051.14
ENSCJAG00000007969	SYT11	7954.19	2466.56	1223.12
ENSCJAG00000006888	MATR3	7938.54	4367.27	4209.89
ENSCJAG00000013873	APOD	7924.74	4245.36	2231.53
ENSCJAG00000013701	ITGB1	7910.93	9727.05	6264.09
ENSCJAG00000015259		7897.13	3635.84	5300.55
ENSCJAG00000008245	TAX1BP1	7888.85	11056.8	10745.3
ENSCJAG00000012818	NDUFB9	7879.64	9458.86	8052.31
ENSCJAG00000010648	CRMP1	7878.72	1287.12	466.816
ENSCJAG00000017535	RBM39	7872.28	9635.62	8272.36
ENSCJAG00000001145	VDAC2	7865.84	8609.59	7766.02
ENSCJAG00000018477		7858.48	12799.1	15721.1
ENSCJAG00000013102	DNER	7843.75	1349.09	449.724
ENSCJAG00000006611	NIN	7843.75	12303.3	4936.28
ENSCJAG00000013124		7811.54	10262.4	21681.8
ENSCJAG00000012049	SPRR1B	7810.62	406.352	656.96
ENSCJAG00000014700	ARGLU1	7754.48	12838.7	7606.85
ENSCJAG00000006605	MCL1	7742.52	2569.16	2525.29
ENSCJAG00000019987	EWSR1	7739.76	7221.89	6653.99
ENSCJAG00000018795	PDCD4	7722.27	6557.51	7783.11
ENSCJAG00000005818	H2AFY	7718.59	9269.91	9032.94
ENSCJAG00000020570	SDC2	7700.18	9337.97	5547.31
ENSCJAG00000003169	FUS	7684.54	5578.2	5768.43
ENSCJAG00000015832	BHLHE40	7682.7	3465.17	4201.34
ENSCJAG00000014196	TERF2IP	7681.78	4383.52	2705.82
ENSCJAG00000000389	RARRES1	7679.94	10635.3	13546.2
ENSCJAG00000001656	SF3B2	7679.94	8061.01	11238.8
ENSCJAG00000017733	ERGIC3	7679.02	9334.92	11668.3
ENSCJAG00000018176	EIF4B	7666.13	7281.83	9496.55
ENSCJAG00000006458	EIF3E	7662.45	8800.57	9842.66
ENSCJAG00000007960	PABPN1	7650.49	9453.78	8480.67
ENSCJAG00000015505	ATOX1	7612.76	10186.2	6922.12
ENSCJAG00000017321	TXN	7605.39	8301.77	9887.52
ENSCJAG00000002871	TMA7	7593.43	11779.1	10247.5
ENSCJAG00000017047	CREG1	7584.23	11728.3	7128.29
ENSCJAG00000009900	KIRREL2	7584.23	4812.22	4001.58
ENSCJAG00000018718	SUB1	7576.86	7243.23	4867.92
ENSCJAG00000021214	RPL31	7571.34	12689.4	16049.1
ENSCJAG00000003902	SF3B1	7555.7	9620.39	7619.67
ENSCJAG00000006749	RAB1A	7543.73	7738.98	7317.36
ENSCJAG00000009147		7519.8	6503.67	5168.09
ENSCJAG00000003564	ANK2	7514.28	4069.62	1703.82
ENSCJAG00000034428	NGFRAP1	7504.16	4185.43	4077.43
ENSCJAG00000035311	SRSF1	7497.72	9188.64	7213.75
ENSCJAG00000017390	H1FX	7480.23	7066.46	7294.93
ENSCJAG00000005802	ELF3	7474.71	5010.32	7337.66
ENSCJAG00000016182	GTF2I	7474.71	6507.73	6876.19
ENSCJAG00000001271	PFN2	7474.71	7320.43	5282.39
ENSCJAG00000006299	SPP1	7471.03	2481.8	548.001
ENSCJAG00000014768	CCNI	7457.22	5209.43	6818.5
ENSCJAG00000000240	TRIM28	7448.94	6188.74	7836.52
ENSCJAG00000007253	TKT	7442.5	6859.22	8375.98
ENSCJAG00000000470	CLSTN1	7421.33	3659.2	6009.85
ENSCJAG00000005273		7407.53	4934.13	4672.43
ENSCJAG00000002873	ATP5O	7401.09	8535.43	7779.91
ENSCJAG00000010264	ILF2	7399.24	11045.7	14290.8
ENSCJAG00000004307	NDUFV2	7372.56	10323.4	11317.9
ENSCJAG00000020912	SRP14	7363.35	8446.03	8697.52
ENSCJAG00000006097	UBL5	7355.07	11616.6	10541.3
ENSCJAG00000012582	EPHX1	7354.15	15080.7	19111.7
ENSCJAG00000014035	AKAP9	7340.35	9269.91	4550.65
ENSCJAG00000011385		7335.74	7176.18	10142.8
ENSCJAG00000023387	ATXN7L3B	7327.46	5895.15	4610.47
ENSCJAG00000020414	RHEB	7327.46	6898.84	5205.48
ENSCJAG00000019417	GABRP	7316.42	18029.8	5375.33
ENSCJAG00000001743	PTP4A1	7291.57	5182.01	5310.16
ENSCJAG00000010194	DNAJA4	7257.52	9744.32	17697.3
ENSCJAG00000006580	KHDRBS1	7246.47	6341.12	6127.36
ENSCJAG00000001881	SERPINF1	7239.11	5967.28	9209.2
ENSCJAG00000013227	OAZ1	7234.51	6372.62	7619.67
ENSCJAG00000004095	RGS5	7225.31	5959.15	3916.13
ENSCJAG00000010824		7223.47	7367.16	8997.69
ENSCJAG00000016911	COX5B	7220.71	10464.6	8890.87
ENSCJAG00000005079	CAPZA2	7217.94	4974.77	4069.95
ENSCJAG00000013647	CD177	7217.02	22431.7	78862
ENSCJAG00000021607	MGP	7214.26	3455.01	5567.61
ENSCJAG00000009122	ASPH	7198.62	7820.25	5966.06
ENSCJAG00000015719	COX6C	7165.49	10649.5	11298.7
ENSCJAG00000010746	ARPC2	7162.73	5859.6	7986.08
ENSCJAG00000007935	CD63	7162.73	6428.49	6308.96
ENSCJAG00000016823	CYSTM1	7160.89	9366.42	8479.6
ENSCJAG00000007578	GPT2	7151.68	7062.4	5899.83
ENSCJAG00000010211	COX6B1	7148.92	6925.26	8510.58
ENSCJAG00000013353		7148	9052.51	6984.08
ENSCJAG00000021566	BRD2	7121.31	5648.29	6183.97
ENSCJAG00000005557	CSRP1	7121.31	2316.21	4575.22
ENSCJAG00000012294	USP11	7095.54	3546.44	3226.05
ENSCJAG00000014156	ZFP36	7090.94	742.608	514.886
ENSCJAG00000008503	CCT8	7076.22	7345.83	8252.06
ENSCJAG00000019967	DNM1	7075.3	1602.04	1018.02
ENSCJAG00000020894	TUBA1A	7055.05	6847.03	5454.37
ENSCJAG00000019922	ARF4	7040.33	6451.86	6037.63
ENSCJAG00000001021	RBBP4	7032.96	8676.63	6721.29
ENSCJAG00000016053	FIS1	7022.84	6605.25	8025.6
ENSCJAG00000016168	PJA2	7005.35	4686.26	3355.31
ENSCJAG00000003060	SCOC	6985.11	5801.69	3040.18
ENSCJAG00000036744	NONO	6974.98	6342.14	5964.99
ENSCJAG00000011359	YWHAH	6974.98	2845.48	2813.71
ENSCJAG00000016703	ACADVL	6970.38	9609.21	10685.5
ENSCJAG00000000624	EPCAM	6956.58	13051	6547.17
ENSCJAG00000005632		6951.98	8860.51	8817.16
ENSCJAG00000014853	AP2B1	6951.06	5913.44	10001.8
ENSCJAG00000011211	ACAP3	6927.13	6800.3	4309.23
ENSCJAG00000010541	MYO6	6921.61	8607.55	3640.52
ENSCJAG00000002798	PPT1	6907.8	7197.51	4404.31
ENSCJAG00000018597	HSPH1	6901.36	8286.54	12147.9
ENSCJAG00000013387		6885.72	10414.8	12888.2
ENSCJAG00000006810	EIF3I	6882.03	7423.04	7320.57
ENSCJAG00000020203	PALM	6878.35	3925.36	3020.95
ENSCJAG00000001703	EID1	6872.83	6514.84	7274.64
ENSCJAG00000005635	CTSL1	6870.99	6892.75	5436.21
ENSCJAG00000017524	SDC4	6869.15	5286.64	5984.22
ENSCJAG00000034902	CYP2F1	6864.55	10967.4	10140.7
ENSCJAG00000014962	CALB2	6861.79	853.339	459.338
ENSCJAG00000004821	DHX9	6856.27	5400.42	5345.41
ENSCJAG00000015419	ERMN	6855.35	12873.2	3262.37
ENSCJAG00000007914	GDF11	6847.98	6610.33	5782.32
ENSCJAG00000020227	RAB14	6847.06	5634.07	4343.42
ENSCJAG00000010206	CLTA	6846.14	5511.15	6260.89
ENSCJAG00000020437		6845.22	4726.89	7030.01
ENSCJAG00000006278	TIMP3	6831.42	3661.23	3916.13
ENSCJAG00000003940	SERINC1	6813.93	2469.6	1939.9
ENSCJAG00000006450	DDOST	6801.97	8303.81	9402.55
ENSCJAG00000003521	SEC11C	6796.45	6111.54	5391.35
ENSCJAG00000018067	NDUFB1	6793.68	7814.15	7218.02
ENSCJAG00000013370	ARL6IP5	6779.88	8516.12	6526.88
ENSCJAG00000014253		6775.28	5158.64	4932.01
ENSCJAG00000018609	ABCC3	6759.63	11225.5	2879.94
ENSCJAG00000001488	ANAPC5	6759.63	10251.2	7179.56
ENSCJAG00000020490	NET1	6755.03	6020.11	6878.32
ENSCJAG00000018203	DCLK1	6748.59	1797.09	350.379
ENSCJAG00000011826	BASP1	6732.02	5396.36	6058.99
ENSCJAG00000007091	DCTN2	6722.82	6516.87	5083.7
ENSCJAG00000013591	DDX6	6712.7	4977.81	5795.14
ENSCJAG00000005358	SEC61A1	6710.86	5769.18	6227.77
ENSCJAG00000021171	LPCAT4	6684.17	6334.01	3797.55
ENSCJAG00000006806	NFKBIA	6684.17	2148.59	3023.09
ENSCJAG00000017657	MGEA5	6681.41	6318.78	4927.74
ENSCJAG00000003963	TOP2B	6674.05	6466.08	4809.16
ENSCJAG00000005727		6652.88	8285.52	9517.92
ENSCJAG00000014529	RUFY3	6629.87	3588.09	1373.74
ENSCJAG00000010033	NUDC	6616.07	5902.26	9998.62
ENSCJAG00000000685	RHOQ	6614.23	7372.24	4317.78
ENSCJAG00000019517	UBL3	6614.23	7393.58	5116.81
ENSCJAG00000014710	TRA2B	6605.94	5328.29	4632.91
ENSCJAG00000021660		6605.94	9035.24	12518.6
ENSCJAG00000009055	S100A2	6602.26	7582.53	15314.1
ENSCJAG00000006512	PAPOLA	6600.42	7850.72	6671.09
ENSCJAG00000005004		6600.42	4417.05	4911.71
ENSCJAG00000007333	RAB11A	6599.5	6283.22	6010.92
ENSCJAG00000018740	ZFR	6552.57	5898.2	3885.15
ENSCJAG00000002320		6534.16	5278.51	5664.82
ENSCJAG00000007029		6527.72	3247.77	2354.38
ENSCJAG00000015074	GNB2	6514.83	4075.71	7266.09
ENSCJAG00000002784	SARS	6510.23	4105.17	4875.39
ENSCJAG00000007956	SPAG6	6508.39	14690.6	26035.9
ENSCJAG00000001294	RBM14	6504.71	6703.79	5325.12
ENSCJAG00000000754	PREPL	6502.87	2175	1652.55
ENSCJAG00000020992	MEIS2	6494.59	1240.39	1003.07
ENSCJAG00000003978	CCT7	6486.3	5280.55	5950.03
ENSCJAG00000013015		6484.46	6914.08	6908.23
ENSCJAG00000010324	STMN3	6481.7	2037.86	1378.01
ENSCJAG00000009287	PAM	6468.82	5660.48	3665.09
ENSCJAG00000016316	MDH2	6460.53	4331.71	5371.05
ENSCJAG00000019636	PRDX3	6459.61	11820.8	5652
ENSCJAG00000021636	CDKN1B	6457.77	7625.2	4844.42
ENSCJAG00000009626	C11ORF58	6455.01	7608.94	6668.95
ENSCJAG00000020106	HNRNPUL1	6453.17	4849.81	6475.6
ENSCJAG00000012769	MTPN	6437.53	5026.58	3326.46
ENSCJAG00000011224	PTGDS	6429.24	2074.43	808.649
ENSCJAG00000015743	MAPK1	6423.72	2479.76	2265.71
ENSCJAG00000020528	ZNF664	6420.96	7513.45	6869.78
ENSCJAG00000003609	UBQLN1	6420.04	4619.21	3739.87
ENSCJAG00000000003		6419.12	3969.04	9169.67
ENSCJAG00000004864		6416.36	8384.06	8582.15
ENSCJAG00000018397	CHMP4B	6412.68	5482.71	5003.58
ENSCJAG00000013308	OGT	6412.68	10066.4	7133.63
ENSCJAG00000019884	BNIP3L	6405.32	6493.51	4722.64
ENSCJAG00000021121	CSNK1A1	6405.32	6466.08	5375.33
ENSCJAG00000001565		6402.56	4965.62	5334.73
ENSCJAG00000035631	CDH3	6399.79	6241.57	6123.09
ENSCJAG00000009678	MAN2A2	6397.03	5778.33	4925.6
ENSCJAG00000014357	EBF3	6394.27	6602.21	2299.9
ENSCJAG00000008711	DAD1	6388.75	8837.14	7316.3
ENSCJAG00000019817	STXBP1	6377.71	2078.49	1253.03
ENSCJAG00000020194	NDUFS3	6362.06	6258.84	6590.97
ENSCJAG00000014556	PER1	6361.14	3498.69	3415.13
ENSCJAG00000007460	MAP2K1	6358.38	2500.08	2024.29
ENSCJAG00000013583	PSMD8	6347.34	5571.09	5272.78
ENSCJAG00000009116	UQCRC2	6344.58	5014.38	5633.84
ENSCJAG00000012094	CLASP2	6332.61	4533.87	1389.77
ENSCJAG00000008700	FSTL1	6329.85	5623.91	5268.5
ENSCJAG00000011275	CS	6323.41	4471.9	4480.15
ENSCJAG00000016551	SLC6A1	6315.13	1026.04	1662.16
ENSCJAG00000021052	AQP5	6309.6	10932.9	12977.9
ENSCJAG00000006838	OS9	6299.48	5853.5	5545.17
ENSCJAG00000009355	PRDX6	6297.64	11275.3	18559.4
ENSCJAG00000007824	SSR2	6294.88	6705.83	7226.57
ENSCJAG00000002161	TXNIP	6290.28	9966.8	15016.1
ENSCJAG00000017578	DCTN1	6279.23	2856.66	3271.98
ENSCJAG00000018382		6275.55	6929.32	6670.02
ENSCJAG00000012804	POR	6258.07	11125.9	9986.87
ENSCJAG00000011170	NCKAP1	6251.63	5952.04	4088.11
ENSCJAG00000018201	LRRC45	6244.26	11283.4	18247.5
ENSCJAG00000003425		6236.9	3406.25	2387.49
ENSCJAG00000004692	CCNL1	6234.14	4402.83	3906.51
ENSCJAG00000020469	AKR1C4	6224.94	15425.1	3279.46
ENSCJAG00000019936	LCN2	6220.34	21769.3	47113.1
ENSCJAG00000015347	TCEB2	6189.97	7384.43	7910.23
ENSCJAG00000001192		6189.04	4277.87	6365.57
ENSCJAG00000015040	TMEM106C	6174.32	10438.2	7438.07
ENSCJAG00000008695		6174.32	8499.87	8077.94
ENSCJAG00000007058	RAP1GDS1	6167.88	4854.89	1995.45
ENSCJAG00000001911	PRPF8	6162.36	6138.96	7046.03
ENSCJAG00000002576	SEC62	6159.6	6136.93	6071.81
ENSCJAG00000019568	ATP2B1	6148.55	3186.82	2059.54
ENSCJAG00000003407	TCEAL4	6148.55	4615.14	5061.27
ENSCJAG00000007297	DDIT4	6142.11	4523.71	4865.78
ENSCJAG00000019154	HNRNPH3	6142.11	5921.57	5005.72
ENSCJAG00000016738	GUK1	6136.59	6393.95	5671.22
ENSCJAG00000015253	NUMA1	6135.67	6512.81	6422.19
ENSCJAG00000012726	CYR61	6128.3	1565.47	1312.85
ENSCJAG00000000290		6118.18	4827.46	1230.6
ENSCJAG00000003927	RAN	6111.74	5625.94	5661.61
ENSCJAG00000004708	ALCAM	6106.22	9937.34	9862.95
ENSCJAG00000007243	DDIT3	6105.3	1541.09	1558.55
ENSCJAG00000006829	YPEL3	6105.3	5384.17	4496.17
ENSCJAG00000012766	ALDOC	6100.7	264.129	237.147
ENSCJAG00000007984		6097.93	193.017	649.483
ENSCJAG00000000444	FABP5	6093.33	2029.73	2633.18
ENSCJAG00000009278	SUCLA2	6088.73	5456.29	2649.21
ENSCJAG00000017722	SERINC3	6078.61	5402.45	4075.29
ENSCJAG00000017409		6075.85	5877.88	6447.83
ENSCJAG00000007542	NFE2L1	6069.41	4171.2	5335.8
ENSCJAG00000013412	SRSF2	6069.41	8582.16	5811.16
ENSCJAG00000015328	TSC22D4	6054.68	2357.86	2360.78
ENSCJAG00000015728		6054.68	3415.39	1431.43
ENSCJAG00000011912	TALDO1	6051.92	6421.38	6613.4
ENSCJAG00000003233	AHCYL1	6050.08	7141.64	5491.76
ENSCJAG00000005367	CPLX2	6039.96	1238.36	1258.37
ENSCJAG00000020700	TYRO3	6027.99	9050.48	2621.43
ENSCJAG00000019319	DDB1	6023.39	5312.04	5565.47
ENSCJAG00000001331	ALDH1A1	6022.47	11596.3	19360.6
ENSCJAG00000004552	VAPA	6021.55	6031.28	6505.51
ENSCJAG00000010793	AAMP	6019.71	3817.68	6320.71
ENSCJAG00000005613	PSMD13	6013.27	4796.99	4761.09
ENSCJAG00000019991	C16orf89	6009.59	7284.88	8343.93
ENSCJAG00000004105	PTOV1	6009.59	5898.2	6242.73
ENSCJAG00000012147	UBA1	6007.75	3282.31	4812.37
ENSCJAG00000008989	CACYBP	6004.98	6002.84	6157.27
ENSCJAG00000009581	ATPIF1	5993.02	9198.8	12374.4
ENSCJAG00000031814		5988.42	9344.07	11201.4
ENSCJAG00000005277	TMED3	5975.53	5503.02	6496.97
ENSCJAG00000004643	SSR3	5971.85	5241.94	5455.44
ENSCJAG00000010542	CAPRIN1	5957.13	6360.43	5204.41
ENSCJAG00000012792	CES1	5951.61	10299	11953.5
ENSCJAG00000004188	CWC15	5943.32	5747.85	5209.75
ENSCJAG00000011610	IL33	5940.56	12870.2	3593.52
ENSCJAG00000017440		5935.96	6084.11	6417.92
ENSCJAG00000003182	ATP2C1	5934.12	9156.13	5865.64
ENSCJAG00000017258	VIMP	5908.35	10396.5	9630.08
ENSCJAG00000000234	CHMP2A	5906.51	7311.29	7144.31
ENSCJAG00000005883	ITGAV	5906.51	8194.09	3747.35
ENSCJAG00000018014		5900.07	7258.46	7883.53
ENSCJAG00000000990	TSPAN13	5889.95	10348.8	4301.76
ENSCJAG00000020648	OSBPL1A	5881.66	8108.76	4868.99
ENSCJAG00000012342	NCAM1	5878.9	2733.73	1867.26
ENSCJAG00000020451		5876.14	3949.74	8992.35
ENSCJAG00000017288	MOAP1	5872.46	1496.39	1445.31
ENSCJAG00000005843	S100A8	5867.86	1247.5	1949.52
ENSCJAG00000009954	KIFAP3	5861.42	5188.1	3156.61
ENSCJAG00000004961	SUMO1	5859.58	6298.46	5903.03
ENSCJAG00000008074	BAG1	5856.82	5370.96	9483.73
ENSCJAG00000037508	KRT17	5844.85	446.987	1292.56
ENSCJAG00000007730	PSMA2	5843.93	5563.98	5457.58
ENSCJAG00000008114	CHD4	5838.41	5290.7	4956.58
ENSCJAG00000004265	GABBR1	5836.57	2083.57	1537.18
ENSCJAG00000011714	FN1	5835.65	1293.22	1705.96
ENSCJAG00000021279	CCT6A	5831.97	5461.37	5937.21
ENSCJAG00000008415	CFH	5826.45	13774.3	24218.9
ENSCJAG00000004267	BZW1	5822.76	7009.57	6533.28
ENSCJAG00000006729	DBN1	5813.56	3586.06	2466.54
ENSCJAG00000009694	CLIP3	5802.52	1783.89	1335.29
ENSCJAG00000019225	ATP6V0E1	5795.15	6281.19	4580.56
ENSCJAG00000003045	CLGN	5775.83	7696.31	5689.38
ENSCJAG00000012501	CADM1	5765.71	5464.42	1713.44
ENSCJAG00000013803	ATP5J	5759.26	7856.82	9106.65
ENSCJAG00000029756	KRT19	5750.06	8707.11	13412.7
ENSCJAG00000012345	SCG2	5743.62	11.1747	41.6609
ENSCJAG00000002906	ABHD16A	5740.86	6183.66	4444.9
ENSCJAG00000003149	ATP6V1G2	5739.02	563.814	434.769
ENSCJAG00000003247	IP6K2	5729.81	5031.65	3198.28
ENSCJAG00000010675	JAKMIP1	5728.89	4597.87	2824.4
ENSCJAG00000006947	SPCS1	5726.13	7515.48	5178.77
ENSCJAG00000002324	ANGPTL7	5723.37	1867.19	211.509
ENSCJAG00000021454	CYC1	5716.93	5176.93	6020.54
ENSCJAG00000012949	DPP7	5716.01	5482.71	6331.39
ENSCJAG00000011719	PFN1	5710.49	5342.51	6921.05
ENSCJAG00000012460	PPP2CB	5694.84	4167.14	3988.76
ENSCJAG00000021333	DSP	5691.16	5005.24	3809.3
ENSCJAG00000015185	SRSF7	5683.8	7383.42	6866.57
ENSCJAG00000007301	SNCB	5682.88	138.16	112.164
ENSCJAG00000005231		5667.23	1763.57	2869.26
ENSCJAG00000021668	RGL2	5661.71	9199.81	8356.75
ENSCJAG00000016577	SLC25A23	5660.79	3447.9	2856.44
ENSCJAG00000000921	IFT172	5657.11	7746.09	6639.04
ENSCJAG00000011298	HLF	5656.19	8046.79	5895.55
ENSCJAG00000009440	IDH2	5654.35	5209.43	5820.78
ENSCJAG00000018190	MAP1LC3A	5653.43	5465.44	4348.76
ENSCJAG00000009683	DDX24	5651.59	3898.95	4238.73
ENSCJAG00000016190	ATP6V0D1	5649.75	3300.59	3093.59
ENSCJAG00000004939		5647.91	780.196	1182.53
ENSCJAG00000002345		5635.02	6519.92	2637.46
ENSCJAG00000008027	ADCY3	5628.58	3183.77	2757.1
ENSCJAG00000017604	ARF5	5625.82	5618.83	6091.04
ENSCJAG00000001412	TOMM7	5623.98	6926.27	8409.09
ENSCJAG00000007357	PSMD4	5612.93	4929.05	5990.62
ENSCJAG00000004319	CLK1	5610.17	10111.1	5318.71
ENSCJAG00000002416	CFB	5606.49	12412	22637.9
ENSCJAG00000015613		5594.53	5870.77	4467.33
ENSCJAG00000016585	CDK2AP1	5593.61	4163.08	4713.02
ENSCJAG00000015198	TSKU	5590.85	10053.2	6488.42
ENSCJAG00000012010	PSMB6	5588.09	8472.44	6395.48
ENSCJAG00000006671		5580.72	6151.16	4774.98
ENSCJAG00000014794	SLC9A3R1	5569.68	7976.69	9803.13
ENSCJAG00000012214	RNH1	5563.24	5518.26	11255.9
ENSCJAG00000012772	HOPX	5549.43	3672.41	13379.6
ENSCJAG00000003629	EMC10	5548.51	4088.92	3902.24
ENSCJAG00000007519	PSMB4	5534.71	7474.85	7505.37
ENSCJAG00000003578	PTPRF	5531.95	7140.62	7422.05
ENSCJAG00000014999	EIF4G1	5527.35	3903.01	5471.47
ENSCJAG00000019077	MYEOV2	5526.43	5120.04	4736.52
ENSCJAG00000013492	CADM4	5520.9	4257.55	4418.19
ENSCJAG00000015061	RIC8B	5517.22	6091.22	2839.35
ENSCJAG00000015341	CCNG1	5493.3	7583.55	4929.87
ENSCJAG00000021039		5489.61	2392.4	2162.09
ENSCJAG00000018887	COPZ1	5480.41	6230.39	5392.42
ENSCJAG00000018209	STIP1	5478.57	3664.28	5047.38
ENSCJAG00000008010	MBP	5467.53	388.066	662.302
ENSCJAG00000001341	MAPRE3	5463.85	6220.23	8690.04
ENSCJAG00000018127	TOMM20	5463.85	7050.21	5101.86
ENSCJAG00000004908	HNRNPH2	5460.16	3897.93	3901.17
ENSCJAG00000021928	CLDN4	5455.56	6663.16	7926.25
ENSCJAG00000003657	FAM213A	5439.92	4191.52	3589.25
ENSCJAG00000011166		5432.56	5531.47	5967.12
ENSCJAG00000011989		5428.87	6235.47	8660.13
ENSCJAG00000014298	SRI	5415.99	6979.1	7464.78
ENSCJAG00000004202	IGFBP7	5414.15	5936.8	7052.44
ENSCJAG00000002968	TBC1D9	5401.26	3123.83	1148.35
ENSCJAG00000020512	GDI2	5398.5	3655.14	4184.25
ENSCJAG00000006900	LAMP1	5396.66	3748.6	4484.42
ENSCJAG00000002998	CDV3	5395.74	3430.63	3327.53
ENSCJAG00000005413	LMNA	5392.06	3560.66	6899.69
ENSCJAG00000014346	LPL	5384.7	2533.61	1464.54
ENSCJAG00000005955	SNX3	5359.85	5399.4	5971.4
ENSCJAG00000009810	GDE1	5354.33	4283.97	3489.9
ENSCJAG00000017449		5353.41	4822.38	4144.73
ENSCJAG00000004002	SYT4	5346.05	2113.03	690.076
ENSCJAG00000007314	CPNE6	5344.21	23.3652	24.5693
ENSCJAG00000020923	KCNH3	5344.21	4199.65	3304.03
ENSCJAG00000019558	PSMC5	5335.92	5024.54	5977.81
ENSCJAG00000016476	ARL6IP4	5326.72	5704.17	6330.32
ENSCJAG00000017462	MAGED1	5323.96	3265.04	3169.43
ENSCJAG00000016041		5323.04	1210.93	1397.24
ENSCJAG00000006236		5314.76	4198.63	5388.14
ENSCJAG00000005083	C19orf43	5313.84	4805.11	5249.27
ENSCJAG00000001715	CCT2	5312	6133.89	6097.45
ENSCJAG00000011633		5305.55	3142.12	2773.12
ENSCJAG00000017583	SDHA	5304.63	5048.92	5930.8
ENSCJAG00000013436	ARCN1	5298.19	4777.68	5424.46
ENSCJAG00000016159	PCDHAC2	5291.75	6327.92	1812.78
ENSCJAG00000002940	P4HB	5285.31	3377.8	4308.17
ENSCJAG00000013402	AKAP12	5283.47	4424.16	1624.78
ENSCJAG00000016855	SLC16A11	5277.94	6825.7	4489.76
ENSCJAG00000003019	BAG6	5270.58	4673.05	5609.27
ENSCJAG00000012128	FBXL16	5265.06	763.942	580.048
ENSCJAG00000021684	PHF1	5264.14	5200.29	4395.76
ENSCJAG00000007669	CDK5RAP3	5259.54	4836.61	3993.04
ENSCJAG00000016303		5255.86	4775.65	11139.5
ENSCJAG00000013831	EIF3D	5254.02	5316.1	7265.02
ENSCJAG00000011664	SOD2	5248.49	3838	4000.52
ENSCJAG00000007198	ADH5	5246.65	4958.51	4578.43
ENSCJAG00000021485	PUF60	5242.97	4443.46	5154.2
ENSCJAG00000020635	ATP5C1	5238.37	5510.13	5954.31
ENSCJAG00000007581	MAGED2	5232.85	4836.61	4024.02
ENSCJAG00000003279	SLC2A1	5231.93	2776.4	3575.36
ENSCJAG00000003829	MBTPS1	5228.25	5756.99	4818.78
ENSCJAG00000019994	NSF	5228.25	1231.25	1076.77
ENSCJAG00000009645	RNASE6	5221.81	4774.64	3904.37
ENSCJAG00000001508	B4GAT1	5216.28	1233.28	1129.12
ENSCJAG00000010115	CIB2	5213.52	5411.59	3772.98
ENSCJAG00000011565	SAE1	5213.52	2991.77	3815.71
ENSCJAG00000002323	MACF1	5209.84	2893.23	2743.21
ENSCJAG00000000345	CA11	5206.16	4415.02	4643.59
ENSCJAG00000011293	WDR1	5201.56	4037.11	6319.64
ENSCJAG00000013761	HYOU1	5196.04	3034.43	3262.37
ENSCJAG00000015474	KDELR2	5187.75	5653.37	5222.57
ENSCJAG00000004392	SCP2	5185.91	6506.71	6085.7
ENSCJAG00000014618	IGJ	5174.87	3735.39	5134.97
ENSCJAG00000015157	POLR2A	5173.03	4081.81	4125.5
ENSCJAG00000006464	CHI3L1	5170.27	10510.3	9301.06
ENSCJAG00000008076	ACIN1	5157.38	6408.17	5078.36
ENSCJAG00000006670	SNCA	5156.46	2818.05	1689.94
ENSCJAG00000016413	TM9SF3	5156.46	5516.23	5588.97
ENSCJAG00000003342	P4HTM	5155.54	8095.55	8394.14
ENSCJAG00000014940	ERH	5152.78	7234.08	6903.96
ENSCJAG00000022908	MYL6	5151.86	4950.38	7538.49
ENSCJAG00000021624	EMP1	5145.42	2004.33	2482.56
ENSCJAG00000020944		5145.42	1223.12	715.713
ENSCJAG00000010530	TUBB3	5140.82	4953.43	1733.73
ENSCJAG00000000156		5140.82	7627.23	7120.81
ENSCJAG00000009786	APH1A	5138.06	6200.93	6518.33
ENSCJAG00000001504	SLC27A2	5130.7	12853.9	9939.87
ENSCJAG00000002381	TARDBP	5115.97	5989.63	4035.77
ENSCJAG00000012139	JUP	5114.13	4052.35	4688.45
ENSCJAG00000003183	CNDP2	5110.45	4828.48	4374.4
ENSCJAG00000016908		5110.45	4946.32	4158.61
ENSCJAG00000015905	PAPSS1	5101.25	5415.66	4390.42
ENSCJAG00000004966	NDUFS2	5095.72	4224.03	4545.31
ENSCJAG00000018489	ZMYND11	5094.8	3935.52	2839.35
ENSCJAG00000022758		5088.36	7692.25	6320.71
ENSCJAG00000011234	GOT2	5083.76	4838.64	3881.94
ENSCJAG00000008103	RAB10	5079.16	5568.04	3196.14
ENSCJAG00000013110	WAC	5078.24	4874.19	3843.49
ENSCJAG00000011797	DDX17	5074.56	8011.23	5184.11
ENSCJAG00000021648		5074.56	87542.5	10973.9
ENSCJAG00000013011	TRAPPC2L	5071.8	5234.83	5544.11
ENSCJAG00000019897	G3BP2	5067.19	4148.86	3194
ENSCJAG00000006280	BRD8	5066.27	7581.51	4482.29
ENSCJAG00000008522	LRP10	5064.43	5825.06	7229.77
ENSCJAG00000007937	WDR26	5062.59	6142.01	6566.4
ENSCJAG00000014936	RASL10B	5050.63	700.957	729.6
ENSCJAG00000004294	MBNL2	5048.79	6131.85	2754.96
ENSCJAG00000005584	IVNS1ABP	5047.87	5667.6	4052.86
ENSCJAG00000001260	CCDC152	5046.03	5324.23	8838.52
ENSCJAG00000010506	DKK3	5041.43	4582.64	3596.73
ENSCJAG00000012765	GNAO1	5039.59	1660.96	926.154
ENSCJAG00000016771	DYNC1LI2	5038.66	4216.92	3850.96
ENSCJAG00000016440	APC	5034.98	2345.67	1092.8
ENSCJAG00000004619	MGST3	5034.98	7024.81	7841.86
ENSCJAG00000018864		5029.46	4220.98	6127.36
ENSCJAG00000004773	MPPE1	5024.86	4139.71	3182.25
ENSCJAG00000037619	WBP2	5024.86	3065.93	2804.1
ENSCJAG00000018644	OCIAD1	5021.18	3949.74	3987.7
ENSCJAG00000016517	REEP5	5008.29	5378.07	3628.77
ENSCJAG00000018560	ADD3	5005.53	4310.38	3238.87
ENSCJAG00000013237	LRPAP1	5002.77	4254.51	4807.03
ENSCJAG00000007447	TMEM59L	5000.93	1377.53	1307.51
ENSCJAG00000004972	NDUFA1	5000.01	6573.76	6711.68
ENSCJAG00000011674	LUC7L	4994.49	4632.41	3661.89
ENSCJAG00000021027	EBF4	4991.73	6291.35	2334.08
ENSCJAG00000018361	RALY	4991.73	4790.89	5468.26
ENSCJAG00000005850	TSPYL2	4991.73	2835.32	2633.18
ENSCJAG00000002499	CSPG5	4986.21	111.747	71.5713
ENSCJAG00000014199	PSD3	4978.85	1078.86	530.91
ENSCJAG00000004796	UBE2B	4975.16	6493.51	6061.13
ENSCJAG00000018296	LGALS3	4967.8	6626.59	12503.6
ENSCJAG00000008752	SRPR	4964.12	4521.68	3865.92
ENSCJAG00000019213		4964.12	1351.12	1351.31
ENSCJAG00000015841	BTBD1	4962.28	3529.17	2485.77
ENSCJAG00000018568	RSRP1	4960.44	10131.4	7011.85
ENSCJAG00000014583	SCARB2	4957.68	5429.88	5090.11
ENSCJAG00000012424	H1F0	4956.76	3233.55	4628.63
ENSCJAG00000007450	PUM2	4956.76	4460.73	3125.64
ENSCJAG00000000779	SV2A	4938.35	1213.98	512.75
ENSCJAG00000005936	SMARCA4	4935.59	3335.13	3844.55
ENSCJAG00000004545	RBBP7	4931.91	5405.5	4771.78
ENSCJAG00000004925	GNAI2	4929.15	2823.13	3721.71
ENSCJAG00000010451	USF2	4926.39	4780.73	4666.02
ENSCJAG00000015504	CDH1	4919.95	6956.75	6017.33
ENSCJAG00000013572	PRKDC	4905.22	4141.74	3704.62
ENSCJAG00000015084	MAP2K2	4900.62	3765.87	3771.91
ENSCJAG00000001431		4896.02	4063.52	3818.92
ENSCJAG00000003143	MRPL3	4891.42	5599.53	4989.69
ENSCJAG00000007287	ANAPC16	4885.89	6952.68	6626.22
ENSCJAG00000002738	CAP1	4882.21	5355.72	4065.68
ENSCJAG00000012965	SVOPL	4881.29	9753.47	2627.84
ENSCJAG00000012090	NDUFB11	4880.37	5554.83	5059.13
ENSCJAG00000004016	GPM6B	4878.53	585.147	319.4
ENSCJAG00000020734	AQP4	4876.69	2337.54	800.103
ENSCJAG00000011272	FRG1	4876.69	5728.55	6696.72
ENSCJAG00000014398		4872.09	4261.62	4883.94
ENSCJAG00000016603	TMEM132A	4861.05	1688.39	1086.39
ENSCJAG00000012662		4857.36	3356.47	7182.77
ENSCJAG00000012929	MMP2	4850.92	3783.14	8139.9
ENSCJAG00000014185	SSBP4	4850	3339.2	4474.81
ENSCJAG00000001651	PPP3CB	4848.16	2641.29	1917.47
ENSCJAG00000008207	ATP5G3	4841.72	5141.37	5765.23
ENSCJAG00000008180	KCNJ15	4839.88	4978.83	3297.62
ENSCJAG00000001509	TRA2A	4839.88	5675.72	4933.08
ENSCJAG00000021593	STRAP	4836.2	4779.72	4058.2
ENSCJAG00000003146	TMEM50B	4827.92	4843.72	5384.94
ENSCJAG00000018407		4827.92	2502.11	2909.85
ENSCJAG00000011261	MX1	4826.99	3139.07	3267.71
ENSCJAG00000017603	PXDC1	4826.07	4138.7	3020.95
ENSCJAG00000005864	S100A9	4826.07	885.848	1705.96
ENSCJAG00000014562	AARS	4824.23	3233.55	5872.05
ENSCJAG00000021075	PTPRA	4817.79	2709.35	2349.03
ENSCJAG00000020564		4805.83	3870.5	2693
ENSCJAG00000006390	HP1BP3	4792.02	3728.28	3343.55
ENSCJAG00000011903	EIF3F	4788.34	5240.93	5062.33
ENSCJAG00000021638	CREBL2	4782.82	5531.47	3478.15
ENSCJAG00000018569	SLC3A2	4781.9	4807.15	4424.6
ENSCJAG00000008079	CAMK2B	4774.54	131.049	190.145
ENSCJAG00000012295	CALD1	4772.7	3584.03	5686.18
ENSCJAG00000017876	STOML3	4768.1	3290.44	2203.76
ENSCJAG00000006876		4763.49	4261.62	4769.64
ENSCJAG00000016338		4762.57	8905.21	15710.4
ENSCJAG00000022270		4762.57	3770.95	5424.46
ENSCJAG00000012755	TAGLN	4761.65	2212.59	7751.07
ENSCJAG00000021126		4761.65	4194.57	4325.26
ENSCJAG00000008408	GOLGB1	4758.89	4894.51	5809.03
ENSCJAG00000010710	SMARCA2	4756.13	4084.85	3675.77
ENSCJAG00000015165		4756.13	4212.86	4371.19
ENSCJAG00000002828		4755.21	6366.52	3125.64
ENSCJAG00000000563	ADNP	4754.29	5095.66	3889.42
ENSCJAG00000003670	PRMT1	4746.01	3995.46	3567.88
ENSCJAG00000001800	SLC25A6	4740.49	2986.69	3594.59
ENSCJAG00000016366	IK	4739.57	5399.4	6911.44
ENSCJAG00000010946	ANP32B	4735.88	3993.43	6649.72
ENSCJAG00000016717	DNAJB9	4728.52	4580.6	2875.67
ENSCJAG00000013610	SUCLG2	4728.52	4740.1	4440.63
ENSCJAG00000001564	GRIA2	4724.84	318.986	107.891
ENSCJAG00000017037	GOT1	4723	1533.98	1864.06
ENSCJAG00000005819	STAT1	4721.16	3969.04	3489.9
ENSCJAG00000018108	F3	4716.56	4798	8082.22
ENSCJAG00000001720		4711.04	5498.96	5288.8
ENSCJAG00000021466	GRINA	4710.12	2252.21	2454.79
ENSCJAG00000012973	MFF	4709.2	4244.35	3940.69
ENSCJAG00000004355	TPM1	4706.44	2936.91	4485.49
ENSCJAG00000017233	C14orf2	4705.51	5206.39	5826.12
ENSCJAG00000017704	SRSF11	4704.59	6505.7	4156.48
ENSCJAG00000014705	COX7A2L	4700.91	5412.61	4528.22
ENSCJAG00000016534	TUBB4A	4699.99	1222.1	582.184
ENSCJAG00000018730	BSCL2	4697.23	3855.27	5837.87
ENSCJAG00000018751	UBXN1	4697.23	4780.73	5147.79
ENSCJAG00000000475	KDELR1	4694.47	4571.46	4625.43
ENSCJAG00000015104	GPBP1	4693.55	4910.77	4510.06
ENSCJAG00000006715	CAPZB	4692.63	3171.58	5395.62
ENSCJAG00000021510	BLCAP	4691.71	3637.87	3696.07
ENSCJAG00000007846	ARHGEF2	4686.19	3630.76	3941.76
ENSCJAG00000016743	JAK1	4685.27	5446.13	4150.07
ENSCJAG00000016208	TPPP3	4685.27	7664.82	11121.3
ENSCJAG00000015842	ARL8B	4684.35	3194.94	2044.59
ENSCJAG00000005889	EIF3G	4683.43	4455.65	6138.04
ENSCJAG00000018990	CLINT1	4682.51	7848.69	5924.39
ENSCJAG00000004740	RBM5	4682.51	6679.41	4434.22
ENSCJAG00000016149	AES	4681.59	4055.39	6189.32
ENSCJAG00000004626	TECR	4675.14	5458.32	4861.51
ENSCJAG00000000811	PNRC1	4673.3	3368.66	4031.49
ENSCJAG00000019714	SUGP2	4673.3	5896.17	7168.88
ENSCJAG00000011685	ALDH3A2	4672.38	8716.25	13314.4
ENSCJAG00000007076	DDX1	4669.62	5539.6	4791
ENSCJAG00000007642	ARHGAP21	4666.86	3781.11	2296.69
ENSCJAG00000012194	MSLN	4666.86	4389.62	8340.73
ENSCJAG00000007893	TRAM1	4663.18	6313.7	4820.91
ENSCJAG00000003771	FHL1	4656.74	1945.41	2654.55
ENSCJAG00000002848	TF	4653.98	1049.4	1928.15
ENSCJAG00000009940		4653.98	3107.58	6364.5
ENSCJAG00000005910	EIF3H	4653.06	4189.49	4958.72
ENSCJAG00000006268	ADIPOR1	4649.38	5317.12	4809.16
ENSCJAG00000016353	SAR1A	4647.54	3717.11	3841.35
ENSCJAG00000017714	PKIG	4645.7	3659.2	4921.33
ENSCJAG00000005753	TMEM205	4643.85	6731.22	3357.44
ENSCJAG00000020108	PSMC3	4642.01	4714.7	5562.27
ENSCJAG00000009335	WSB2	4642.01	2437.1	1574.57
ENSCJAG00000002262	ADAM9	4639.25	7733.9	5483.22
ENSCJAG00000003943	MED25	4632.81	4495.27	5494.97
ENSCJAG00000012668	MT3	4632.81	2833.29	1416.47
ENSCJAG00000010370	SF3A1	4632.81	3871.52	4376.53
ENSCJAG00000018314	CD55	4630.05	7759.29	22301.4
ENSCJAG00000004018	GJA1	4619.93	2410.68	1704.89
ENSCJAG00000010441	TPD52L2	4616.25	4189.49	3921.47
ENSCJAG00000005651	RIC8A	4609.8	3598.25	3998.38
ENSCJAG00000005377	NAA20	4607.04	4609.05	4140.45
ENSCJAG00000012284	CLTB	4605.2	3308.72	4612.61
ENSCJAG00000010241		4602.44	5158.64	7463.71
ENSCJAG00000006916	LMAN2	4596.92	6387.86	5921.19
ENSCJAG00000035699	DNAJC7	4592.32	3385.93	3971.67
ENSCJAG00000018147		4588.64	5830.14	4764.3
ENSCJAG00000008977	CCT5	4586.8	4587.72	5728.91
ENSCJAG00000017405	WFDC2	4580.35	10541.8	17185.7
ENSCJAG00000017081	SAFB	4579.43	3950.76	4443.83
ENSCJAG00000022056		4579.43	7310.27	7206.27
ENSCJAG00000019903	ST6GALNAC6	4575.75	3217.29	4027.22
ENSCJAG00000021570	EPS15	4574.83	5886.01	4244.07
ENSCJAG00000018476		4573.91	6080.04	5195.86
ENSCJAG00000017571	PTGR1	4572.99	8397.27	12851.9
ENSCJAG00000010957	SSU72	4564.71	4048.28	4174.64
ENSCJAG00000015129	PSMD7	4561.95	3892.85	3761.23
ENSCJAG00000000510	RNF114	4559.19	7169.07	4938.42
ENSCJAG00000005125		4551.82	3835.96	5521.67
ENSCJAG00000004568	TRAK2	4548.14	4107.2	2271.05
ENSCJAG00000021002	IDH3B	4544.46	4439.4	5093.31
ENSCJAG00000003047	PRRC2A	4542.62	4302.25	3793.28
ENSCJAG00000005725	NDUFS1	4540.78	5440.04	4432.08
ENSCJAG00000003990	HSPD1	4539.86	3317.86	3563.61
ENSCJAG00000006660	ATP6V1C2	4533.42	7678.02	2155.68
ENSCJAG00000017203	FAM3C	4529.74	3774	3244.21
ENSCJAG00000005538	ARHGAP5	4526.06	5252.1	2587.25
ENSCJAG00000013044	FXYD6	4522.37	736.513	725.327
ENSCJAG00000004045	COX7B	4519.61	5771.22	6006.65
ENSCJAG00000006037	ID2	4516.85	2429.99	2535.97
ENSCJAG00000003837	NARS	4515.93	4374.38	3204.69
ENSCJAG00000020627	TMED10	4515.93	6271.03	5756.68
ENSCJAG00000013799		4515.01	2972.47	8.54583
ENSCJAG00000018817	GOLPH3	4512.25	5496.93	4158.61
ENSCJAG00000022930	KCNF1	4512.25	9.14292	84.39
ENSCJAG00000009837	SMEK2	4510.41	6670.27	5221.5
ENSCJAG00000006960	UGP2	4509.49	3101.48	2948.31
ENSCJAG00000012062	STUB1	4499.37	4193.55	5245
ENSCJAG00000004757	SDHC	4497.53	4115.33	4371.19
ENSCJAG00000004323	IPO5	4496.61	4642.57	4877.53
ENSCJAG00000020237	TAGLN3	4493.84	3919.27	1830.94
ENSCJAG00000012449	CUL3	4492.92	4811.21	4151.14
ENSCJAG00000015128	SNAP91	4490.16	1185.53	521.295
ENSCJAG00000010210	NPR1	4485.56	6047.54	3369.19
ENSCJAG00000007261	RAP1B	4484.64	4420.1	3767.64
ENSCJAG00000016176		4483.72	7923.87	8588.56
ENSCJAG00000008299	PSMB5	4476.36	6212.11	6146.59
ENSCJAG00000004947	SNX5	4474.52	4269.74	4267.57
ENSCJAG00000011768	SLC25A11	4466.24	4386.57	4373.33
ENSCJAG00000011483	SMARCC2	4464.4	3882.69	3347.83
ENSCJAG00000013303	UQCRQ	4461.63	5461.37	6181.84
ENSCJAG00000036517	NRAS	4460.71	5223.66	3588.18
ENSCJAG00000017327		4455.19	4905.69	5046.31
ENSCJAG00000005322	PTEN	4453.35	3288.4	3406.58
ENSCJAG00000008895	MIEN1	4451.51	4638.51	3941.76
ENSCJAG00000012744	SQLE	4448.75	7091.86	2561.61
ENSCJAG00000016499		4443.23	2719.51	3862.71
ENSCJAG00000004713	PKN1	4442.31	3245.74	4065.68
ENSCJAG00000004611		4442.31	5590.39	4620.09
ENSCJAG00000003480		4437.71	2514.3	1032.98
ENSCJAG00000023310	GPRASP1	4435.87	1554.3	1354.51
ENSCJAG00000019805	SUCLG1	4428.5	4295.14	5413.78
ENSCJAG00000011130	API5	4416.54	5229.75	3656.55
ENSCJAG00000012155	NFIB	4416.54	5229.75	5328.32
ENSCJAG00000010910	GPI	4414.7	3223.39	4527.15
ENSCJAG00000005090	PGD	4412.86	4846.76	6315.37
ENSCJAG00000014145	APBB1	4411.94	1923.06	1754.03
ENSCJAG00000014385	GRB2	4409.18	2466.56	3135.25
ENSCJAG00000012204	PDCD6IP	4405.5	6086.14	4031.49
ENSCJAG00000001016	SCG3	4399.97	4702.51	3069.02
ENSCJAG00000016268		4398.13	5459.34	6285.46
ENSCJAG00000016883	UBE2D2	4385.25	4398.76	3734.53
ENSCJAG00000004995	TOB2	4378.81	3649.04	3154.48
ENSCJAG00000015880	PPAP2B	4377.89	3565.74	3204.69
ENSCJAG00000017289	AUP1	4374.21	5051.97	4360.51
ENSCJAG00000001340	PAIP1	4371.44	4934.13	3454.65
ENSCJAG00000006159	NUDT9	4366.84	6075.98	6314.3
ENSCJAG00000001754	THRAP3	4361.32	4070.63	4764.3
ENSCJAG00000012308	ACSL3	4358.56	4497.3	3128.84
ENSCJAG00000000894	MYO5A	4357.64	1734.11	862.06
ENSCJAG00000003719	NCOA7	4356.72	2679.89	2999.59
ENSCJAG00000009139	HSPB8	4355.8	5567.02	5522.74
ENSCJAG00000020644	PSMB1	4348.44	5635.09	5828.25
ENSCJAG00000015859	ARPC1A	4341.99	3649.04	3275.19
ENSCJAG00000019549	LUM	4341.07	2765.23	2150.34
ENSCJAG00000017888	SRSF6	4336.47	5756.99	4570.95
ENSCJAG00000007532	CBX1	4335.55	4465.81	3565.75
ENSCJAG00000017274		4335.55	3986.31	4253.69
ENSCJAG00000034617	PRKAR1B	4334.63	493.718	877.016
ENSCJAG00000012495	LGALS1	4325.43	2279.64	3482.42
ENSCJAG00000002044	PITPNA	4325.43	3166.5	3562.54
ENSCJAG00000019924	SLC25A25	4321.75	888.895	536.251
ENSCJAG00000006776	ETF1	4319.91	3261.99	3402.31
ENSCJAG00000013524	NDUFB2	4318.07	5162.7	5242.87
ENSCJAG00000016600		4311.62	4701.49	5708.61
ENSCJAG00000011395	IPO7	4310.7	4011.71	3257.03
ENSCJAG00000016233	STAU1	4308.86	3493.61	3088.25
ENSCJAG00000010383	CHTOP	4306.1	3755.71	3839.21
ENSCJAG00000007433	LAPTM4A	4305.18	5522.33	6787.52
ENSCJAG00000011452	SSFA2	4301.5	5292.74	4532.49
ENSCJAG00000004038	TCF4	4296.9	3205.1	2604.34
ENSCJAG00000011553	KIF1C	4293.22	3185.8	4609.41
ENSCJAG00000009850	PSMA1	4288.62	4532.86	3805.03
ENSCJAG00000006753	CDC37	4284.02	3847.14	4762.16
ENSCJAG00000001214	TTYH1	4283.1	306.796	102.55
ENSCJAG00000009868	CFAP36	4282.17	6463.03	9154.72
ENSCJAG00000004644	ST13	4278.49	4756.35	7737.18
ENSCJAG00000007174	PHB	4277.57	4293.11	4555.99
ENSCJAG00000016414	SLC20A1	4277.57	3201.04	3252.76
ENSCJAG00000008703	CCT4	4275.73	3887.77	4320.98
ENSCJAG00000015766	POLR2K	4267.45	7703.42	5096.52
ENSCJAG00000009915	MRPS21	4265.61	6209.06	8295.86
ENSCJAG00000035708	CYP3A21	4264.69	4525.75	1400.45
ENSCJAG00000000585	SHFM1	4263.77	5026.58	6030.15
ENSCJAG00000018109	FAM129B	4260.09	2904.4	4572.02
ENSCJAG00000011258	FAM210B	4259.17	4909.75	5538.76
ENSCJAG00000004913	RRBP1	4258.25	3528.15	3935.35
ENSCJAG00000010066	UBTF	4256.41	3031.39	3395.9
ENSCJAG00000007527	RAB5B	4254.57	3284.34	2878.88
ENSCJAG00000004338	VBP1	4251.8	4921.94	3707.82
ENSCJAG00000018232	MRPL51	4249.96	5229.75	5284.53
ENSCJAG00000003457	QARS	4244.44	5174.89	4946.97
ENSCJAG00000003896		4244.44	4737.05	5457.58
ENSCJAG00000015095	MPDU1	4243.52	4882.32	3437.56
ENSCJAG00000016632	VGLL4	4240.76	4595.84	3327.53
ENSCJAG00000003054	GNAI3	4238.92	4159.01	3294.42
ENSCJAG00000000519	TOM1	4238.92	4222	2758.17
ENSCJAG00000017498		4233.4	4599.91	5507.79
ENSCJAG00000017225	PTPRZ1	4227.88	1182.48	811.854
ENSCJAG00000020529	ABHD3	4225.12	8744.7	6316.43
ENSCJAG00000000976	ZMIZ1	4222.36	4176.28	3368.12
ENSCJAG00000003197	PLXNB2	4218.67	5588.36	8103.58
ENSCJAG00000010203	VPS35	4218.67	4892.48	6457.44
ENSCJAG00000000975	PPM1G	4216.83	5342.51	6035.49
ENSCJAG00000005951		4214.07	5683.85	5943.62
ENSCJAG00000006784	AGAP2	4209.47	808.641	507.408
ENSCJAG00000005631	HECTD1	4199.35	5284.61	3478.15
ENSCJAG00000014453	RTP1	4199.35	4425.17	2386.42
ENSCJAG00000003432		4195.67	3334.12	2147.14
ENSCJAG00000010187	PDIA4	4192.91	3503.77	5006.79
ENSCJAG00000006021	KLHDC2	4191.99	4874.19	3848.83
ENSCJAG00000010325	TMEM30A	4191.06	3859.33	2946.17
ENSCJAG00000014571	ZFP36L2	4183.7	2598.62	2867.13
ENSCJAG00000034394	PSMD2	4181.86	3381.87	3844.55
ENSCJAG00000018124	FKBP2	4180.94	4695.4	6336.73
ENSCJAG00000019436		4178.18	4292.09	3373.47
ENSCJAG00000013007	RAB18	4177.26	4287.01	2404.58
ENSCJAG00000021146	KLF5	4174.5	4757.37	4373.33
ENSCJAG00000006541	PSMB7	4172.66	4177.3	5233.25
ENSCJAG00000005303	UFC1	4172.66	3891.84	4431.01
ENSCJAG00000020395	SLTM	4168.98	4161.05	3429.01
ENSCJAG00000017948	TAF7	4161.62	5433.94	6061.13
ENSCJAG00000006926	C14ORF166	4158.85	4827.46	4591.25
ENSCJAG00000009971	SRSF4	4158.85	4097.05	3365.99
ENSCJAG00000005595	PRKCSH	4157.01	3451.96	4514.33
ENSCJAG00000014076	CCNY	4149.65	2731.7	2854.31
ENSCJAG00000001323	NDRG3	4149.65	1423.25	1539.32
ENSCJAG00000011057	GOLGA7	4145.97	2870.88	3805.03
ENSCJAG00000004492	UROD	4135.85	6410.2	4923.46
ENSCJAG00000000447	PMP2	4134.01	1021.98	95.0723
ENSCJAG00000014917	SRRT	4129.4	3880.66	3368.12
ENSCJAG00000003426	HACL1	4126.64	6974.02	4098.79
ENSCJAG00000018065	ARL3	4122.96	3982.25	4264.37
ENSCJAG00000021119	SLC4A11	4122.04	4906.7	2537.04
ENSCJAG00000007010	TAC4	4121.12	5850.45	8039.49
ENSCJAG00000012165	CCDC78	4118.36	11309.8	29700
ENSCJAG00000008104	CHMP5	4116.52	5213.5	4576.29
ENSCJAG00000013148	FBXW5	4116.52	3526.12	3814.64
ENSCJAG00000005607	KDM1A	4116.52	5655.41	4208.82
ENSCJAG00000009556	DNAJC8	4111.92	3847.14	3473.88
ENSCJAG00000015838	PDAP1	4102.72	3795.33	4390.42
ENSCJAG00000019382	NDUFS6	4101.8	3254.88	4735.46
ENSCJAG00000020476	NPC2	4101.8	4352.03	4290.01
ENSCJAG00000015091	HP	4098.11	13086.6	28921.2
ENSCJAG00000006359	MUC15	4096.27	8408.44	2505
ENSCJAG00000004766		4096.27	1604.07	698.621
ENSCJAG00000001966	ARL1	4093.51	4582.64	3734.53
ENSCJAG00000019386	POLR1D	4089.83	6215.16	5923.33
ENSCJAG00000005912		4086.15	2813.99	3547.59
ENSCJAG00000019683	CCDC47	4076.95	4365.24	3799.69
ENSCJAG00000014091	ACTR3	4074.19	4176.28	3800.76
ENSCJAG00000010230	HDAC5	4074.19	1980.97	2491.11
ENSCJAG00000009910	IQGAP1	4067.74	7091.86	3923.6
ENSCJAG00000019620	CADPS	4066.82	2685.99	669.779
ENSCJAG00000001554	DHX40	4064.98	4565.37	3649.07
ENSCJAG00000000395	MFSD1	4064.98	4659.84	2992.11
ENSCJAG00000011571	MAPK8IP1	4063.14	2505.16	3419.4
ENSCJAG00000017029	MEF2A	4058.54	1584.77	1020.16
ENSCJAG00000008263	RUSC1	4057.62	5519.28	2297.76
ENSCJAG00000021527	PPP1R12C	4051.18	2301.98	3664.02
ENSCJAG00000017192	USP7	4048.42	3517.99	2952.58
ENSCJAG00000001798	CPSF6	4047.5	5276.48	2961.13
ENSCJAG00000003171	EPB41L2	4046.58	4679.14	2199.48
ENSCJAG00000001189	RANBP2	4035.53	4443.46	4215.23
ENSCJAG00000005977	IGSF8	4031.85	2016.52	2177.05
ENSCJAG00000018057	TRIM8	4030.93	3368.66	3242.07
ENSCJAG00000020011	CAJA-E	4030.01	3520.03	5252.48
ENSCJAG00000015374		4027.25	4147.84	5422.33
ENSCJAG00000019689	CHURC1-FNTB	4024.49	3909.11	4295.35
ENSCJAG00000018732	PSMA3	4022.65	5542.64	5186.25
ENSCJAG00000011318	CNOT1	4019.89	4606	3844.55
ENSCJAG00000002845	SRPRB	4019.89	4280.92	4788.87
ENSCJAG00000008478	SCRN1	4010.69	1109.34	636.664
ENSCJAG00000017846	EIF6	4005.16	3620.6	3703.55
ENSCJAG00000004799	SEC31A	4005.16	4006.63	4007.99
ENSCJAG00000020425	PITRM1	3999.64	2639.26	2767.78
ENSCJAG00000019564	ST3GAL5	3999.64	688.767	306.582
ENSCJAG00000010322	RARRES2	3998.72	2865.8	1961.27
ENSCJAG00000007439	SDC1	3986.76	1926.11	3940.69
ENSCJAG00000012879	ATXN10	3985.84	3083.2	2860.72
ENSCJAG00000022925	ARF6	3984	3757.74	4361.58
ENSCJAG00000021290	GBAS	3984	5038.77	4026.15
ENSCJAG00000020780	BCL2L1	3982.16	3586.06	4473.74
ENSCJAG00000019860	DDR1	3976.63	5725.5	7394.28
ENSCJAG00000006952	DEK	3975.71	4298.19	4021.88
ENSCJAG00000021299	PPP2R2B	3975.71	3642.95	1202.83
ENSCJAG00000018518		3974.79	4430.25	4088.11
ENSCJAG00000003731		3971.11	3502.76	3266.64
ENSCJAG00000002596	CUL4B	3962.83	4617.18	2596.86
ENSCJAG00000017642	CPNE1	3961.91	3953.81	3239.94
ENSCJAG00000018635	NXF1	3961.91	4755.34	3704.62
ENSCJAG00000019866	STMN4	3956.39	1200.77	472.157
ENSCJAG00000000223	UBE2M	3956.39	3769.93	3405.51
ENSCJAG00000001060	SEC61G	3955.47	3086.24	3302.96
ENSCJAG00000032321		3954.55	4711.65	4495.11
ENSCJAG00000008026		3953.63	5106.83	6017.33
ENSCJAG00000006457	NISCH	3952.71	3528.15	3386.28
ENSCJAG00000013735	NCBP2	3944.42	4193.55	3637.32
ENSCJAG00000012393	FBXL5	3943.5	5649.31	3677.91
ENSCJAG00000020959	ID3	3942.58	1957.6	2670.57
ENSCJAG00000005865	ARL8A	3938.9	2378.18	2265.71
ENSCJAG00000008208	NUDCD3	3938.9	1456.77	1533.98
ENSCJAG00000002746	SERPINI1	3935.22	1360.26	1101.34
ENSCJAG00000002959	FAM195B	3929.7	3014.12	3109.61
ENSCJAG00000006770	MAPK3	3927.86	4567.4	7047.1
ENSCJAG00000006847	PPP1R9B	3926.94	790.355	1395.11
ENSCJAG00000000408	CYTH2	3922.34	3576.91	3423.67
ENSCJAG00000001316	MLEC	3921.42	3050.69	3404.44
ENSCJAG00000000324	ERRFI1	3920.5	1634.55	1498.72
ENSCJAG00000013355	PON1	3919.58	9152.07	1202.83
ENSCJAG00000009013	SSRP1	3917.73	2759.13	3942.83
ENSCJAG00000019997	STRBP	3914.97	4708.61	4481.22
ENSCJAG00000009049	EFNA4	3914.05	3941.62	2759.23
ENSCJAG00000009346	PBXIP1	3909.45	3585.04	4558.13
ENSCJAG00000011348	BCAP31	3908.53	4110.25	3700.34
ENSCJAG00000019874	FLOT1	3907.61	3963.96	4600.86
ENSCJAG00000017140	EPN1	3897.49	2157.73	2906.65
ENSCJAG00000020762	CACNB3	3896.57	2678.88	2219.78
ENSCJAG00000006795	SLC1A4	3886.44	3126.88	1272.26
ENSCJAG00000022013	MRFAP1L1	3885.52	3201.04	2663.09
ENSCJAG00000011700	C16ORF80	3881.84	5735.66	6363.44
ENSCJAG00000015576	SPCS2	3881.84	4341.87	3307.24
ENSCJAG00000011559	UBE2E3	3881.84	3479.39	2481.49
ENSCJAG00000003575	CRIM1	3880.92	5021.5	3544.38
ENSCJAG00000017832	NOLC1	3878.16	2270.49	2343.69
ENSCJAG00000016427	TNK2	3873.56	4760.41	8079.01
ENSCJAG00000018252		3873.56	183.874	144.211
ENSCJAG00000019025	RNF145	3872.64	4300.22	3079.7
ENSCJAG00000017770	IMPDH1	3869.88	2938.94	2200.55
ENSCJAG00000016737	RAF1	3869.88	3904.03	3348.9
ENSCJAG00000008790	CGGBP1	3868.96	3991.39	2447.31
ENSCJAG00000005714	WRB	3867.12	3719.14	2319.12
ENSCJAG00000013198	LUC7L2	3864.36	4170.19	4241.93
ENSCJAG00000020035	NEFL	3864.36	186.922	349.311
ENSCJAG00000038151	MYL12A	3862.52	5047.91	7322.71
ENSCJAG00000006204	SYBU	3861.6	3089.29	2533.84
ENSCJAG00000016503	HK1	3858.84	2204.46	2982.49
ENSCJAG00000008978	FNDC3A	3856.07	4398.76	3289.08
ENSCJAG00000001225	LENG8	3856.07	5900.23	4058.2
ENSCJAG00000007020	PBX3	3856.07	1248.52	500.999
ENSCJAG00000002996	CSNK2B	3854.23	3494.63	3667.23
ENSCJAG00000002399	KRT13	3854.23	475.432	851.378
ENSCJAG00000021354	SSR1	3854.23	4468.86	3296.55
ENSCJAG00000010987	RCN2	3853.31	3465.17	2765.64
ENSCJAG00000018199	DYNLRB1	3849.63	3214.25	2919.47
ENSCJAG00000016668	KLK1	3848.71	9014.92	7135.77
ENSCJAG00000017511	WBP1	3845.95	5434.96	4343.42
ENSCJAG00000013641	NASP	3838.59	6812.49	11288
ENSCJAG00000014217	MFSD10	3835.83	5602.58	3637.32
ENSCJAG00000013485	MXRA7	3835.83	3571.84	2954.72
ENSCJAG00000019794	SCAMP1	3835.83	2573.22	1639.73
ENSCJAG00000011119	ELOVL5	3832.15	3746.57	3390.56
ENSCJAG00000020947	DTNA	3825.7	1786.93	582.184
ENSCJAG00000017584	GNG10	3823.86	4509.49	3173.71
ENSCJAG00000004666	DNAJB1	3822.94	2349.73	2894.9
ENSCJAG00000008336	FEZ1	3822.02	219.43	256.375
ENSCJAG00000006076	HUWE1	3821.1	3029.35	3252.76
ENSCJAG00000016806	SCCPDH	3821.1	4533.87	4808.1
ENSCJAG00000006730	ARPC5L	3820.18	2649.42	2792.35
ENSCJAG00000003718	DYNLT1	3819.26	5975.41	7350.48
ENSCJAG00000002275	CCPG1	3817.42	4730.95	4667.09
ENSCJAG00000001638	CAJA-DRB1	3816.5	3759.77	2495.38
ENSCJAG00000013548	CAPZA1	3815.58	4513.56	3651.2
ENSCJAG00000020833	CLIC4	3808.22	2510.24	2817.99
ENSCJAG00000009903	GRN	3804.54	2975.51	3754.82
ENSCJAG00000002762	PLXNB1	3801.78	6744.43	7353.68
ENSCJAG00000001219	RNF10	3801.78	2001.28	2087.32
ENSCJAG00000013230	FBXO2	3795.33	5692.99	3081.84
ENSCJAG00000002735	SMARCA5	3795.33	4532.86	4267.57
ENSCJAG00000011951	MUC5AC	3792.57	3352.4	2374.67
ENSCJAG00000006517	PYURF	3792.57	4507.46	5033.49
ENSCJAG00000004404	FAM127A	3790.73	2184.14	1510.47
ENSCJAG00000001001	SNX17	3790.73	3723.2	4193.86
ENSCJAG00000000946	NRBP1	3789.81	3510.88	3676.84
ENSCJAG00000000575	WNK1	3786.13	3215.26	3670.43
ENSCJAG00000006496	LHX2	3785.21	3875.58	1473.09
ENSCJAG00000005514	MANF	3783.37	2634.18	2603.27
ENSCJAG00000014635	TXNRD1	3781.53	5459.34	8194.38
ENSCJAG00000012319	LEPROTL1	3780.61	4235.2	3750.55
ENSCJAG00000018934	NECAP1	3780.61	2756.08	1663.23
ENSCJAG00000011187	CCSAP	3778.77	1902.74	1129.12
ENSCJAG00000000985	CTTN	3776.93	4624.29	3373.47
ENSCJAG00000006035	PUM1	3771.41	4576.54	2683.39
ENSCJAG00000009658	TBCB	3771.41	3206.12	2477.22
ENSCJAG00000019027	VAPB	3768.65	2697.16	2767.78
ENSCJAG00000013016	CLPTM1	3761.28	2603.7	2595.8
ENSCJAG00000003967	EPRS	3758.52	4300.22	4502.58
ENSCJAG00000017261	PTPRS	3757.6	2552.91	1701.69
ENSCJAG00000017950		3754.84	2880.02	3859.51
ENSCJAG00000012221	HIPK1	3751.16	3992.41	4263.3
ENSCJAG00000019896	AK1	3747.48	3016.15	10654.5
ENSCJAG00000018493	C12ORF10	3745.64	3299.58	3917.19
ENSCJAG00000012276	39326	3742.88	1612.2	2007.2
ENSCJAG00000012033	FAM134B	3739.2	3992.41	2487.9
ENSCJAG00000000474	MRPS28	3739.2	4552.16	2753.89
ENSCJAG00000010393	MPP2	3738.28	1591.88	917.608
ENSCJAG00000007196	DYNC1I2	3736.43	3090.31	3192.93
ENSCJAG00000001422	KLHL7	3735.51	4574.51	2722.91
ENSCJAG00000019226	SLC30A9	3733.67	3072.02	2444.11
ENSCJAG00000014144	ASAH1	3732.75	4521.68	3733.46
ENSCJAG00000008390	EI24	3725.39	2707.32	2782.73
ENSCJAG00000003300	ABCC4	3724.47	7365.13	1235.94
ENSCJAG00000009882	CAST	3724.47	5872.8	7293.86
ENSCJAG00000007202	MBD6	3721.71	5960.17	6402.96
ENSCJAG00000001442	EIF3B	3718.95	3847.14	5890.21
ENSCJAG00000003676		3714.35	3522.06	3417.26
ENSCJAG00000001355	RAPGEF2	3704.22	3239.64	1441.04
ENSCJAG00000021622	SLC39A7	3704.22	3016.15	3661.89
ENSCJAG00000012981	GRIN1	3699.62	40.6352	128.187
ENSCJAG00000002640	TTC3	3690.42	1539.06	1452.79
ENSCJAG00000013474	MKRN1	3689.5	2889.16	2983.56
ENSCJAG00000016912	WARS	3689.5	3068.97	4284.66
ENSCJAG00000016644	CTDNEP1	3683.98	3135.01	4279.32
ENSCJAG00000007082	TMEM219	3683.98	5342.51	7122.95
ENSCJAG00000007659	CGN	3682.14	5780.36	7216.95
ENSCJAG00000006128	C1H22ORF28	3680.3	3608.41	3185.46
ENSCJAG00000002394	FGFR1	3679.38	4304.28	2774.19
ENSCJAG00000005713	GLO1	3677.54	3156.34	3057.27
ENSCJAG00000020788	HM13	3676.61	3787.2	3682.18
ENSCJAG00000003396	KCNC4	3675.69	1928.14	1680.32
ENSCJAG00000013261		3673.85	1914.93	1504.07
ENSCJAG00000005274	MGLL	3670.17	1706.68	1626.91
ENSCJAG00000035363	CEBPG	3669.25	3760.79	1870.47
ENSCJAG00000013494	MFN2	3668.33	3047.64	2847.9
ENSCJAG00000009301	MSMO1	3668.33	6342.14	2491.11
ENSCJAG00000015238	LRCH4	3667.41	5200.29	2866.06
ENSCJAG00000004830	YME1L1	3660.97	4008.66	4456.65
ENSCJAG00000007985	NPEPPS	3657.29	2777.42	2091.59
ENSCJAG00000018111	PPP1R14B	3656.37	4822.38	3987.7
ENSCJAG00000009700	PRRC2C	3655.45	3038.5	2511.4
ENSCJAG00000013058	APOC1	3651.77	1366.36	1378.01
ENSCJAG00000006966	DTX3	3645.32	3298.56	3440.76
ENSCJAG00000009271	FSCN1	3635.2	622.735	847.105
ENSCJAG00000011144	CPSF3L	3630.6	3674.44	3128.84
ENSCJAG00000002804	KIAA1109	3627.84	3310.75	1838.42
ENSCJAG00000017701	PSMC1	3627.84	3586.06	3793.28
ENSCJAG00000008329		3626.92	3132.97	2716.5
ENSCJAG00000013123	TRIP12	3625.08	3485.49	3685.39
ENSCJAG00000009408	RUSC2	3622.32	2829.23	1880.08
ENSCJAG00000004911	KLHDC3	3621.4	2724.59	2067.02
ENSCJAG00000008534		3620.48	1899.7	2623.57
ENSCJAG00000005781	P2RY11	3613.11	4170.19	3278.39
ENSCJAG00000015027	STARD10	3613.11	3711.01	5214.02
ENSCJAG00000020526	SNRPD1	3610.35	3930.44	3924.67
ENSCJAG00000006539	PTP4A2	3609.43	2898.31	3445.04
ENSCJAG00000020559	STAG2	3609.43	5507.09	3519.81
ENSCJAG00000002471	RER1	3608.51	4626.32	3968.47
ENSCJAG00000006356	ZRANB2	3608.51	4489.17	2490.04
ENSCJAG00000002995	CTGF	3607.59	3080.15	1857.65
ENSCJAG00000007852		3605.75	4209.81	3687.52
ENSCJAG00000021030	GALNT1	3604.83	3552.53	2427.01
ENSCJAG00000005399	ABI2	3602.99	1807.25	1770.05
ENSCJAG00000006553	FAM193B	3602.99	4298.19	2618.23
ENSCJAG00000011063	GCLC	3594.71	3875.58	4410.72
ENSCJAG00000005776	CCT3	3593.79	2770.31	2971.81
ENSCJAG00000008400	STT3A	3593.79	4306.32	4516.47
ENSCJAG00000011735	RNF167	3591.95	4362.19	4212.02
ENSCJAG00000002822	PHKG2	3591.03	3073.04	3232.46
ENSCJAG00000031885	PDXK	3590.11	2508.21	4344.48
ENSCJAG00000001335	PNISR	3590.11	5908.36	3774.05
ENSCJAG00000001054	MBNL1	3586.43	4453.62	2791.28
ENSCJAG00000001437	PPID	3584.58	3714.06	3828.53
ENSCJAG00000009144	CRYM	3582.74	445.971	736.009
ENSCJAG00000014786	TTC9	3581.82	2372.08	2323.4
ENSCJAG00000008717	DCTN3	3580.9	3038.5	3767.64
ENSCJAG00000019238	ERGIC1	3580.9	2973.48	3633.04
ENSCJAG00000010218		3580.9	1262.74	859.924
ENSCJAG00000020295	PPP2R4	3579.98	2346.68	3200.41
ENSCJAG00000018709		3578.14	2532.59	3689.66
ENSCJAG00000013543	C5ORF15	3576.3	5068.23	4287.87
ENSCJAG00000012831	PARP1	3576.3	3248.79	3463.2
ENSCJAG00000012506	SYN1	3574.46	114.794	108.959
ENSCJAG00000015023	39142	3573.54	4577.56	3950.31
ENSCJAG00000000606	ANO2	3573.54	3512.91	1813.85
ENSCJAG00000009217	YTHDF3	3573.54	4598.89	2199.48
ENSCJAG00000001887	ISP	3572.62	3312.79	3177.98
ENSCJAG00000002437	CLDN11	3571.7	1573.6	1082.12
ENSCJAG00000007276	ATN1	3569.86	2213.6	2059.54
ENSCJAG00000014141	ANKRD10	3565.26	5212.48	3260.23
ENSCJAG00000010386	SENP6	3565.26	3895.9	3038.04
ENSCJAG00000002172	RBP1	3563.42	4258.57	2626.77
ENSCJAG00000016647	SYN2	3561.58	792.387	431.564
ENSCJAG00000005415	C16ORF45	3556.05	907.181	600.344
ENSCJAG00000015441	SMYD2	3555.13	3820.73	2534.91
ENSCJAG00000012537	CBX7	3553.29	1973.86	2507.13
ENSCJAG00000010104	PSENEN	3550.53	4607.02	4026.15
ENSCJAG00000013708	DHRS3	3549.61	4481.05	6677.5
ENSCJAG00000016175	ARPC4	3548.69	2805.86	3019.88
ENSCJAG00000017517	WLS	3547.77	5933.76	2512.47
ENSCJAG00000010462	ATP6V0E2	3543.17	1008.77	1117.37
ENSCJAG00000008953	SREBF1	3542.25	4380.48	3432.22
ENSCJAG00000017973	DIAPH1	3540.41	4922.96	4110.54
ENSCJAG00000016231	ZMAT2	3540.41	2224.78	2484.7
ENSCJAG00000000110	ROBO2	3538.57	4471.9	1067.16
ENSCJAG00000004567	HERC1	3537.65	3085.23	1912.13
ENSCJAG00000019823	ATG13	3535.81	3003.96	3071.16
ENSCJAG00000012974	ATP6V0A4	3535.81	7165	2664.16
ENSCJAG00000013687	PAK2	3535.81	3325.99	2858.58
ENSCJAG00000010417	S100A13	3534.89	3325.99	4036.84
ENSCJAG00000017772	CBX4	3533.97	1559.38	1553.2
ENSCJAG00000007126	PSMC6	3533.05	3869.49	3668.3
ENSCJAG00000013172	ABCC5	3529.37	2985.67	1807.44
ENSCJAG00000002538	CDK17	3529.37	1440.52	905.858
ENSCJAG00000006277	CYB5R1	3527.53	3723.2	2929.08
ENSCJAG00000004057	RNF220	3526.61	2488.91	2951.52
ENSCJAG00000006627	CDKN2D	3525.68	2915.58	1739.08
ENSCJAG00000000472		3525.68	2929.8	3595.66
ENSCJAG00000019181	PBLD	3524.76	3886.76	3117.09
ENSCJAG00000000553	TFG	3523.84	3476.34	3289.08
ENSCJAG00000005257	AMD1	3522.92	1968.78	1515.82
ENSCJAG00000015407	G3BP1	3522.92	4026.95	3106.41
ENSCJAG00000019031	PPP6R2	3522.92	2602.69	2609.68
ENSCJAG00000021690	CUTA	3522	3218.31	2904.51
ENSCJAG00000010869	RNF185	3521.08	2625.03	2490.04
ENSCJAG00000002339	ANP32A	3519.24	2666.69	2926.95
ENSCJAG00000013069	DHX15	3518.32	3859.33	2587.25
ENSCJAG00000014672	ETV5	3518.32	2277.6	1583.11
ENSCJAG00000019540	PSMD6	3518.32	4430.25	4298.55
ENSCJAG00000004763	RBX1	3517.4	4378.44	4282.53
ENSCJAG00000020261	NAA50	3514.64	3252.85	2500.72
ENSCJAG00000020886	PSMF1	3513.72	2518.37	2858.58
ENSCJAG00000010797	UBA2	3513.72	3661.23	2241.14
ENSCJAG00000018388	ITFG1	3512.8	4025.93	3333.94
ENSCJAG00000011837	ACSS1	3510.96	5330.32	8272.36
ENSCJAG00000022232	MAGEF1	3508.2	2368.02	3022.02
ENSCJAG00000013727	GPBP1L1	3500.84	5007.27	6365.57
ENSCJAG00000016012	MSL1	3500.84	3043.58	2446.24
ENSCJAG00000016624	EIF4EBP3	3499	4106.19	4620.09
ENSCJAG00000007947	GPR155	3499	7053.26	5652
ENSCJAG00000014927	CLNS1A	3497.16	3652.09	3183.32
ENSCJAG00000004624	GRIA1	3496.24	16.2541	9.61406
ENSCJAG00000021295	CHGB	3492.55	1761.54	1233.8
ENSCJAG00000004454	LARP1	3488.87	3278.25	3232.46
ENSCJAG00000020139	NDUFA8	3487.95	5314.07	4814.51
ENSCJAG00000017934	RGS3	3485.19	3220.34	3396.97
ENSCJAG00000016919	ACTR1B	3484.27	3484.47	2752.82
ENSCJAG00000021100		3484.27	3884.73	2742.14
ENSCJAG00000013649	UBALD2	3481.51	3429.61	4250.48
ENSCJAG00000012250	AKR1B10	3479.67	4263.65	8302.27
ENSCJAG00000020787	ID1	3479.67	1663	2174.91
ENSCJAG00000009794		3479.67	2523.45	5198
ENSCJAG00000014678	FUK	3477.83	3303.64	3181.18
ENSCJAG00000013845	CPD	3474.15	4027.97	3127.77
ENSCJAG00000002574	PPP2R5B	3473.23	2571.19	1592.73
ENSCJAG00000010267	EXPH5	3470.47	3378.82	4067.81
ENSCJAG00000019464	UBE2K	3469.55	2591.51	1697.41
ENSCJAG00000006571	OXR1	3465.87	2333.48	1323.53
ENSCJAG00000003844	NR1D2	3464.94	4374.38	2061.68
ENSCJAG00000003194	YPEL5	3464.02	3546.44	3118.16
ENSCJAG00000002541	SERF2	3460.34	3635.84	4252.62
ENSCJAG00000005512	HNRNPR	3458.5	3434.69	2994.24
ENSCJAG00000005096	TNPO2	3457.58	2292.84	2079.84
ENSCJAG00000011689	CHID1	3452.98	3305.67	4361.58
ENSCJAG00000012878	NBR1	3452.98	3243.71	5175.57
ENSCJAG00000021578	NRD1	3452.06	3200.02	3223.91
ENSCJAG00000001637	SECISBP2L	3452.06	2842.43	1555.34
ENSCJAG00000017452	SPIN1	3450.22	2419.83	1911.06
ENSCJAG00000008232	SZRD1	3450.22	2812.97	3625.57
ENSCJAG00000003925	FMR1	3446.54	4011.71	2387.49
ENSCJAG00000021416	VPS28	3443.78	3994.44	3220.71
ENSCJAG00000016664	HEXB	3440.1	5398.39	5064.47
ENSCJAG00000019202	HIF1A	3440.1	3764.85	2151.41
ENSCJAG00000011185	IDH3G	3440.1	3002.94	3775.12
ENSCJAG00000013215	NELL2	3438.26	866.546	270.262
ENSCJAG00000008881	TIAM1	3433.65	925.467	1113.09
ENSCJAG00000020748	CDH2	3432.73	3770.95	800.103
ENSCJAG00000014482	ATP6V1H	3430.89	2728.65	1709.17
ENSCJAG00000006170	ECE1	3429.97	3655.14	3848.83
ENSCJAG00000006493	PINK1	3428.13	2507.19	2412.06
ENSCJAG00000019168	FADS2	3426.29	1268.83	1286.15
ENSCJAG00000006606	ITGB5	3422.61	4645.62	3504.86
ENSCJAG00000011891	PPP5C	3413.41	2971.45	3180.12
ENSCJAG00000007077	SLC35B1	3412.49	3159.39	2370.4
ENSCJAG00000018254	HEXA	3406.97	4744.16	4894.62
ENSCJAG00000012607	RABAC1	3405.13	3089.29	3159.82
ENSCJAG00000018164	WIPI2	3405.13	2604.72	3007.06
ENSCJAG00000016859	DNAJC6	3403.28	1284.07	559.752
ENSCJAG00000019682	TIAL1	3403.28	4378.44	3347.83
ENSCJAG00000018101	TOP1	3399.6	3884.73	2557.34
ENSCJAG00000037618	EHMT2	3398.68	3598.25	2515.68
ENSCJAG00000021361	BTBD3	3395.92	1496.39	796.898
ENSCJAG00000015872	ZNF706	3395.92	4038.12	3518.74
ENSCJAG00000011458	DENND5A	3395	1672.14	1339.56
ENSCJAG00000008085	ATF2	3394.08	4143.78	2086.25
ENSCJAG00000020999	NOP56	3393.16	3703.9	3692.87
ENSCJAG00000020807	RMDN3	3390.4	4693.37	5579.36
ENSCJAG00000003872	CNGA2	3388.56	3266.06	1548.93
ENSCJAG00000013712	CCDC17	3387.64	24951	52256.7
ENSCJAG00000006371	COL16A1	3387.64	1855	2715.44
ENSCJAG00000010948	NUCKS1	3385.8	3387.96	3724.91
ENSCJAG00000009607	GPRC5B	3384.88	781.212	1333.15
ENSCJAG00000006709	MINOS1	3383.96	3523.07	5328.32
ENSCJAG00000016816	PLXNA3_2	3383.96	2603.7	1973.02
ENSCJAG00000010170	TBC1D9B	3381.2	2771.32	3430.08
ENSCJAG00000007514	SNRNP200	3372.91	2368.02	2812.65
ENSCJAG00000001989		3372.91	5230.77	5132.84
ENSCJAG00000018011	ACTR1A	3371.99	1908.84	1791.42
ENSCJAG00000010839	ANKH	3371.07	2965.35	1089.59
ENSCJAG00000008041	CHN1	3371.07	470.353	395.245
ENSCJAG00000011333	SDF4	3371.07	3126.88	3300.83
ENSCJAG00000010907	FBXO11	3368.31	2857.67	2250.76
ENSCJAG00000022857		3367.39	6667.22	9355.54
ENSCJAG00000018541	ETFB	3365.55	2718.5	2800.89
ENSCJAG00000007927	SDHB	3363.71	3391.01	3613.82
ENSCJAG00000019965	ARFGAP2	3360.03	3046.62	2931.22
ENSCJAG00000012602	GOLGA4	3360.03	3313.8	3355.31
ENSCJAG00000016627	KHSRP	3360.03	3189.86	3332.87
ENSCJAG00000021410	CYHR1	3353.59	3103.51	3865.92
ENSCJAG00000002681	PLP2	3351.75	3473.29	4546.38
ENSCJAG00000008874	ERBB2	3349.91	4366.25	4529.29
ENSCJAG00000005998	SEC63	3348.99	3615.52	3485.63
ENSCJAG00000007456	SSX2IP	3348.07	4560.29	1807.44
ENSCJAG00000011668	TMEM9B	3345.31	3167.51	2174.91
ENSCJAG00000007320	MICU1	3343.46	2979.58	3065.82
ENSCJAG00000000228	BNIP3	3341.62	3062.88	4137.25
ENSCJAG00000008128	DEGS1	3340.7	3152.28	1992.25
ENSCJAG00000004134	PNKP	3339.78	5378.07	4406.44
ENSCJAG00000009973	JTB	3337.02	3057.8	3022.02
ENSCJAG00000019655	VAMP8	3333.34	6223.28	6989.42
ENSCJAG00000014883	APPL2	3332.42	4195.59	5125.36
ENSCJAG00000014988	ACLY	3331.5	2722.56	1840.56
ENSCJAG00000006079	PIN1	3330.58	2020.59	2633.18
ENSCJAG00000001486	KIAA0319L	3327.82	4231.14	3058.34
ENSCJAG00000009446	UBE2Q1	3325.98	2791.64	2936.56
ENSCJAG00000021026	POMGNT1	3322.3	3455.01	2619.3
ENSCJAG00000013773	DLG1	3319.54	3214.25	1938.83
ENSCJAG00000008608		3316.78	4647.65	5510.99
ENSCJAG00000016418	DLD	3315.86	2808.91	2681.25
ENSCJAG00000011929	TUSC3	3313.09	2957.23	2179.19
ENSCJAG00000005609	DAZAP1	3311.25	2968.4	3077.57
ENSCJAG00000015396	ATP6V1D	3309.41	3197.99	3236.73
ENSCJAG00000011920	GPR56	3308.49	1192.64	1610.89
ENSCJAG00000019957	AP1B1	3307.57	2250.17	2505
ENSCJAG00000018094	KRT4	3306.65	889.911	1271.19
ENSCJAG00000006953	PRELID1	3302.97	2788.59	3498.45
ENSCJAG00000016034	ZNHIT1	3302.97	3794.31	3505.93
ENSCJAG00000018648	A2M	3302.05	1243.44	2163.16
ENSCJAG00000019671	COPE	3299.29	2858.69	3645.86
ENSCJAG00000006319	DNM2	3297.45	3138.05	3029.5
ENSCJAG00000015192	SULT4A1	3296.53	873.657	577.912
ENSCJAG00000002267	COPS8	3295.61	2560.02	2334.08
ENSCJAG00000013969	SIRT2	3295.61	2187.19	1954.86
ENSCJAG00000006392	SNX6	3292.85	3426.56	2879.94
ENSCJAG00000005396	USF1	3288.25	3424.53	2646
ENSCJAG00000001571	PRMT2	3287.33	2071.38	2371.47
ENSCJAG00000010521	ERLEC1	3283.64	3060.85	2736.8
ENSCJAG00000014308	MYH10	3283.64	1977.92	1936.7
ENSCJAG00000017414	PIGT	3282.72	3171.58	2879.94
ENSCJAG00000023437	MAGEH1	3281.8	2431	1602.34
ENSCJAG00000018286	SPRYD3	3279.96	1273.91	1504.07
ENSCJAG00000016045	STK38	3279.96	3330.06	1654.69
ENSCJAG00000006700	DHRS1	3279.04	2806.88	3279.46
ENSCJAG00000014419	PSMA7	3279.04	3515.96	3613.82
ENSCJAG00000000416	IQCJ-SCHIP1	3277.2	3585.04	1533.98
ENSCJAG00000014560		3276.28	4034.06	4545.31
ENSCJAG00000020616	NDUFAB1	3273.52	3776.03	4901.03
ENSCJAG00000006479	FAM53C	3272.6	2406.62	1595.93
ENSCJAG00000007990	BCL2L2	3269.84	2382.24	2405.65
ENSCJAG00000011879	CSNK1E	3269.84	2373.1	2343.69
ENSCJAG00000003988	FDFT1	3269.84	4208.79	2577.64
ENSCJAG00000016193	NAMPT	3269.84	4565.37	3580.7
ENSCJAG00000005572	PSMD14	3267.08	3432.66	2958.99
ENSCJAG00000015401	MAT2B	3266.16	3633.8	2982.49
ENSCJAG00000004494	RAD23A	3266.16	2850.56	3267.71
ENSCJAG00000001863	COL6A2	3263.4	914.292	1467.75
ENSCJAG00000007869	TMEM47	3263.4	2907.45	2343.69
ENSCJAG00000012528	PFKM	3262.48	1293.22	1107.75
ENSCJAG00000014376	ZNF207	3259.72	4079.78	3698.21
ENSCJAG00000020045	MADD	3258.8	1902.74	1367.33
ENSCJAG00000005709	TIMM17A	3258.8	2968.4	2821.19
ENSCJAG00000010002	CUL1	3257.88	3025.29	3282.67
ENSCJAG00000014441	RBM25	3256.04	4269.74	2837.21
ENSCJAG00000020887	ANXA6	3255.12	2648.4	3227.12
ENSCJAG00000005368	TMEM9	3255.12	3072.02	3015.61
ENSCJAG00000007197	PRKCD	3253.27	3624.66	3307.24
ENSCJAG00000003921	PTK2	3252.35	3651.07	3109.61
ENSCJAG00000002200	COPB2	3251.43	4476.98	4651.07
ENSCJAG00000010565	CISD1	3249.59	4186.44	2213.37
ENSCJAG00000010360	LSM14A	3249.59	3726.25	3330.74
ENSCJAG00000010300	PSME4	3244.99	3738.44	3113.89
ENSCJAG00000003784	UBE2E1	3244.99	3256.91	2690.87
ENSCJAG00000009416	SUCO	3244.07	3841.04	1768.99
ENSCJAG00000001727	SNRK	3242.23	2192.27	1404.72
ENSCJAG00000004508	STK24	3242.23	2435.06	2883.15
ENSCJAG00000009896	VPS36	3242.23	2831.26	1855.51
ENSCJAG00000016804	EVL	3239.47	1479.12	1551.07
ENSCJAG00000018026		3239.47	4268.73	5048.45
ENSCJAG00000005942	PAX6	3237.63	3238.63	1595.93
ENSCJAG00000008595	GARS	3236.71	2897.29	1851.24
ENSCJAG00000016985	MPC2	3233.95	3869.49	3208.96
ENSCJAG00000021574	OSBPL9	3231.19	4350	3654.41
ENSCJAG00000021575	HLA-DPB1	3228.43	6306.58	3417.26
ENSCJAG00000017160	MRPS25	3228.43	4135.65	3952.45
ENSCJAG00000007884	CIR1	3227.51	3635.84	4216.3
ENSCJAG00000018123	GPS1	3226.59	3085.23	3199.34
ENSCJAG00000017480	MRPL43	3224.75	3177.67	2627.84
ENSCJAG00000007032	TSG101	3224.75	3943.65	2994.24
ENSCJAG00000008877	XPO1	3224.75	3697.8	3034.84
ENSCJAG00000020174	CCAR2	3223.83	2351.76	3023.09
ENSCJAG00000017968	POSTN	3223.83	2825.16	2352.24
ENSCJAG00000001606	S100B	3223.83	561.782	351.447
ENSCJAG00000009180	ZNF512	3223.83	3594.18	2733.6
ENSCJAG00000015606	COPS6	3221.06	3624.66	3814.64
ENSCJAG00000014327	KIAA0195	3220.14	2891.2	3048.72
ENSCJAG00000012301	ARPP21	3219.22	457.146	191.213
ENSCJAG00000002227	AKAP8L	3217.38	3423.52	3090.38
ENSCJAG00000002505	FMO5	3217.38	6832.81	8435.8
ENSCJAG00000019262	SYT1	3214.62	116.826	115.369
ENSCJAG00000021611	WBP11	3214.62	3112.66	3195.07
ENSCJAG00000008008	HADHA	3213.7	3525.1	3265.57
ENSCJAG00000003999	DAG1	3211.86	3307.71	3473.88
ENSCJAG00000007572	ZFAND6	3211.86	2853.61	2673.78
ENSCJAG00000015818	UBE2L3	3210.94	2252.21	2294.55
ENSCJAG00000007992	TOR1AIP1	3209.1	3218.31	1994.38
ENSCJAG00000021946		3209.1	1629.47	2006.13
ENSCJAG00000016837	AHSA1	3208.18	3212.21	5192.66
ENSCJAG00000016291	PNN	3208.18	3733.36	2236.87
ENSCJAG00000015365	MAP6	3206.34	3098.43	2834.01
ENSCJAG00000014213	KARS	3205.42	2804.85	3701.41
ENSCJAG00000007431	USP5	3204.5	2175	2128.98
ENSCJAG00000021169	PSMC2	3199.9	2937.93	2856.44
ENSCJAG00000019574	PTK2B	3198.06	760.894	1014.82
ENSCJAG00000004082	CXHXORF40A	3195.3	2571.19	3503.79
ENSCJAG00000013870	TPP1	3195.3	3022.24	2547.72
ENSCJAG00000009422	NUCB2	3192.53	3058.82	4179.98
ENSCJAG00000004635	HDAC2	3191.61	3132.97	2198.41
ENSCJAG00000002316	RASGRF1	3190.69	159.493	114.3
ENSCJAG00000018000	RALGDS	3188.85	2866.81	2438.77
ENSCJAG00000006722	ACTR2	3187.93	2519.38	2711.16
ENSCJAG00000011325	HSD17B12	3187.93	4214.89	2727.19
ENSCJAG00000011238	TMEM167A	3187.93	3073.04	2031.77
ENSCJAG00000002427	RPL22L1	3185.17	5144.42	4546.38
ENSCJAG00000016056	SRPK2	3185.17	2868.85	2485.77
ENSCJAG00000009963	SLC25A39	3184.25	2567.13	3001.72
ENSCJAG00000017340	TM2D3	3183.33	2879	1866.2
ENSCJAG00000007418	UBXN6	3183.33	2466.56	2472.95
ENSCJAG00000007137	PHB2	3181.49	2422.87	3269.85
ENSCJAG00000001832	BRD7	3179.65	3698.82	3326.46
ENSCJAG00000012189	FAM192A	3179.65	2596.59	2752.82
ENSCJAG00000016931	RNASEK	3178.73	2949.1	2158.89
ENSCJAG00000002419	SCAP	3178.73	2903.39	3377.74
ENSCJAG00000014274	ADRM1	3177.81	2922.69	3183.32
ENSCJAG00000011792	TCP1	3177.81	3173.61	3830.67
ENSCJAG00000001038	DMXL2	3176.89	2971.45	1302.17
ENSCJAG00000010483	REPIN1	3175.05	3209.17	4212.02
ENSCJAG00000005783	PCBP4	3172.29	3819.71	1681.39
ENSCJAG00000005227	DYNLT3	3171.37	2859.7	2412.06
ENSCJAG00000006572	NUPR1	3171.37	2155.7	2608.61
ENSCJAG00000007365	R3HDM2	3171.37	2460.46	2918.4
ENSCJAG00000018031	ATP6V1F	3170.45	2332.46	2549.86
ENSCJAG00000020936	THBS1	3170.45	1099.18	679.393
ENSCJAG00000018927	NELFCD	3168.61	2839.39	2492.18
ENSCJAG00000000425	IMPA1	3167.69	4705.56	2763.51
ENSCJAG00000007183	ALDH4A1	3166.77	2766.24	2422.74
ENSCJAG00000018854	SHOC2	3165.85	3602.31	2367.19
ENSCJAG00000007051	GORASP2	3164.01	2805.86	2749.62
ENSCJAG00000003764	UBE3A	3164.01	3228.47	2357.58
ENSCJAG00000004377		3163.09	3642.95	2316.99
ENSCJAG00000016862	TIPRL	3161.24	3413.36	1865.13
ENSCJAG00000020896		3157.56	2639.26	2484.7
ENSCJAG00000009321	VPS29	3156.64	3915.2	3385.22
ENSCJAG00000011043		3155.72	4755.34	3841.35
ENSCJAG00000032965		3152.96	2413.73	2384.29
ENSCJAG00000015981	SORBS1	3152.04	2203.44	1096
ENSCJAG00000013657	RHOC	3151.12	4017.81	3968.47
ENSCJAG00000012842	SYNE1	3151.12	3159.39	8685.77
ENSCJAG00000003408	SH3BP5	3150.2	1096.13	1922.81
ENSCJAG00000019672	KMT2C	3149.28	3887.77	2284.94
ENSCJAG00000003624	ANXA11	3147.44	3824.79	5704.34
ENSCJAG00000019580	TAB2	3147.44	3286.37	2229.39
ENSCJAG00000018334	EIF2S2	3146.52	3029.35	3127.77
ENSCJAG00000017220	SEL1L	3145.6	2694.11	2016.82
ENSCJAG00000009974	ELMOD1	3142.84	919.372	323.673
ENSCJAG00000000886	ARPP19	3141	2148.59	1351.31
ENSCJAG00000012896	KIAA1279	3141	3493.61	2428.08
ENSCJAG00000007151	EIF4E	3140.08	2805.86	2302.03
ENSCJAG00000022763	HEXIM1	3140.08	4479.02	3965.26
ENSCJAG00000020710	PPP1R11	3139.16	2592.53	2589.39
ENSCJAG00000005226	PODXL2	3138.24	379.939	277.739
ENSCJAG00000001652	MRPL12	3135.48	2350.75	2850.03
ENSCJAG00000006846	PPP4C	3134.56	3968.03	4182.11
ENSCJAG00000019087	PPM1A	3132.72	2974.5	2233.67
ENSCJAG00000019278	TIA1	3131.79	5341.5	3646.93
ENSCJAG00000014417	PSMC4	3130.87	2837.35	2650.27
ENSCJAG00000015481		3130.87	3490.56	2060.61
ENSCJAG00000014530	RB1CC1	3129.03	3121.8	2157.82
ENSCJAG00000009364	ANAPC7	3123.51	3652.09	3172.64
ENSCJAG00000015372	EIF2AK1	3122.59	2633.16	2092.66
ENSCJAG00000007853	SARNP	3122.59	3731.33	4265.44
ENSCJAG00000007455	PI4KB	3121.67	3062.88	2963.27
ENSCJAG00000011722	WTAP	3121.67	3586.06	2780.6
ENSCJAG00000008586	EHBP1	3120.75	1658.93	1239.14
ENSCJAG00000009934	YTHDC1	3117.99	2457.41	2558.41
ENSCJAG00000019653	DUSP6	3117.07	1922.05	1374.81
ENSCJAG00000014307	IGF1	3116.15	1081.91	915.472
ENSCJAG00000001981		3116.15	1861.09	2284.94
ENSCJAG00000012154	FAM173A	3115.23	3643.96	4456.65
ENSCJAG00000038149	COPB1	3110.63	4267.71	4643.59
ENSCJAG00000001599	RAB1B	3110.63	2421.86	2472.95
ENSCJAG00000009747	TPM3	3110.63	2280.65	3613.82
ENSCJAG00000014773	SF3B3	3107.87	2703.26	2640.66
ENSCJAG00000011718	R3HDM1	3106.03	2584.4	1289.35
ENSCJAG00000031816	RFK	3103.27	4694.38	2380.01
ENSCJAG00000012016	POLR2C	3097.74	3104.53	2995.31
ENSCJAG00000000276	PPP1R15A	3094.98	852.324	924.018
ENSCJAG00000019878	CKAP5	3089.46	2618.94	1905.72
ENSCJAG00000019209	MTMR6	3088.54	3520.03	2134.32
ENSCJAG00000015686		3086.7	2633.16	3064.75
ENSCJAG00000007321	C7	3084.86	2705.29	3041.25
ENSCJAG00000001470	MRPL11	3084.86	3604.34	4414.99
ENSCJAG00000021450	MAF1	3083.94	2352.78	3749.48
ENSCJAG00000019166	CPEB4	3081.18	2571.19	1081.05
ENSCJAG00000011069	MUC16	3081.18	7282.85	20828.3
ENSCJAG00000015972	FKBP3	3077.5	3580.98	2589.39
ENSCJAG00000001500	ZSWIM8	3075.66	3736.41	3073.29
ENSCJAG00000014375	BCL6	3074.74	3283.33	1934.56
ENSCJAG00000016509	PRPF19	3074.74	2069.35	2952.58
ENSCJAG00000001128	TSEN34	3074.74	3352.4	3307.24
ENSCJAG00000036009	ATF6B	3072.9	3275.2	3217.5
ENSCJAG00000009719	TTC21A	3072.9	2567.13	3825.33
ENSCJAG00000005376	PFDN2	3071.98	5156.61	4450.24
ENSCJAG00000017062	HSD17B4	3071.05	3429.61	2961.13
ENSCJAG00000014477	GRSF1	3069.21	2979.58	2440.9
ENSCJAG00000010176	ACSBG1	3067.37	381.971	50.2067
ENSCJAG00000009718	IFI27L2	3066.45	3510.88	3139.52
ENSCJAG00000008982	ORMDL3	3066.45	2274.56	2878.88
ENSCJAG00000004553	NT5DC1	3058.17	5956.11	5245
ENSCJAG00000010978	PATZ1	3055.41	4260.6	3624.5
ENSCJAG00000006820	CTNNA1	3049.89	2446.24	3894.76
ENSCJAG00000017446	FMN2	3048.05	2508.21	658.029
ENSCJAG00000001037	YARS	3048.05	2130.3	1860.85
ENSCJAG00000018863		3048.05	2511.26	2866.06
ENSCJAG00000006710	SSB	3047.13	3712.03	3988.76
ENSCJAG00000010127	ACAT1	3042.53	2770.31	2101.21
ENSCJAG00000019649	DDX42	3042.53	3034.43	3374.53
ENSCJAG00000004430	RALBP1	3038.84	2074.43	2190.94
ENSCJAG00000010791	ETFA	3035.16	3181.74	3888.35
ENSCJAG00000015734	PPME1	3034.24	2060.21	1657.89
ENSCJAG00000002851	COL9A2	3032.4	4378.44	1264.78
ENSCJAG00000014557	DNAJB11	3029.64	2380.21	2824.4
ENSCJAG00000002080	GATM	3028.72	1420.2	913.335
ENSCJAG00000007912	NCOA1	3027.8	2706.31	1329.94
ENSCJAG00000036303	AQP1	3026.88	2048.01	3625.57
ENSCJAG00000006804	CTSK	3025.96	1735.12	1500.86
ENSCJAG00000001359	SPPL3	3025.96	2541.73	1543.59
ENSCJAG00000006078	BCAN	3025.04	184.89	129.256
ENSCJAG00000020695	SS18	3025.04	3218.31	3120.3
ENSCJAG00000012507	NUP93	3023.2	2057.16	2402.45
ENSCJAG00000019627	UPF1	3019.52	2969.42	3149.14
ENSCJAG00000015968	AP1S1	3018.6	2849.54	2242.21
ENSCJAG00000017905	SMEK1	3018.6	4002.57	2851.1
ENSCJAG00000014407	TCEA1	3017.68	3548.47	2203.76
ENSCJAG00000008530	NUDT2	3012.16	3995.46	3344.62
ENSCJAG00000003384	TRABD	3012.16	4087.9	3746.28
ENSCJAG00000003955	CTSB	3011.23	3170.56	4981.15
ENSCJAG00000011811		3010.31	2602.69	2870.33
ENSCJAG00000019956	PPP1R10	3009.39	2773.35	2261.44
ENSCJAG00000005636	PMF1	3006.63	1204.83	1022.29
ENSCJAG00000021619	RXRB	3006.63	3226.44	2602.2
ENSCJAG00000000874	UBE2S	3005.71	2740.84	2253.96
ENSCJAG00000010725	SNAPC4	3003.87	4530.83	5096.52
ENSCJAG00000002788	CLIC1	2995.59	4367.27	10047.8
ENSCJAG00000011461	FAM120A	2993.75	2979.58	2494.31
ENSCJAG00000019857	NUDT16L1	2992.83	3120.78	3142.73
ENSCJAG00000002235	SCYL1	2991.91	2562.05	3227.12
ENSCJAG00000010537	USP47	2991.91	3301.61	2876.74
ENSCJAG00000007326	UBE2Z	2990.07	2157.73	2173.84
ENSCJAG00000020068	ARL6IP1	2985.47	3876.6	1779.67
ENSCJAG00000000781	PPM1B	2985.47	2677.86	1645.07
ENSCJAG00000016590	PGM1	2984.55	2914.56	2845.76
ENSCJAG00000012845	BACE1	2982.71	1418.17	1070.36
ENSCJAG00000008200	BCLAF1	2982.71	2669.73	2603.27
ENSCJAG00000013615	PDE6D	2982.71	3496.66	2089.45
ENSCJAG00000004894	MEA1	2981.79	3032.4	4245.14
ENSCJAG00000007167		2980.86	3314.82	4009.06
ENSCJAG00000007105	CAND1	2978.1	2967.39	2725.05
ENSCJAG00000000613	VWF	2977.18	1312.52	4102
ENSCJAG00000011654	ABHD12	2976.26	2152.65	1877.95
ENSCJAG00000009483	DDTL	2973.5	4976.8	5248.21
ENSCJAG00000016925	IFRD1	2970.74	1881.41	1798.9
ENSCJAG00000018225	NBEA	2970.74	2855.64	1489.11
ENSCJAG00000015735	ATF3	2969.82	158.477	175.189
ENSCJAG00000005847	S100A12	2964.3	436.829	1761.51
ENSCJAG00000009781	TEP1	2964.3	3799.39	3100
ENSCJAG00000009557	C12orf76	2963.38	2586.43	1602.34
ENSCJAG00000007239		2963.38	2803.83	2322.33
ENSCJAG00000009759	WDR48	2961.54	2785.54	2051
ENSCJAG00000011830	MINK	2959.7	2016.52	1995.45
ENSCJAG00000011308	RTFDC1	2959.7	2901.35	3181.18
ENSCJAG00000001770	MCM3AP	2958.78	2746.94	3403.38
ENSCJAG00000001614	KLC2	2957.86	1885.47	1290.42
ENSCJAG00000031307	TM4SF1	2953.26	1693.47	2593.66
ENSCJAG00000021135	CELF4	2951.42	114.794	91.8676
ENSCJAG00000015235		2951.42	2521.41	2557.34
ENSCJAG00000004361	ANKRD12	2950.49	2582.37	2096.93
ENSCJAG00000018517	INSIG1	2950.49	4127.52	1724.12
ENSCJAG00000018269	OTUB1	2950.49	2090.68	2605.41
ENSCJAG00000019418	SSBP2	2948.65	3511.9	1711.3
ENSCJAG00000005733	MFSD6	2947.73	4073.68	2210.16
ENSCJAG00000019932	PTGES2	2947.73	3022.24	3118.16
ENSCJAG00000017041	LONP1	2946.81	2394.43	3016.68
ENSCJAG00000015923	RRM2B	2943.13	3552.53	1388.7
ENSCJAG00000011778	CMTM6	2942.21	3850.19	3964.2
ENSCJAG00000005120	TUSC2	2942.21	2107.95	2615.02
ENSCJAG00000006827	PPP6C	2940.37	2790.62	2304.17
ENSCJAG00000014969	RNPS1	2940.37	2109.98	2190.94
ENSCJAG00000017503	C19ORF10	2939.45	3670.38	3508.06
ENSCJAG00000015444	HCFC1R1	2938.53	3008.02	3396.97
ENSCJAG00000023253		2938.53	300.701	3020.95
ENSCJAG00000022568	UQCR10	2937.61	4198.63	4394.69
ENSCJAG00000007315	ACSL4	2936.69	3439.77	1358.79
ENSCJAG00000007954	POLD2	2935.77	2281.67	3169.43
ENSCJAG00000002717	TMEM167B	2935.77	3670.38	2428.08
ENSCJAG00000012886	PPP1R37	2934.85	2747.96	3011.34
ENSCJAG00000019377	TEX2	2934.85	2672.78	1615.16
ENSCJAG00000007210		2934.85	2918.62	3643.73
ENSCJAG00000003659	SMAP1	2933.93	2914.56	1979.43
ENSCJAG00000005777	NCSTN	2933.01	3617.55	2823.33
ENSCJAG00000009378	STX12	2933.01	2863.77	1625.84
ENSCJAG00000017904		2930.25	894.991	698.621
ENSCJAG00000015472	PTPRM	2928.41	3493.61	2051
ENSCJAG00000013777	ACTN4	2926.57	2074.43	2312.71
ENSCJAG00000034346	ADH7	2925.65	9680.32	11090.3
ENSCJAG00000022264	SF3B5	2925.65	3397.1	3707.82
ENSCJAG00000011151	TMED9	2924.73	3112.66	3802.89
ENSCJAG00000012411	BCCIP	2922.89	2728.65	3786.87
ENSCJAG00000007385	LMO4	2922.89	3245.74	2852.17
ENSCJAG00000003244	PCDH10	2922.89	537.401	373.88
ENSCJAG00000010691	PHIP	2922.89	3744.53	1575.64
ENSCJAG00000001793		2922.89	1529.92	3087.18
ENSCJAG00000019837	CDIP1	2921.05	956.959	917.608
ENSCJAG00000015116	ZFP36L1	2919.2	2143.51	1460.27
ENSCJAG00000018680	ACTR10	2917.36	3171.58	2517.81
ENSCJAG00000005560	C21H21ORF33	2917.36	2007.38	2647.07
ENSCJAG00000016864	SLC25A29	2915.52	3868.47	3126.7
ENSCJAG00000011894	CHPF	2911.84	1894.62	1848.04
ENSCJAG00000018126	VEGFB	2909.08	2741.86	2667.37
ENSCJAG00000032834	NDUFB10	2907.24	2836.34	2861.78
ENSCJAG00000010908	LIMK2	2905.4	3855.27	3724.91
ENSCJAG00000009585	COX7A1	2904.48	3257.93	3806.1
ENSCJAG00000006258	EIF4G3	2903.56	2754.05	2484.7
ENSCJAG00000005621	MAPK10	2901.72	1487.25	932.563
ENSCJAG00000000713	GLCCI1	2899.88	3419.45	1130.19
ENSCJAG00000018079	WBP1L	2899.88	2707.32	2868.19
ENSCJAG00000020495	ASPN	2898.96	972.197	1923.88
ENSCJAG00000012231		2896.2	3803.46	6081.42
ENSCJAG00000012824	ABCA2	2892.52	3399.14	3120.3
ENSCJAG00000005098	UBE2A	2892.52	3144.15	2595.8
ENSCJAG00000000970	HDAC1	2891.6	3505.8	2806.24
ENSCJAG00000000889		2887.91	3526.12	7087.7
ENSCJAG00000011753	DNPEP	2886.99	2714.43	3185.46
ENSCJAG00000019285	RNF6	2883.31	3783.14	3509.13
ENSCJAG00000012934	MAN1B1	2882.39	2410.68	2650.27
ENSCJAG00000016904	DCAF6	2881.47	2292.84	1876.88
ENSCJAG00000007133	CDC42SE1	2879.63	2584.4	3125.64
ENSCJAG00000010749	RANBP1	2878.71	3345.29	4004.79
ENSCJAG00000019128	SIX1	2878.71	4751.27	4511.13
ENSCJAG00000003405	TCEAL3	2876.87	1171.31	1545.73
ENSCJAG00000008475	CTNND1	2874.11	3137.04	2680.19
ENSCJAG00000004856	SNX1	2874.11	2121.16	2501.79
ENSCJAG00000001245	SP8	2871.35	1812.33	808.649
ENSCJAG00000010617	PES1	2869.51	3083.2	4783.53
ENSCJAG00000019403	NAGK	2868.59	2434.05	2857.51
ENSCJAG00000015960	UBR5	2865.83	3430.63	2646
ENSCJAG00000002371	CAPN1	2863.99	2985.67	3983.42
ENSCJAG00000019783	CRIP2	2863.07	3610.44	5358.23
ENSCJAG00000006561	ATP2B4	2860.31	1362.3	1264.78
ENSCJAG00000004013	LMBRD1	2860.31	3756.73	2428.08
ENSCJAG00000016488	FYTTD1	2858.46	2734.75	2271.05
ENSCJAG00000019872	IER3	2857.54	1764.58	1586.32
ENSCJAG00000004620	RBM6	2856.62	3133.99	2636.39
ENSCJAG00000019473	POMP	2854.78	3104.53	3049.79
ENSCJAG00000009218	KLHL2	2852.94	3090.31	1836.28
ENSCJAG00000002176	SF3A3	2852.94	2974.5	2596.86
ENSCJAG00000006912	ANK3	2852.02	3161.42	3219.64
ENSCJAG00000007834	KPNB1	2851.1	2475.7	3007.06
ENSCJAG00000001498	AKTIP	2848.34	3651.07	3323.26
ENSCJAG00000003219	ZADH2	2848.34	2053.09	1748.69
ENSCJAG00000007094		2848.34	1961.66	2400.31
ENSCJAG00000004268	MYH14	2844.66	2828.21	3292.28
ENSCJAG00000005253	ARPC5	2843.74	3026.31	2436.63
ENSCJAG00000015541	PRPF40A	2843.74	3765.87	3060.47
ENSCJAG00000020982	PRPF40B	2843.74	4776.67	5202.27
ENSCJAG00000036983	ABHD17A	2841.9	2472.65	2451.58
ENSCJAG00000015979	AP3B2	2841.9	1760.52	691.144
ENSCJAG00000009960	EIF5B	2841.9	2146.55	3086.11
ENSCJAG00000014935	SLC39A9	2841.9	3224.4	2277.46
ENSCJAG00000014538	COMT	2840.06	3876.6	3613.82
ENSCJAG00000003793	MMP7	2836.38	1369.41	376.016
ENSCJAG00000005913	DCAF8	2832.7	3385.93	2731.46
ENSCJAG00000009468	FBXO21	2832.7	2617.92	1679.26
ENSCJAG00000009046	S100A16	2832.7	3427.58	3060.47
ENSCJAG00000011967	DARS	2831.78	2741.86	3058.34
ENSCJAG00000007552	DNAJA2	2831.78	3478.37	3932.15
ENSCJAG00000004066	OARD1	2831.78	3541.36	4464.13
ENSCJAG00000001401	CAMK2G	2830.86	1074.8	824.672
ENSCJAG00000002273	ANKS1B	2827.17	887.879	311.923
ENSCJAG00000016575	PGAM1	2826.25	1304.39	1442.11
ENSCJAG00000001184	SLC5A6	2823.49	2619.96	2416.33
ENSCJAG00000017860	EIF1B	2822.57	2034.81	1911.06
ENSCJAG00000018162	LGMN	2822.57	3266.06	4001.58
ENSCJAG00000000974	ALKBH5	2819.81	2460.46	3783.67
ENSCJAG00000008783	GSK3B	2818.89	1928.14	1776.46
ENSCJAG00000001848	RPA1	2817.05	3015.13	2659.89
ENSCJAG00000007299		2817.05	1291.18	1406.86
ENSCJAG00000002539	STXBP3	2816.13	4211.84	2179.19
ENSCJAG00000009804	YTHDF2	2815.21	3251.83	3230.32
ENSCJAG00000004174	KIAA0232	2808.77	2202.43	2023.22
ENSCJAG00000002054	CCSER2	2806.93	2380.21	1511.54
ENSCJAG00000014701	C7orf57	2806.01	2736.78	2626.77
ENSCJAG00000002740	METAP2	2806.01	3014.12	2569.09
ENSCJAG00000012030	UBP1	2805.09	2192.27	1668.57
ENSCJAG00000010799	MEF2C	2804.17	553.655	881.288
ENSCJAG00000002786	TP53BP1	2804.17	2394.43	2158.89
ENSCJAG00000009482	SEMA4B	2802.33	3336.15	2268.92
ENSCJAG00000012643	RELN	2801.41	95.4927	124.983
ENSCJAG00000001378	USP8	2801.41	3500.72	2923.74
ENSCJAG00000009726	APEX1	2800.49	3336.15	2417.4
ENSCJAG00000003305	ARIH2	2800.49	2860.72	3049.79
ENSCJAG00000020043	TFRC	2798.64	2297.92	2257.17
ENSCJAG00000020825	DDN	2796.8	8.12704	55.5479
ENSCJAG00000018928	MTA2	2796.8	2474.68	2300.96
ENSCJAG00000020141	PITPNB	2796.8	2642.3	2278.53
ENSCJAG00000007612	SELK	2796.8	5384.17	3579.63
ENSCJAG00000002459	VPS51	2796.8	3160.4	3039.11
ENSCJAG00000005780	ACSL1	2795.88	3299.58	3775.12
ENSCJAG00000007838	PADI2	2795.88	1031.12	980.634
ENSCJAG00000006445		2795.88	3284.34	2919.47
ENSCJAG00000020971		2793.12	3247.77	3387.35
ENSCJAG00000001170	ATRAID	2791.28	4927.02	5146.72
ENSCJAG00000006431	GRHL1	2791.28	4899.59	1255.17
ENSCJAG00000013908		2791.28	72.1275	133.529
ENSCJAG00000002060	INPP5K	2789.44	2531.57	1951.65
ENSCJAG00000014837	KAT2A	2789.44	2955.2	2543.45
ENSCJAG00000021195	SPEF1	2789.44	4409.94	5626.36
ENSCJAG00000015215	PDE4D	2788.52	1681.28	823.604
ENSCJAG00000013932	C2CD2L	2786.68	2567.13	1691.01
ENSCJAG00000012136	RAB28	2786.68	2621.99	2678.05
ENSCJAG00000008053	YKT6	2786.68	1509.6	2150.34
ENSCJAG00000007075	TLK1	2782.08	3264.02	2246.48
ENSCJAG00000012692	PSME1	2778.4	3743.52	4316.71
ENSCJAG00000019946	C1H9ORF16	2777.48	3440.79	3137.39
ENSCJAG00000011936	ERBB3	2774.72	4150.89	3732.39
ENSCJAG00000012847	CIC	2773.8	2197.35	1745.49
ENSCJAG00000016947	SNW1	2772.88	2569.16	3060.47
ENSCJAG00000007011	DDAH1	2771.04	1731.06	1101.34
ENSCJAG00000015468	RAB12	2769.19	1792.01	1323.53
ENSCJAG00000017914	TRPC4AP	2769.19	2519.38	2816.92
ENSCJAG00000006744		2769.19	2528.53	2581.91
ENSCJAG00000001373	NNT	2767.35	2554.94	2255.03
ENSCJAG00000009360		2767.35	3314.82	3700.34
ENSCJAG00000006485	CNRIP1	2764.59	1200.77	857.787
ENSCJAG00000020822	SRRM1	2763.67	2948.08	2699.41
ENSCJAG00000021065	VPS16	2763.67	3260.98	3412.99
ENSCJAG00000021596	CC2D1B	2762.75	3528.15	3048.72
ENSCJAG00000015237	KCTD3	2762.75	3645.99	1712.37
ENSCJAG00000019215	AIG1	2760.91	3205.1	2076.64
ENSCJAG00000023414	C8ORF4	2760.91	1679.25	1613.02
ENSCJAG00000021480	CSNK1G2	2760.91	2904.4	3331.8
ENSCJAG00000018551	MAPKAPK2	2760.91	2410.68	3393.76
ENSCJAG00000016525	NDUFA2	2759.99	3977.17	4627.57
ENSCJAG00000011745	RGS11	2759.99	4312.41	1233.8
ENSCJAG00000011783	DYNC1LI1	2759.07	3002.94	2091.59
ENSCJAG00000037780	PNPLA6	2756.31	3111.64	2794.49
[truncated: 30,494 more rows]

## Sheet: Mouse QC
		WOM1	WOM2	WOM3
GENERAL INFO	Sex	Male
	Age	8 weeks
	Strain/Breed	C57Bl6/J
	Cause of death	Euthanasia
TOTAL READS	Number of input reads	45919675	53985044	45436958
	Average input read length	150	150	150
UNIQUE READS	Uniquely mapped reads number	41834136	45377140	37652682
	Uniquely mapped reads %	0.911	0.8406	0.8287
	Average mapped length	149.22	149.13	149.18
	Number of splices: Total	21792481	26825860	22599894
	Number of splices: Annotated (sjdb)	21487555	26550137	22373051
	Number of splices: GT/AG	21612686	26647178	22458817
	Number of splices: GC/AG	152183	153865	121286
	Number of splices: AT/AC	19801	16319	13207
	Number of splices: Non-canonical	7811	8498	6584
	Mismatch rate per base, %	0.0028	0.0028	0.0013
	Deletion rate per base	0	0	0
	Deletion average length	1.5	1.78	1.67
	Insertion rate per base	0	0	0
	Insertion average length	1.23	1.26	1.21
MULTI-MAPPING READS	Number of reads mapped to multiple loci	2995620	7076231	6621602
	% of reads mapped to multiple loci	0.0652	0.1311	0.1457
	Number of reads mapped to too many loci	39467	31257	24365
	% of reads mapped to too many loci	0.0009	0.0006	0.0005
UNMAPPED READS	% of reads unmapped: too many mismatches	0.0006	0.0007	0.0006
	% of reads unmapped: too short	0.0214	0.0264	0.0237
	% of reads unmapped: other	0.0008	0.0007	0.0007
	ENA/EGA study accession number	PRJEB1365

## Sheet: Mouse NC
Ensembl Gene ID	Gene Name	WOM1	WOM2	WOM3
ENSMUSG00000067996	Bpifb9b	2.08657e+06	528.138	1.52982e+06
ENSMUSG00000067684	Obp1a	736587	466.591	537704
ENSMUSG00000079522	Gm14744	514723	334.349	436829
ENSMUSG00000067998	Bpifb9a	503680	103.964	390075
ENSMUSG00000044121	5430402E10Rik	466920	216.245	356235
ENSMUSG00000067679	Obp1b	373118	266.148	292554
ENSMUSG00000062061	Obp2a	335121	708.619	200865
ENSMUSG00000027483	Bpifa1	293672	193949	350463
ENSMUSG00000001506	Col1a1	277468	263569	254691
ENSMUSG00000041333	Mup4	271750	185.472	153668
ENSMUSG00000005547	Cyp2a5	248215	234107	251495
ENSMUSG00000055961	BC051076	238297	133.074	173811
ENSMUSG00000029661	Col1a2	211436	202231	185349
ENSMUSG00000064351	mt-Co1	200796	180430	201018
ENSMUSG00000000983	Wfdc18	174567	2402.82	138197
ENSMUSG00000074006	Omp	172762	179687	174740
ENSMUSG00000069080	Lcn11	147793	118.103	108504
ENSMUSG00000029268	Ugt2a1 Ugt2a2	147423	152062	130803
ENSMUSG00000068008	Bpifb3	146170	154897	134232
ENSMUSG00000001175	Calm1	140429	152336	129752
ENSMUSG00000037742	Eef1a1	134301	97017.6	128537
ENSMUSG00000079539	Obp2b	123199	299.417	64717.6
ENSMUSG00000049685	Cyp2g1	119477	116785	104687
ENSMUSG00000064370	mt-Cytb	113583	102282	114432
ENSMUSG00000026880	Stom	102116	108803	94243.8
ENSMUSG00000027744	Stoml3	97527.2	99971.9	89547.7
ENSMUSG00000054986	Sec14l3	96377.7	96029.6	74545.8
ENSMUSG00000033161	Atp1a1	87968.1	89919	90072.8
ENSMUSG00000029064	Gnb1	82974.4	99713.2	91424.5
ENSMUSG00000047228	BC048546	82349.8	3454.93	64897.3
ENSMUSG00000074665	Bpifb4	78305.9	72658.4	81194.1
ENSMUSG00000018593	Sparc	77690.3	69204.3	66578.2
ENSMUSG00000034994	Eef2	76487	60408.1	72744.3
ENSMUSG00000064367	mt-Nd5	76313.1	67735.5	72664.3
ENSMUSG00000023944	Hsp90ab1	74417.9	63681.8	63997.7
ENSMUSG00000024524	Gnal	73257.3	81173.5	66356.8
ENSMUSG00000064341	mt-Nd1	67604.1	61224.9	66237.4
ENSMUSG00000025150	Cbr2	66359.4	59840.9	72569.2
ENSMUSG00000064363	mt-Nd4	65704.4	57015.6	62969.5
ENSMUSG00000098178	Yam1	64348.6	87320.7	63507.4
ENSMUSG00000029580	Actb	62254.9	58026.9	61220.1
ENSMUSG00000072235	Tuba1a	62083.3	67430.3	61954
ENSMUSG00000023010	Tmbim6	60088.3	59127.3	57501.3
ENSMUSG00000052974	Cyp2f2	59140.7	43539.3	45333.7
ENSMUSG00000095276	Gfy	58432	82911	74262.9
ENSMUSG00000052727	Map1b	57482.1	68745.2	54858.2
ENSMUSG00000039953	Clstn1	57294.9	58860.3	51268
ENSMUSG00000004207	Psap	55766.3	54404.8	54790.9
ENSMUSG00000079519	Gm14743	55001.5	16.6343	39106.2
ENSMUSG00000058523	Mup5	54896.1	65.7053	121916
ENSMUSG00000095577	Gm6619	54642.7	15.8025	52912.9
ENSMUSG00000005610	Eif4g2	52917.9	54178.6	50112.2
ENSMUSG00000034098	Fstl5	52676.8	67901	54445.5
ENSMUSG00000030701	Plekhb1	52418.9	55695.6	49700.7
ENSMUSG00000049775	Tmsb4x	48102.5	45235.2	44215.1
ENSMUSG00000015656	Hspa8	47839	38053.4	43547.3
ENSMUSG00000038801	Scgb1c1	47304.1	43245.7	41988.1
ENSMUSG00000022892	App	46777	44169.8	45147.1
ENSMUSG00000031996	Aplp2	46418.1	49830.4	45667.6
ENSMUSG00000058135	Gstm1	46195	43608.4	36954.7
ENSMUSG00000001270	Ckb	45055.6	45145.4	43779.2
ENSMUSG00000054134	Umodl1	44067.6	48650.2	45155.2
ENSMUSG00000064345	mt-Nd2	43237.8	41350.3	45542.4
ENSMUSG00000024140	Epas1	42606.4	40570.9	41726.2
ENSMUSG00000038539	Atf5	42433.7	46940.2	46360.8
ENSMUSG00000026701	Prdx6	41310	34772.2	32606.3
ENSMUSG00000039262	Prrc2b	40577.7	44252.9	35448.8
ENSMUSG00000020719	Ddx5	40538.5	46811.3	46056
ENSMUSG00000001023	S100a5	39338.6	34955.2	25862.9
ENSMUSG00000034390	Cmip	38399.9	44951.6	37712.8
ENSMUSG00000020830	Vmo1	37298.7	33312.6	30946.3
ENSMUSG00000005514	Por	36970.1	33214.4	34287.2
ENSMUSG00000026043	Col3a1	36594.4	21042.3	26705.7
ENSMUSG00000024661	Fth1	33507.1	30720.1	36033.1
ENSMUSG00000022108	Itm2b	33396.1	29811.1	32722.2
ENSMUSG00000029126	Nsg1	32449.6	32869.3	32199.4
ENSMUSG00000029455	Aldh2	32220.9	30477.3	29563.3
ENSMUSG00000020654	Adcy3	32059.4	38772	34268.7
ENSMUSG00000036438	Calm2	31691.5	33489.7	32115.9
ENSMUSG00000021194	Chga	31598.5	31319	30262.3
ENSMUSG00000034088	Hdlbp	31496.4	28373.9	28915.2
ENSMUSG00000032294	Pkm	30867.3	31328.1	31090
ENSMUSG00000035202	Lars2	30677.8	39774.2	35030.3
ENSMUSG00000004341	Gpx6	30665.4	32321.2	24533.3
ENSMUSG00000025393	Atp5b	30594.8	27837.4	29463.6
ENSMUSG00000004980	Hnrnpa2b1	30562.3	30263.5	30462.8
ENSMUSG00000033577	Myo6	29640.4	35619.8	29883.2
ENSMUSG00000006651	Aplp1	29353.4	33437.3	28713.5
ENSMUSG00000026185	Igfbp5	29214.3	27337.6	26012.5
ENSMUSG00000028692	Akr1a1	29058.4	27874.9	27659.8
ENSMUSG00000026238	Ptma	28997.9	22441.3	23998.9
ENSMUSG00000026576	Atp1b1	28913.8	34110.2	30756.1
ENSMUSG00000025428	Atp5a1	28861.1	26620.6	28776.1
ENSMUSG00000038370	Pcp4l1	28268.9	29119.9	20095.6
ENSMUSG00000016559	H3f3b	28175.9	28606.8	27578.6
ENSMUSG00000005864	Cnga2	27994.2	30321.8	27647
ENSMUSG00000090733	Rps27	27898.9	14792.8	17665.9
ENSMUSG00000068009	Bpifb6	27000.6	28894.5	23598.9
ENSMUSG00000021939	Ctsb	26923.2	25059.5	24813.8
ENSMUSG00000036752	Tubb4b	26280.7	23810.3	25616
ENSMUSG00000023011	Faim2	26132.6	28546	25532.5
ENSMUSG00000020097	Sgpl1	25963.3	29072.5	26078.6
ENSMUSG00000006373	Pgrmc1	25962.2	24449.9	23034.4
ENSMUSG00000026678	Rgs5	25718.8	27128	23929.3
ENSMUSG00000030017	Reg3g	25677.3	18065.6	33202.2
ENSMUSG00000057666	Gapdh	25675.1	25194.2	24869.5
ENSMUSG00000036915	Kirrel2	25585.4	17662.3	18613
ENSMUSG00000035620	Ric8b	25434	28909.5	26209.5
ENSMUSG00000025130	P4hb	25391.4	16518.6	23800.6
ENSMUSG00000032399	Rpl4	25095.3	18252.8	22687.7
ENSMUSG00000066108	Muc5b	25080.7	21307.6	34390.4
ENSMUSG00000079554	Aox2	24961.9	25861.3	23675.4
ENSMUSG00000031532	Saraf	24961.9	27525.5	26013.6
ENSMUSG00000029304	Spp1	24936.1	20810.3	22779.3
ENSMUSG00000019505	Ubb	24854.2	22339.8	21586.4
ENSMUSG00000060126	Tpt1	24629.9	20437.7	27105.7
ENSMUSG00000032496	Ltf	24330.5	5461.03	18956.1
ENSMUSG00000021270	Hsp90aa1	24074.8	19434.6	19570.5
ENSMUSG00000019370	Calm3	23981.7	22740.7	22287.8
ENSMUSG00000067274	Rplp0	23901	15227.8	23217.5
ENSMUSG00000031765	Mt1	23896.5	13994.4	16051
ENSMUSG00000026249	Serpine2	23765.3	25634.2	22528.9
ENSMUSG00000022982	Sod1	23148.5	17525	18216.5
ENSMUSG00000052305	Hbb-bs	23077.9	17540.8	13664.1
ENSMUSG00000036606	Plxnb2	23000.5	23791.1	22903.4
ENSMUSG00000038572	Bpifb5	22972.4	22.4562	18412.4
ENSMUSG00000032216	Nedd4	22917.5	20168.2	20781.9
ENSMUSG00000022283	Pabpc1	22809.8	14728.8	24526.3
ENSMUSG00000068854	Hist2h2be	22794.1	24607.1	21974.8
ENSMUSG00000030096	Slc6a6	22622.6	22060.3	24847.4
ENSMUSG00000023175	Bsg	22508.2	17836.1	19877.7
ENSMUSG00000064339	mt-Rnr2	22232.3	24094.7	23066.8
ENSMUSG00000093674	Rpl41	22193.1	10647.6	14694.7
ENSMUSG00000020483	Dynll2	22066.3	22028.7	22848.9
ENSMUSG00000006932	Ctnnb1	22020.4	20673.1	21551.7
ENSMUSG00000032310	Cyp1a2	21210.7	20889.3	18111
ENSMUSG00000021087	Rtn1	21210.7	22215	20703.1
ENSMUSG00000000787	Ddx3x	21082.8	18479.8	18265.2
ENSMUSG00000020849	Ywhae	20915.7	19878.8	20795.8
ENSMUSG00000020315	Sptbn1	20729.6	20784.5	19925.2
ENSMUSG00000022443	Myh9	20592.8	18216.2	19913.6
ENSMUSG00000028691	Prdx1	20458.2	18231.1	17263.6
ENSMUSG00000018339	Gpx3	20312.4	13547.8	17487.3
ENSMUSG00000002985	Apoe	20311.3	21350.1	18457.6
ENSMUSG00000056973	Ces1d	20183.5	20003.5	18239.7
ENSMUSG00000031447	Lamp1	19931.1	19537.8	20484
ENSMUSG00000039542	Ncam1	19856	26005.2	21316.3
ENSMUSG00000037419	Endod1	19770.8	21245.3	18948
ENSMUSG00000003814	Calr	19730.4	15291	19963.5
ENSMUSG00000026864	Hspa5	19455.6	13507.8	18523.7
ENSMUSG00000036745	Ttll7	19392.8	22099.4	17645
ENSMUSG00000024393	Prrc2a	19334.5	21028.2	18822.8
ENSMUSG00000057530	Ece1	19269.5	17448.5	16801.1
ENSMUSG00000031789	Cngb1	19220.1	19739.9	17007.4
ENSMUSG00000030695	Aldoa	18968.9	19008.8	19057
ENSMUSG00000021546	Hnrnpk	18947.6	20017.7	18015.9
ENSMUSG00000031442	Mcf2l	18883.7	19780.6	16342
ENSMUSG00000024597	Slc12a2	18853.4	19410.5	19720.1
ENSMUSG00000027902	Chil6	18752.5	20634	18680.2
ENSMUSG00000033383	Rtp1	18684.1	22506.1	20020.3
ENSMUSG00000075700	Selt	18580.9	20052.6	18668.6
ENSMUSG00000023150	Ivns1abp	18512.5	22332.3	20390.1
ENSMUSG00000007892	Rplp1	18067.3	10205.1	16127.5
ENSMUSG00000029467	Atp2a2	17935	16379.8	17966.1
ENSMUSG00000069919	Hba-a1	17880	13260.8	12858.4
ENSMUSG00000003970	Rpl8	17862.1	11984.1	16053.3
ENSMUSG00000036309	Skp1a	17748.8	16869.6	17148.8
ENSMUSG00000028649	Macf1	17723	18740.2	16716.4
ENSMUSG00000018707	Dync1h1	17683.8	19024.6	18131.9
ENSMUSG00000022548	Apod	17674.8	18672.8	16452.1
ENSMUSG00000022619	Mapk8ip2	17621	19881.3	16942.5
ENSMUSG00000001525	Tubb5	17588.5	19660.9	18000.9
ENSMUSG00000026457	Adipor1	17585.1	20041	18628
ENSMUSG00000060143	Gm10076	17488.7	6245.33	7804.09
ENSMUSG00000024712	Rfk	17475.2	20961.7	18880.8
ENSMUSG00000033295	Ptprf	17415.8	15568.8	15092.3
ENSMUSG00000013236	Ptprs	17326.1	23325.4	18677.9
ENSMUSG00000024758	Rtn3	17240.8	18809.2	17161.6
ENSMUSG00000038034	Igsf8	17148.9	18574.6	16889.2
ENSMUSG00000024608	Rps14	17091.7	11356.2	14938.1
ENSMUSG00000074129	Rpl13a	17024.4	12192.9	15838.9
ENSMUSG00000002190	Clgn	16972.8	20029.3	16317.6
ENSMUSG00000006740	Kif5b	16962.7	19421.3	16200.6
ENSMUSG00000003585	Sec14l2	16865.1	14633.2	13564.4
ENSMUSG00000007457	2310003L06Rik	16825.9	4.99028	13318.7
ENSMUSG00000028149	Rap1gds1	16806.8	19185.1	16805.7
ENSMUSG00000043716	Rpl7	16785.5	13327.4	16648
ENSMUSG00000022010	Tsc22d1	16733.9	14214	11922.9
ENSMUSG00000038776	Ephx1	16711.5	13393.1	12893.2
ENSMUSG00000001924	Uba1	16627.4	16974.4	16170.4
ENSMUSG00000027248	Pdia3	16411	15513.1	17286.8
ENSMUSG00000022285	Ywhaz	16294.3	17283.8	16561.1
ENSMUSG00000031441	Atp11a	16280.9	14062.6	14686.6
ENSMUSG00000020372	Gnb2l1	16256.2	11646.5	15583.8
ENSMUSG00000047126	Cltc	16255.1	16329.8	15952.5
ENSMUSG00000068923	Syt11	16174.3	19576.9	15193.2
ENSMUSG00000022587	Ly6e	16145.2	8734.65	15149.1
ENSMUSG00000019818	Cd164	16139.6	13222.6	15931.6
ENSMUSG00000069769	Msi2	16103.7	18268.6	15886.4
ENSMUSG00000035530	Eif1	16097	14448.5	15318.4
ENSMUSG00000028435	Aqp3	16025.2	12879.9	13884.4
ENSMUSG00000031375	Bgn	15968	13522.8	14120.9
ENSMUSG00000030744	Rps3	15933.2	10960.3	13875.1
ENSMUSG00000025203	Scd2	15905.2	16420.5	14595
ENSMUSG00000064293	Cntn4	15836.8	19845.5	15971
ENSMUSG00000025813	Homer2	15772.9	17028.5	14013
ENSMUSG00000014602	Kif1a	15770.6	19311.5	14226.4
ENSMUSG00000020612	Prkar1a	15744.8	15278.6	14217.1
ENSMUSG00000037852	Cpe	15633.8	18343.4	17873.4
ENSMUSG00000035910	Dcdc2a	15547.5	14560	14563.7
ENSMUSG00000031320	Rps4x	15520.6	10542.8	14139.4
ENSMUSG00000027808	Serp1	15334.4	12585.5	18389.2
ENSMUSG00000003410	Elavl3	15305.2	20158.2	16930.9
ENSMUSG00000010277	2610507B11Rik	15233.5	13886.3	13105.4
ENSMUSG00000026473	Glul	15140.4	16408	14807.1
ENSMUSG00000015932	Dstn	15134.8	14553.3	14883.6
ENSMUSG00000031026	Trim66	14862.3	17071.7	13661.8
ENSMUSG00000058254	Tspan7	14856.7	17221.4	16220.3
ENSMUSG00000075316	Scn9a	14845.5	18610.4	14413
ENSMUSG00000026833	Olfm1	14812.9	17837.7	15697.4
ENSMUSG00000060261	Gtf2i	14754.6	13828.1	12996.4
ENSMUSG00000063077	Kif1b	14680.6	15672.8	13760.3
ENSMUSG00000035473	Galm	14648.1	12449.1	11912.5
ENSMUSG00000026553	Copa	14642.5	14679.7	14225.2
ENSMUSG00000019929	Dcn	14636.9	12418.3	12092.2
ENSMUSG00000006333	Rps9	14615.6	11140.8	12625.4
ENSMUSG00000036292	Gramd1c	14534.8	15759.3	13458.9
ENSMUSG00000061983	Rps12	14533.7	8941.74	12807.4
ENSMUSG00000037706	Cd81	14487.7	14940.1	14808.3
ENSMUSG00000020368	Canx	14445.1	13227.6	14250.7
ENSMUSG00000022884	Eif4a2	14439.5	14808.6	14351.6
ENSMUSG00000063524	Eno1	14420.4	14173.2	13855.4
ENSMUSG00000022037	Clu	14389	13365.6	20598.8
ENSMUSG00000026817	Ak1	14352	16261.6	15724.1
ENSMUSG00000096188	Cmtm4	14340.8	15165.5	13133.2
ENSMUSG00000032518	Rpsa	14284.7	10817.3	13751.1
ENSMUSG00000008682	Rpl10	14281.4	10665.9	15959.4
ENSMUSG00000048076	Arf1	14234.3	12397.5	13384.7
ENSMUSG00000024411	Aqp4	14165.9	14504.2	12130.4
ENSMUSG00000027895	Kcnc4	14139	16734.1	15625.6
ENSMUSG00000046480	Scn4b	14133.4	14565	13385.9
ENSMUSG00000007817	Zmiz1	14103.1	15290.2	13054.3
ENSMUSG00000068823	Csde1	14054.9	14135.8	14283.2
ENSMUSG00000025016	Tm9sf3	14015.6	13606.8	14517.3
ENSMUSG00000004347	Pde1c	13994.3	17321.3	13858.9
ENSMUSG00000010476	Ebf3	13987.6	17584.9	14899.9
ENSMUSG00000017707	Serinc3	13929.3	13435.5	13482.1
ENSMUSG00000031762	Mt2	13905.7	8481.81	9542.97
ENSMUSG00000022949	Clic6	13838.4	12286.1	13428.8
ENSMUSG00000026234	Ncl	13837.3	13353.1	13544.7
ENSMUSG00000063870	Chd4	13836.2	15100.6	13603.8
ENSMUSG00000022462	Slc38a2	13818.2	14225.6	12539.6
ENSMUSG00000025290	Rps24	13809.3	9048.2	12055.1
ENSMUSG00000062825	Actg1	13768.9	11578.3	14130.1
ENSMUSG00000020745	Pafah1b1	13681.4	16378.9	14592.7
ENSMUSG00000007891	Ctsd	13656.7	11673.1	13132
ENSMUSG00000038115	Ano2	13598.4	16010.5	13869.3
ENSMUSG00000023043	Krt18	13595.1	9724.39	13327.9
ENSMUSG00000020953	Coch	13526.7	12945.6	12864.2
ENSMUSG00000025743	Sdc3	13480.7	15943.1	12733.2
ENSMUSG00000022871	Fetub	13447	15432.4	17568.5
ENSMUSG00000021236	Entpd5	13416.8	13066.2	11793.1
ENSMUSG00000024501	Dpysl3	13415.6	14547.5	12514.1
ENSMUSG00000030246	Ldhb	13357.3	12849.1	13278.1
ENSMUSG00000041762	Gpr155	13355.1	14347.9	13343
ENSMUSG00000026417	Pigr	13304.6	1511.22	11178.7
ENSMUSG00000045962	Wnk1	13281.1	12918.2	11882.3
ENSMUSG00000021957	Tkt	13256.4	12327.6	12480.5
ENSMUSG00000047787	Flrt1	13225	15158	11583.3
ENSMUSG00000027750	Postn	13211.5	8129.99	9588.18
ENSMUSG00000016319	Slc25a5	13189.1	12281.9	13467
ENSMUSG00000022053	Ebf2	13157.7	16266.6	13018.4
ENSMUSG00000021756	Il6st	13148.7	11542.5	11825.5
ENSMUSG00000056222	Spock1	13140.9	17103.3	13116.9
ENSMUSG00000030770	Parva	13124.1	11355.4	11776.9
ENSMUSG00000032177	Pde4a	13107.2	15207.9	16077.7
ENSMUSG00000057863	Rpl36	13080.3	4878.83	6674.98
ENSMUSG00000047517	Dmbt1	13059	71.5273	3376.9
ENSMUSG00000030897	Cnga4	13046.7	13333.2	12715.8
ENSMUSG00000002588	Pon1	12982.8	12784.3	11249.4
ENSMUSG00000027298	Tyro3	12971.6	12675.3	12911.8
ENSMUSG00000045983	Eif4g1	12932.3	10359	11629.6
ENSMUSG00000020585	Laptm4a	12887.4	11067.6	11657.4
ENSMUSG00000024740	Ddb1	12879.6	12691.9	12253.3
ENSMUSG00000014956	Ppp1cb	12874	12880.7	12860.8
ENSMUSG00000044533	Rps2	12850.4	9367.58	11836
ENSMUSG00000056201	Cfl1	12817.9	12013.3	12322.9
ENSMUSG00000078812	Eif5a	12788.8	10159.4	11574
ENSMUSG00000064337	mt-Rnr1	12786.5	13189.3	12911.8
ENSMUSG00000062328	Rpl17	12769.7	9684.46	13698.9
ENSMUSG00000003500	Impdh1	12740.5	14809.5	13935.4
ENSMUSG00000047531	Rtp2	12720.4	14178.2	12147.8
ENSMUSG00000050708	Ftl1	12714.7	9849.97	9862.92
ENSMUSG00000028618	Tmem59	12706.9	11743	12049.3
ENSMUSG00000030082	Sec61a1	12697.9	9681.14	11201.9
ENSMUSG00000026879	Gsn	12651.9	11130	12713.5
ENSMUSG00000033685	Ucp2	12648.6	13380.6	13159.8
ENSMUSG00000030536	Iqgap1	12563.4	12149.7	11370
ENSMUSG00000057738	Sptan1	12544.3	12890.7	11936.8
ENSMUSG00000024576	Csnk1a1	12526.3	14046	13544.7
ENSMUSG00000032452	Clstn2	12507.3	15507.3	12945.4
ENSMUSG00000032097	Ddx6	12488.2	12254.5	11358.4
ENSMUSG00000027828	Ssr3	12371.6	9019.92	11069.7
ENSMUSG00000062006	Rpl34	12370.5	6281.93	7957.11
ENSMUSG00000063457	Rps15	12342.4	7965.31	10827.4
ENSMUSG00000037351	Actr1b	12340.2	12967.2	11199.5
ENSMUSG00000041453	Rpl21	12316.6	8105.87	10399.7
ENSMUSG00000019990	Pde7b	12274	13321.5	11935.7
ENSMUSG00000059005	Hnrnpa3	12261.7	12674.5	12678.7
ENSMUSG00000021068	Nin	12259.4	12990.5	10055.4
ENSMUSG00000000303	Cdh1	12252.7	10266.7	11398.9
ENSMUSG00000024646	Cyb5a	12197.8	10020.5	10208.4
ENSMUSG00000031865	Dctn1	12182.1	11777.1	11012.9
ENSMUSG00000016534	Lamp2	12172	11096.7	11548.5
ENSMUSG00000025139	Tollip	12158.5	12044.9	10563.1
ENSMUSG00000021709	Erbb2ip	12106.9	12224.5	11415.2
ENSMUSG00000031246	Sh3bgrl	12096.8	13205.1	12227.8
ENSMUSG00000005871	Apc	12087.9	13614.3	10972.3
ENSMUSG00000032549	Rab6b	12043	14563.3	11758.3
ENSMUSG00000063015	Ccni	12004.9	15775.1	14186.9
ENSMUSG00000012848	Rps5	11973.5	8627.36	10815.8
ENSMUSG00000020841	Cpd	11963.4	9169.63	11043
ENSMUSG00000020456	Ogdh	11944.3	11777.9	12149
ENSMUSG00000020658	Efr3b	11920.8	12868.3	11174
ENSMUSG00000059796	Eif4a1	11918.5	10240	10260.5
ENSMUSG00000020149	Rab1	11825.5	10127.8	10833.2
ENSMUSG00000061477	Rps7	11734.6	7470.44	8921.61
ENSMUSG00000074102	Rbm15b	11713.3	13428	10837.9
ENSMUSG00000054619	Mettl7a1	11707.7	10595.2	10268.7
ENSMUSG00000059208	Hnrnpm	11697.6	11026.8	11730.5
ENSMUSG00000055065	Ddx17	11670.7	11857.7	11644.7
ENSMUSG00000039218	Srrm2	11650.5	13561.9	14428.1
ENSMUSG00000025261	Huwe1	11648.3	11667.3	10677.9
ENSMUSG00000017639	Rab11fip4	11600	12729.4	11830.2
ENSMUSG00000049470	Aff4	11590	11790.4	10090.1
ENSMUSG00000023943	Sult1c1	11587.7	13494.5	11517.2
ENSMUSG00000062380	Tubb3	11559.7	12215.4	11554.3
ENSMUSG00000044986	Tst	11539.5	10056.2	11242.4
ENSMUSG00000021910	Nisch	11498	11853.6	11516
ENSMUSG00000047139	Cd24a	11493.5	4823.93	10188.7
ENSMUSG00000020321	Mdh1	11492.4	11406.1	11913.6
ENSMUSG00000020333	Acsl6	11478.9	12131.4	10617.6
ENSMUSG00000053931	Cnn3	11446.4	10857.2	11288.8
ENSMUSG00000020340	Cyfip2	11445.3	13013.8	10624.6
ENSMUSG00000045394	Epcam	11424	11188.2	11931
ENSMUSG00000030161	Gabarapl1	11395.9	8800.35	8460.23
ENSMUSG00000007850	Hnrnph1	11393.7	12204.6	12771.5
ENSMUSG00000028249	Sdcbp	11392.6	11543.3	11234.3
ENSMUSG00000020850	Prpf8	11204.2	11136.6	11048.8
ENSMUSG00000021577	Sdha	11195.2	10660.9	10762.5
ENSMUSG00000040811	Eml2	11178.4	11571.6	11793.1
ENSMUSG00000030654	Arl6ip1	11139.1	11528.4	10555
ENSMUSG00000085438	1700020I14Rik	11124.6	13396.4	10934.1
ENSMUSG00000026623	Lpgat1	11103.3	10666.7	9838.58
ENSMUSG00000004535	Tax1bp1	11070.7	10092.8	10303.4
ENSMUSG00000058297	Spock2	11051.7	14124.1	11932.2
ENSMUSG00000049313	Sorl1	11042.7	11792	11402.4
ENSMUSG00000074227	Spint2	11031.5	11194	14047.8
ENSMUSG00000038150	Ormdl3	11024.8	10608.5	10929.4
ENSMUSG00000017466	Timp2	11024.8	9897.38	10894.7
ENSMUSG00000036395	Glb1l2	11019.1	12798.4	10631.5
ENSMUSG00000049382	Krt8	11019.1	7916.24	9276.34
ENSMUSG00000052459	Atp6v1a	11015.8	11757.9	10072.7
ENSMUSG00000022961	Son	11001.2	12257	12508.3
ENSMUSG00000038375	Trp53inp2	10993.4	8771.24	7715.99
ENSMUSG00000020402	Vdac1	10875.6	10912.1	11118.4
ENSMUSG00000041028	Ghitm	10866.6	11046	10701.1
ENSMUSG00000022477	Aco2	10861	10672.5	10913.2
ENSMUSG00000047675	Rps8	10858.8	7697.5	9846.69
ENSMUSG00000061904	Slc25a3	10825.1	11060.9	11895.1
ENSMUSG00000030357	Fkbp4	10808.3	8652.31	10222.3
ENSMUSG00000027546	Atp9a	10798.2	9800.9	10156.2
ENSMUSG00000060036	Rpl3	10778	8837.78	10357.9
ENSMUSG00000030057	Cnbp	10775.8	10489.6	10844.8
ENSMUSG00000037815	Ctnna1	10748.9	10010.5	9454.87
ENSMUSG00000053279	Aldh1a1	10692.8	9080.64	8197.08
ENSMUSG00000054808	Actn4	10668.1	8474.32	8681.65
ENSMUSG00000020964	Sel1l	10658	8223.98	10093.6
ENSMUSG00000053819	Camk2d	10653.6	15435.8	12082.9
ENSMUSG00000031540	Kat6a	10644.6	11100	9337.78
ENSMUSG00000079037	Prnp	10644.6	11850.2	10521.4
ENSMUSG00000017493	Igfbp4	10643.5	11778.7	13161
ENSMUSG00000051427	Ccdc157	10641.2	11060.9	10337.1
ENSMUSG00000040731	Eif4h	10627.8	9874.93	10746.3
ENSMUSG00000026728	Vim	10625.5	10219.3	10711.5
ENSMUSG00000032328	Tmem30a	10604.2	13092	11250.5
ENSMUSG00000050578	Mmp13	10544.8	8281.36	7523.55
ENSMUSG00000028042	Zbtb7b	10514.5	10969.5	10524.9
ENSMUSG00000020048	Hsp90b1	10477.5	9402.51	10945.7
ENSMUSG00000057098	Ebf1	10425.9	13172.7	11200.7
ENSMUSG00000040520	Manea	10416.9	13160.2	11331.7
ENSMUSG00000031328	Flna	10414.7	9963.92	10478.5
ENSMUSG00000045128	Rpl18a	10412.5	7421.37	10653.5
ENSMUSG00000031517	Gpm6a	10405.7	12751	11585.6
ENSMUSG00000053617	Sh3pxd2a	10403.5	9528.93	8338.51
ENSMUSG00000029614	Rpl6	10402.4	7426.36	9503.56
ENSMUSG00000058655	Eif4b	10401.2	8207.34	9369.08
ENSMUSG00000019132	BC005537	10373.2	12440.8	11234.3
ENSMUSG00000066306	Numa1	10339.6	8949.23	9728.45
ENSMUSG00000001687	Ubl3	10330.6	10392.3	9690.2
ENSMUSG00000075706	Gpx4	10280.1	9184.6	10418.2
ENSMUSG00000030342	Cd9	10276.8	10602.7	11560.1
ENSMUSG00000032187	Smarca4	10262.2	9578	9018.99
ENSMUSG00000003429	Rps11	10252.1	7238.4	8954.07
ENSMUSG00000092341	Malat1	10236.4	16713.3	26289.5
ENSMUSG00000033684	Qsox1	10224.1	4501.23	10140
ENSMUSG00000029273	Sult1d1	10182.6	12272.8	10446
ENSMUSG00000023022	Lima1	10181.4	8703.87	8348.94
ENSMUSG00000028234	Rps20	10179.2	6900.72	8697.87
ENSMUSG00000056216	Cebpg	10175.8	11812	9749.32
ENSMUSG00000041062	Mslnl	10173.6	12547.2	10881.9
ENSMUSG00000071659	Hnrnpul2	10171.3	10302.4	10174.8
ENSMUSG00000021218	Gdi2	10164.6	8594.09	9258.95
ENSMUSG00000021890	Eaf1	10153.4	11226.5	9393.43
ENSMUSG00000027712	Anxa5	10137.7	9306.87	10229.2
ENSMUSG00000025508	Rplp2	10137.7	6056.53	7901.47
ENSMUSG00000026936	Lcn3	10128.7	105.628	1560.35
ENSMUSG00000086503	Xist	10128.7	9.14884	14758.4
ENSMUSG00000007907	Cabs1	10126.5	4.15856	7270.83
ENSMUSG00000005683	Cs	10114.2	10401.4	9474.57
ENSMUSG00000025151	Maged1	10085	9003.29	9365.6
ENSMUSG00000029076	Sdf4	10072.7	9794.25	9349.37
ENSMUSG00000068747	Sort1	10068.2	9226.19	8987.69
ENSMUSG00000015837	Sqstm1	10034.5	8627.36	9116.37
ENSMUSG00000001211	Agpat3	10031.2	11056.8	9679.76
ENSMUSG00000030062	Rpn1	10031.2	8435.23	9453.71
ENSMUSG00000094483	Purb	10027.8	11965.9	10317.4
ENSMUSG00000020361	Hspa4	10011	10115.3	9561.52
ENSMUSG00000020788	Atp2a3	9984.07	2409.47	7857.42
ENSMUSG00000070493	Chchd2	9982.95	8039.34	8478.78
ENSMUSG00000074748	Atxn7l3b	9973.98	10733.3	9648.46
ENSMUSG00000040562	Gstm2	9972.85	8351.23	7860.89
ENSMUSG00000015291	Gdi1	9963.88	12321.8	11352.6
ENSMUSG00000025794	Rpl14	9915.66	6326.01	7975.66
ENSMUSG00000059495	Arhgef12	9904.45	10019.6	8570.36
ENSMUSG00000049353	Rd3	9904.45	8710.53	7853.94
ENSMUSG00000020183	Cpm	9897.72	8815.32	9531.38
ENSMUSG00000027642	Rpn2	9896.6	7912.92	9667.01
ENSMUSG00000022456	42616	9856.23	11482.6	9839.74
ENSMUSG00000068267	Cenpb	9804.64	9542.24	10469.2
ENSMUSG00000024853	Sf3b2	9785.58	9269.44	9205.63
ENSMUSG00000027223	Mapk8ip1	9765.39	12068.2	9743.52
ENSMUSG00000057841	Rpl32	9756.42	6420.82	8577.31
ENSMUSG00000026219	Trip12	9753.05	9975.56	8859.01
ENSMUSG00000028382	Ptbp3	9738.48	12147.2	10259.4
ENSMUSG00000027340	Slc23a2	9732.87	8879.37	9583.54
ENSMUSG00000034648	Lrrn1	9728.38	10226.7	9119.84
ENSMUSG00000066036	Ubr4	9728.38	9205.4	9181.28
ENSMUSG00000029330	Cds1	9727.26	10358.2	9658.9
ENSMUSG00000032280	Tle3	9717.17	5810.35	5137.81
ENSMUSG00000008668	Rps18	9708.2	6561.38	8447.48
ENSMUSG00000018474	Chd3	9703.71	7724.12	8412.7
ENSMUSG00000037487	Ubr5	9680.16	10907.1	9403.86
ENSMUSG00000028931	Kcnab2	9673.43	10636.8	9196.35
ENSMUSG00000020577	Tspan13	9673.43	8945.07	8942.48
ENSMUSG00000004668	Abca13	9656.61	10057.9	9599.77
ENSMUSG00000030533	Unc45a	9656.61	9446.59	9095.5
ENSMUSG00000052397	Ezr	9646.52	7508.7	9031.74
ENSMUSG00000016349	Eef1a2	9645.4	11803.7	10063.5
ENSMUSG00000029106	Add1	9625.21	9967.25	8983.05
ENSMUSG00000027215	Cd82	9619.61	7989.43	8361.69
ENSMUSG00000039001	Rps21	9596.06	6491.52	10640.8
ENSMUSG00000027184	Caprin1	9589.33	10104.5	9357.49
ENSMUSG00000000740	Rpl13	9585.96	6316.03	7953.63
ENSMUSG00000047215	Rpl9	9578.11	7711.64	10251.3
ENSMUSG00000018042	Cyb5r3	9570.26	8120.84	8526.31
ENSMUSG00000030824	Nucb1	9556.81	8015.22	8396.47
ENSMUSG00000028639	Ybx1	9506.34	9546.4	10087.8
ENSMUSG00000025503	Taldo1	9491.76	7866.34	8420.81
ENSMUSG00000042029	Ncapg2	9479.43	11495.9	9227.65
ENSMUSG00000036371	Serbp1	9469.33	8645.65	8623.68
ENSMUSG00000029201	Ugdh	9443.54	9121.39	7879.44
ENSMUSG00000041697	Cox6a1	9434.57	7360.66	8063.76
ENSMUSG00000064368	mt-Nd6	9418.87	11816.1	15483
ENSMUSG00000069601	Ank3	9395.32	10156	8463.71
ENSMUSG00000017631	Abr	9389.71	10033.8	9023.62
ENSMUSG00000004655	Aqp1	9384.11	9237.83	9820.03
ENSMUSG00000027422	Rrbp1	9368.41	4054.6	8076.52
ENSMUSG00000028173	Wls	9367.28	8952.56	9049.13
ENSMUSG00000029840	Mtpn	9366.16	10168.5	8697.87
ENSMUSG00000028452	Vcp	9362.8	9039.05	8908.86
ENSMUSG00000058230	Arhgap35	9360.56	9455.74	8143.75
ENSMUSG00000047026	Acsm4	9345.98	11115.8	7926.97
ENSMUSG00000037072	42628	9340.37	7996.92	8395.31
ENSMUSG00000021248	Tmed10	9330.28	7659.24	8976.1
ENSMUSG00000025982	Sf3b1	9326.91	11425.2	10806.6
ENSMUSG00000036333	Kidins220	9304.48	10197.6	8514.71
ENSMUSG00000020869	Lrrc59	9294.39	9018.26	8846.26
ENSMUSG00000035885	Cox8a	9288.78	6167.15	7256.92
ENSMUSG00000024112	Cacna1h	9279.81	11380.3	10331.3
ENSMUSG00000043252	Tmem64	9268.6	10097	8885.67
ENSMUSG00000035247	Hectd1	9261.87	8406.95	8343.14
ENSMUSG00000030275	Etnk1	9260.75	7242.55	8659.62
ENSMUSG00000008730	Hipk1	9259.63	8846.1	8868.28
ENSMUSG00000038014	Fam120a	9234.96	9417.48	9056.08
ENSMUSG00000039202	Abhd2	9230.47	9492.34	8143.75
ENSMUSG00000030084	Plxna1	9215.89	8428.58	7406.47
ENSMUSG00000059895	Ptp4a3	9200.19	10139.4	10216.5
ENSMUSG00000031751	Amfr	9174.4	9377.56	9173.17
ENSMUSG00000026042	Col5a2	9174.4	7838.06	8104.34
ENSMUSG00000062647	Rpl7a	9140.76	7116.13	9060.72
ENSMUSG00000001552	Jup	9138.51	8935.92	8740.77
ENSMUSG00000000346	Dazap2	9129.54	8723.84	8925.09
ENSMUSG00000051853	Arf3	9117.21	10016.3	10153.9
ENSMUSG00000038708	Golga4	9109.36	8322.12	8683.96
ENSMUSG00000028080	Lrba	9109.36	10467.1	8832.35
ENSMUSG00000001472	Tcf25	9104.87	8490.12	8736.13
ENSMUSG00000016252	Atp5e	9093.66	4478.77	4777.28
ENSMUSG00000037996	Slc24a2	9083.56	12274.4	8799.89
ENSMUSG00000017009	Sdc4	9070.11	7629.3	7804.09
ENSMUSG00000006699	Cdc42	9067.86	9279.42	9075.79
ENSMUSG00000018326	Ywhab	9057.77	10016.3	9363.29
ENSMUSG00000008575	Nfib	9053.28	8797.03	9119.84
ENSMUSG00000020458	Rtn4	9009.55	10444.6	8944.8
ENSMUSG00000001143	Lman2l	9001.7	8512.58	7480.66
ENSMUSG00000020250	Txnrd1	8999.46	10224.2	8750.04
ENSMUSG00000035242	Oaz1	8984.88	8094.23	8615.57
ENSMUSG00000070436	Serpinh1	8983.76	6958.94	7805.25
ENSMUSG00000030739	Myh14	8975.91	6346.8	8300.25
ENSMUSG00000057522	Spop	8974.78	8646.49	8834.67
ENSMUSG00000000247	Lhx2	8960.21	11206.5	9567.31
ENSMUSG00000032324	Tspan3	8956.84	10334	9939.43
ENSMUSG00000032042	Srpr	8940.02	5795.37	8185.49
ENSMUSG00000027634	Ndrg3	8909.74	10421.4	9462.98
ENSMUSG00000069516	Lyz2	8901.89	4925.4	8576.15
ENSMUSG00000002222	Rmnd5a	8897.41	9897.38	8763.95
ENSMUSG00000006998	Psmd2	8889.56	8991.65	8701.35
ENSMUSG00000027359	Slc27a2	8885.07	9825.02	9395.75
ENSMUSG00000030738	Eif3c	8873.86	8464.34	8976.1
ENSMUSG00000024098	Twsg1	8868.25	9227.85	8141.43
ENSMUSG00000033004	Mycbp2	8861.52	10444.6	8809.16
ENSMUSG00000003352	Cacnb3	8852.55	9329.32	8723.38
ENSMUSG00000026825	Dnm1	8834.61	10913.7	9400.38
ENSMUSG00000027254	Map1a	8833.48	9988.87	8219.1
ENSMUSG00000079641	Rpl39	8832.36	5254.76	5334.88
ENSMUSG00000001348	Acp5	8829	6307.71	7587.31
ENSMUSG00000022812	Gsk3b	8825.63	10294.1	8819.6
ENSMUSG00000029291	Rufy3	8802.08	10841.4	8772.07
ENSMUSG00000007036	Abhd16a	8797.6	8686.41	8693.24
ENSMUSG00000020647	Ncoa1	8754.98	9919.84	8795.25
ENSMUSG00000069372	Ctxn3	8749.38	9326	7761.2
ENSMUSG00000037032	Apbb1	8729.19	8846.93	8052.17
ENSMUSG00000028410	Dnaja1	8725.83	7379.79	7232.58
ENSMUSG00000022139	Mbnl2	8716.86	9419.15	8471.82
ENSMUSG00000038615	Nfe2l1	8704.52	7214.28	7514.28
ENSMUSG00000024335	Brd2	8701.16	9341.8	8514.71
ENSMUSG00000061315	Naca	8701.16	6393.38	7852.78
ENSMUSG00000021427	Ssr1	8700.03	7749.07	8236.49
ENSMUSG00000003477	Inmt	8694.43	8900.16	8517.03
ENSMUSG00000048578	Mlec	8665.27	6266.96	7721.78
ENSMUSG00000036825	Ssx2ip	8660.78	10030.5	8555.29
ENSMUSG00000027799	Nbea	8643.96	10141.9	8132.16
ENSMUSG00000007097	Atp1a2	8619.29	10186	7960.59
ENSMUSG00000061787	Rps17	8618.17	4542.82	5817.13
ENSMUSG00000007564	Ppp2r1a	8578.92	8649.81	8547.17
ENSMUSG00000053477	Tcf4	8567.71	9048.2	8958.71
ENSMUSG00000034341	Wbp2	8549.76	8697.22	8544.85
ENSMUSG00000025362	Rps26	8517.24	5866.9	7296.34
ENSMUSG00000031748	Gnao1	8494.81	10827.2	8972.62
ENSMUSG00000054920	Klhl5	8485.84	9395.03	8724.54
ENSMUSG00000028081	Rps3a1	8463.41	6957.28	9262.43
ENSMUSG00000025369	Smarcc2	8436.5	8190.71	7427.33
ENSMUSG00000038264	Sema7a	8433.13	9701.93	6317.93
ENSMUSG00000049339	Fam134a	8418.56	9217.04	9340.1
ENSMUSG00000028759	Hp1bp3	8381.55	8364.54	7648.75
ENSMUSG00000046062	Ppp1r15b	8359.12	9231.18	8905.38
ENSMUSG00000025544	Tm9sf2	8355.76	8635.67	9184.76
ENSMUSG00000036275	9530068E07Rik	8353.51	8219.82	7569.92
ENSMUSG00000041372	B4galnt3	8352.39	8848.59	7151.43
ENSMUSG00000019877	Serinc1	8349.03	9299.38	8470.66
ENSMUSG00000089715	Cbx6	8342.3	8352.89	8776.7
ENSMUSG00000001911	Nfix	8325.48	8263.07	9758.59
ENSMUSG00000040473	Cfap69	8324.36	10089.5	8493.85
ENSMUSG00000018567	Gabarap	8313.14	6887.41	8179.69
ENSMUSG00000037373	Ctbp1	8283.98	8478.48	8714.1
ENSMUSG00000032437	Stt3b	8276.13	8686.41	8329.23
ENSMUSG00000027624	Epb4.1l1	8266.04	8594.09	7937.4
ENSMUSG00000030704	Rab6a	8266.04	10125.3	8391.83
ENSMUSG00000071650	Ganab	8212.21	7788.99	7684.69
ENSMUSG00000040249	Lrp1	8207.73	6859.14	7976.82
ENSMUSG00000008683	Rps15a	8205.48	6199.59	7916.54
ENSMUSG00000028788	Ptp4a2	8202.12	8376.18	8383.72
ENSMUSG00000031770	Herpud1	8199.88	5534.22	9210.26
ENSMUSG00000031438	Rnf128	8197.63	9243.66	8490.37
ENSMUSG00000024991	Eif3a	8196.51	6986.39	7689.32
ENSMUSG00000002944	Cd36	8194.27	8312.97	7503.84
ENSMUSG00000078578	Ube2d3	8178.57	8225.64	7928.13
ENSMUSG00000037331	Larp1	8174.08	7877.98	7957.11
ENSMUSG00000026223	Itm2c	8163.99	7515.36	7500.37
ENSMUSG00000031311	Nono	8152.78	7666.73	6938.13
ENSMUSG00000032786	Alas1	8148.29	8108.37	8995.8
ENSMUSG00000032076	Cadm1	8134.84	8733.82	7532.83
ENSMUSG00000059070	Rpl18	8133.71	5341.26	6906.83
ENSMUSG00000031285	Dcx	8130.35	10296.6	7239.53
ENSMUSG00000017485	Top2b	8106.8	9628.74	8238.81
ENSMUSG00000025809	Itgb1	8093.34	7882.14	8277.07
ENSMUSG00000027162	Lin7c	8093.34	9073.99	8096.22
ENSMUSG00000031812	Map1lc3b	8089.98	8237.28	8598.18
ENSMUSG00000008540	Mgst1	8085.49	8650.64	7588.47
ENSMUSG00000019087	Atp6ap1	8083.25	7627.64	8148.39
ENSMUSG00000018293	Pfn1	8068.67	7304.93	8412.7
ENSMUSG00000038274	Fau	8066.43	5214.84	6433.85
ENSMUSG00000032514	Ttc21a	8057.46	8365.37	7546.74
ENSMUSG00000025935	Tram1	8055.21	5352.9	7917.7
ENSMUSG00000015937	H2afy	8033.91	8742.96	8862.49
ENSMUSG00000019124	Scrn1	8029.42	9147.18	7940.88
ENSMUSG00000029759	Pon3	8012.6	7789.82	6265.76
ENSMUSG00000029765	Plxna4	8009.24	9523.11	8242.29
ENSMUSG00000018849	Wwc1	7989.05	7324.06	7265.04
ENSMUSG00000026915	Strbp	7986.81	8953.39	8301.41
ENSMUSG00000025969	Nrp2	7972.23	7891.29	7509.64
ENSMUSG00000024392	Bag6	7947.56	7660.07	7314.89
ENSMUSG00000051695	Pcbp1	7932.98	7819.76	8418.49
ENSMUSG00000027273	Snap25	7885.88	9212.88	7476.02
ENSMUSG00000013663	Pten	7884.76	8980	7786.7
ENSMUSG00000037071	Scd1	7862.33	8778.73	5981.75
ENSMUSG00000024810	Il33	7861.21	6866.62	6585.72
ENSMUSG00000074212	Dnajb14	7848.87	9610.44	8098.54
ENSMUSG00000021792	Fam213a	7842.14	6760.16	6661.07
ENSMUSG00000042699	Dhx9	7833.17	7932.04	7648.75
ENSMUSG00000022415	Syngr1	7830.93	7818.1	6823.36
ENSMUSG00000023088	Abcc1	7824.2	8356.22	8389.51
ENSMUSG00000030530	Furin	7823.08	6825.87	7129.41
ENSMUSG00000018501	Ncor1	7819.71	7863.01	7196.64
ENSMUSG00000031647	Mfap3l	7817.47	7680.87	7014.64
ENSMUSG00000020747	2310067B10Rik	7802.89	8208.17	8347.78
ENSMUSG00000029992	Gfpt1	7793.92	4606.86	7499.21
ENSMUSG00000015354	Pcolce2	7783.83	8170.75	7339.23
ENSMUSG00000025651	Uqcrc1	7783.83	6738.54	7494.57
ENSMUSG00000020152	Actr2	7769.25	7839.72	7680.05
ENSMUSG00000015839	Nfe2l2	7765.89	8347.9	7222.15
ENSMUSG00000020089	Ppa1	7746.82	8023.53	7836.55
ENSMUSG00000040225	Prrc2c	7742.34	8389.49	7794.82
ENSMUSG00000001017	Chtop	7741.21	7579.4	7438.93
ENSMUSG00000019179	Mdh2	7741.21	6994.7	7171.14
ENSMUSG00000036817	Sun1	7736.73	8396.97	7362.42
ENSMUSG00000007880	Arid1a	7732.24	8425.25	7656.87
ENSMUSG00000014867	Surf4	7727.76	6481.54	7624.41
ENSMUSG00000022995	Enah	7718.79	8542.52	7787.86
ENSMUSG00000044217	Aqp5	7712.06	6481.54	9262.43
ENSMUSG00000067336	Bmpr2	7707.57	9054.03	7696.28
ENSMUSG00000019590	Cyb561	7690.75	7231.74	7360.1
ENSMUSG00000044308	Ubr3	7673.93	8465.17	7057.53
ENSMUSG00000021877	Arf4	7651.5	5971.7	7399.51
ENSMUSG00000014313	Cox6c	7651.5	4186.84	4361.11
ENSMUSG00000090841	Myl6	7618.98	6595.48	7900.31
ENSMUSG00000029632	Ndufa4	7616.74	5393.66	5463.56
ENSMUSG00000042616	Oscp1	7615.61	8274.71	7297.5
ENSMUSG00000005103	Wdr1	7613.37	7796.48	7604.7
ENSMUSG00000036446	Lum	7581.97	6212.06	7035.51
ENSMUSG00000027603	Ggt7	7573	7786.49	7273.15
ENSMUSG00000034024	Cct2	7570.76	6962.27	6969.43
ENSMUSG00000040462	Os9	7561.79	5874.39	6816.41
ENSMUSG00000034910	Pygo1	7553.94	9612.1	7830.75
ENSMUSG00000032743	D430042O09Rik	7548.33	8041	7923.49
ENSMUSG00000030451	Herc2	7543.84	7797.31	7406.47
ENSMUSG00000025967	Eef1b2	7528.14	4506.22	6741.06
ENSMUSG00000024695	Zfp91	7528.14	8876.04	7659.18
ENSMUSG00000020823	Sec14l1	7525.9	6914.03	7227.94
ENSMUSG00000028111	Ctsk	7523.66	5457.7	6308.65
ENSMUSG00000043940	Wdfy3	7522.54	7853.86	7319.52
ENSMUSG00000029306	Ibsp	7512.44	6314.36	6242.58
ENSMUSG00000022265	Ank	7511.32	7202.63	7101.58
ENSMUSG00000021998	Lcp1	7510.2	6437.46	7402.99
ENSMUSG00000025757	Hspa4l	7495.62	7580.23	6677.3
ENSMUSG00000067851	Arfgef1	7493.38	7456.3	6968.27
ENSMUSG00000040725	Hnrnpul1	7488.89	8936.75	8299.09
ENSMUSG00000040952	Rps19	7474.31	4449.66	5746.42
ENSMUSG00000024130	Abca3	7449.64	8250.59	6964.79
ENSMUSG00000022136	Dnajc3	7440.67	5107.55	6862.78
ENSMUSG00000048148	Nwd1	7430.58	8205.68	6723.67
ENSMUSG00000028760	Eif4g3	7429.46	7421.37	7236.06
ENSMUSG00000017723	Wfdc2	7429.46	4825.6	7100.42
ENSMUSG00000037235	Mxd4	7413.76	6297.73	7074.92
ENSMUSG00000032096	Arcn1	7411.51	5926.79	6786.27
ENSMUSG00000056429	Tgoln1	7402.54	6944.8	6612.38
ENSMUSG00000024899	Papss2	7396.94	8084.25	7107.38
ENSMUSG00000046330	Rpl37a	7391.33	3628.76	5097.24
ENSMUSG00000049580	Tsku	7381.24	7235.9	6955.52
ENSMUSG00000001440	Kpnb1	7375.63	7557.77	7050.58
ENSMUSG00000021728	Emb	7343.11	7153.56	7480.66
ENSMUSG00000056698	Elmod3	7324.04	7100.33	6253.01
ENSMUSG00000003316	Glg1	7322.92	7136.1	6882.48
ENSMUSG00000028756	Pink1	7319.56	6973.91	7510.8
ENSMUSG00000020484	Xbp1	7319.56	3983.07	8284.02
ENSMUSG00000026667	Uhmk1	7312.83	8434.4	7203.6
ENSMUSG00000071172	Srsf3	7308.34	7996.09	7204.76
ENSMUSG00000024743	Syt7	7293.76	9936.47	8256.2
ENSMUSG00000027452	Acss1	7290.4	6837.51	7013.48
ENSMUSG00000024359	Hspa9	7289.28	6805.91	7064.49
ENSMUSG00000034220	Gpc1	7284.79	7258.36	6671.5
ENSMUSG00000022314	Rad21	7284.79	7975.29	7503.84
ENSMUSG00000022200	Golph3	7278.06	6764.32	7117.81
ENSMUSG00000025867	Cplx2	7266.85	9380.06	7800.61
ENSMUSG00000030795	Fus	7265.73	7111.14	7653.39
ENSMUSG00000039361	Picalm	7265.73	7754.89	6772.36
ENSMUSG00000005198	Polr2a	7264.61	7792.32	7962.91
ENSMUSG00000025132	Arhgdia	7261.24	6430.8	7215.19
ENSMUSG00000040848	Sft2d2	7246.66	6090.63	6789.74
ENSMUSG00000035152	Ap2b1	7237.69	7410.56	7030.87
ENSMUSG00000000563	Atp5f1	7232.09	6696.95	6727.14
ENSMUSG00000018585	Atox1	7227.6	5755.45	6088.4
ENSMUSG00000056692	D17Wsu92e	7226.48	6879.1	7169.98
ENSMUSG00000029998	Pcyox1	7218.63	7727.44	6874.37
ENSMUSG00000017119	Nbr1	7216.39	6658.69	6579.92
ENSMUSG00000031010	Usp9x	7216.39	7538.64	6570.65
ENSMUSG00000027447	Cst3	7215.26	6408.35	6626.29
ENSMUSG00000054452	Aes	7213.02	7071.22	7961.75
ENSMUSG00000020029	Nudt4	7191.71	6407.52	6591.51
ENSMUSG00000035864	Syt1	7190.59	9192.09	7682.37
ENSMUSG00000020538	Srebf1	7189.47	6743.53	7102.74
ENSMUSG00000026878	Rab14	7176.01	7681.7	7438.93
ENSMUSG00000026919	Lcn4	7163.68	37.4271	1061.88
ENSMUSG00000031451	Gas6	7155.83	7146.91	7135.2
ENSMUSG00000070047	Fat1	7151.34	7005.52	7687.01
ENSMUSG00000027499	Pkia	7141.25	8906.81	7360.1
ENSMUSG00000039683	Sdk1	7123.31	7897.94	6417.62
ENSMUSG00000021143	Pacs2	7109.85	8417.76	7549.06
ENSMUSG00000025862	Stag2	7099.76	7636.79	6778.15
ENSMUSG00000038145	Snrk	7081.81	6921.51	5477.47
ENSMUSG00000066406	Akap13	7066.11	5973.36	5905.23
ENSMUSG00000002524	Puf60	7054.9	6727.72	6720.19
ENSMUSG00000022234	Cct5	7050.41	6137.21	6600.79
ENSMUSG00000021111	Papola	7050.41	6561.38	6293.58
ENSMUSG00000027288	Zfp106	7050.41	6819.21	6591.51
ENSMUSG00000051663	Pcdhb1	7043.69	8159.1	5722.07
ENSMUSG00000024012	Mtch1	7023.5	7093.68	7573.4
ENSMUSG00000056050	Mia3	7011.16	6326.84	6561.37
ENSMUSG00000007613	Tgfbr1	7011.16	7253.37	6212.44
ENSMUSG00000003380	Rabac1	7010.04	5129.17	6089.56
ENSMUSG00000037720	Tmem33	7010.04	7065.4	6115.06
ENSMUSG00000018770	Atp5g3	7006.68	6346.8	6634.4
ENSMUSG00000031960	Aars	7002.19	6982.23	6859.3
ENSMUSG00000027620	Rbm39	6993.22	7890.46	7613.97
ENSMUSG00000047187	Rab2a	6988.74	7299.11	7776.27
ENSMUSG00000032570	Atp2c1	6985.37	6975.57	6549.78
ENSMUSG00000020661	Dnmt3a	6985.37	8224.81	6299.38
ENSMUSG00000046434	Hnrnpa1	6984.25	6862.46	7339.23
ENSMUSG00000020198	Ap3d1	6980.89	6732.71	6978.7
ENSMUSG00000025871	4833439L19Rik	6974.16	6869.12	6533.55
ENSMUSG00000039155	Cdh26	6973.04	6030.75	6979.86
ENSMUSG00000020894	Vamp2	6967.43	8527.55	7590.79
ENSMUSG00000009418	Nav1	6955.09	8518.4	6802.5
ENSMUSG00000009927	Rps25	6955.09	4798.98	5943.49
ENSMUSG00000036550	Cnot1	6951.73	6705.27	6156.79
ENSMUSG00000030120	Mlf2	6946.12	6875.77	6672.66
ENSMUSG00000027706	Sec62	6945	6508.98	6926.54
ENSMUSG00000015165	Hnrnpl	6938.27	8572.46	8273.59
ENSMUSG00000048758	Rpl29	6938.27	4806.47	5807.86
ENSMUSG00000050953	Gja1	6927.06	6351.79	4741.34
ENSMUSG00000032826	Ank2	6925.94	8493.45	6459.36
ENSMUSG00000024030	Abcg1	6922.57	6623.76	5792.79
ENSMUSG00000002981	Clptm1	6919.21	6998.86	6618.18
ENSMUSG00000029059	Fam213b	6912.48	6507.32	5877.41
ENSMUSG00000046364	Rpl27a	6907.99	4881.32	6562.53
ENSMUSG00000026796	Fam129b	6906.87	6051.54	6501.09
ENSMUSG00000021557	Agtpbp1	6892.29	8178.23	6885.96
ENSMUSG00000029223	Uchl1	6892.29	8028.52	7376.33
ENSMUSG00000060373	Hnrnpc	6887.81	6291.08	6382.85
ENSMUSG00000038664	Herc1	6885.56	8066.78	7218.67
ENSMUSG00000028820	Sfpq	6883.32	7156.89	7514.28
ENSMUSG00000005312	Ubqln1	6879.96	6774.3	6610.06
ENSMUSG00000027893	Ahcyl1	6877.71	7400.58	7527.03
ENSMUSG00000026721	Rabgap1l	6876.59	7570.25	6423.42
ENSMUSG00000031696	Vps35	6872.11	6983.06	5892.48
ENSMUSG00000036427	Gpi1	6865.38	7433.85	7820.32
ENSMUSG00000026341	Actr3	6864.26	6704.44	6783.95
ENSMUSG00000038437	Mllt6	6863.14	7568.59	6881.33
ENSMUSG00000020594	Pum2	6860.89	7360.66	6537.03
ENSMUSG00000031958	Ldhd	6858.65	7536.15	5812.49
ENSMUSG00000028656	Cap1	6851.92	7556.94	6994.93
ENSMUSG00000072663	Spef2	6849.68	7042.94	6463.99
ENSMUSG00000048154	Kmt2d	6847.44	7250.87	7169.98
ENSMUSG00000020267	Hint1	6841.83	5881.04	6555.58
ENSMUSG00000087035	Tmem74bos	6837.34	7314.91	6623.97
ENSMUSG00000074657	Kif5a	6821.64	8754.61	6881.33
ENSMUSG00000007815	Rhoa	6812.67	6123.9	6215.91
ENSMUSG00000020917	Acly	6807.06	5603.25	6083.76
ENSMUSG00000010095	Slc3a2	6804.82	6175.47	6526.59
ENSMUSG00000031740	Mmp2	6802.58	5584.12	6360.82
ENSMUSG00000014725	Adam28	6799.21	6985.56	5913.35
ENSMUSG00000022536	Glyr1	6798.09	6326.01	6159.11
ENSMUSG00000049281	Scn3b	6793.61	8588.27	6957.84
ENSMUSG00000041740	Rnf10	6790.24	7026.31	7288.22
ENSMUSG00000006204	5430419D17Rik	6789.12	6306.05	5308.22
ENSMUSG00000027002	Nckap1	6788	6954.78	6783.95
ENSMUSG00000003435	Supt5	6776.79	6283.59	6422.26
ENSMUSG00000032366	Tpm1	6758.84	5696.4	6440.81
ENSMUSG00000040407	Akap9	6752.11	6236.18	6236.78
ENSMUSG00000029438	Bcl7a	6747.63	8092.57	6789.74
ENSMUSG00000032458	Copb2	6746.51	5856.92	6911.47
ENSMUSG00000027500	Stmn2	6743.14	7895.45	6178.82
ENSMUSG00000027189	Trim44	6743.14	6499.84	6324.88
ENSMUSG00000022463	Srebf2	6739.78	6029.92	6156.79
ENSMUSG00000060961	Slc4a4	6736.41	7862.18	6028.12
ENSMUSG00000049620	Prss33	6730.81	6857.47	6943.93
ENSMUSG00000031924	Cyb5b	6717.35	5985.84	5953.92
ENSMUSG00000024425	Ndfip1	6715.11	9728.54	8212.15
ENSMUSG00000039963	Ccdc40	6711.74	5873.56	5456.6
ENSMUSG00000021771	Vdac2	6709.5	5966.71	6361.98
ENSMUSG00000069833	Ahnak	6708.38	6034.08	6903.35
ENSMUSG00000060090	Rp2h	6705.01	7823.92	6709.76
ENSMUSG00000045136	Tubb2b	6691.56	6924.01	6210.12
ENSMUSG00000038650	Rnh1	6687.07	6150.52	6510.36
ENSMUSG00000071415	Rpl23	6687.07	4359.84	6285.47
ENSMUSG00000023915	Tnfrsf21	6678.1	8240.61	7364.73
ENSMUSG00000022262	Dnah5	6673.61	3387.57	6108.1
ENSMUSG00000034377	Tulp4	6666.89	7123.62	6368.94
ENSMUSG00000033365	Ipo13	6664.64	7397.25	7129.41
ENSMUSG00000030500	Slc17a6	6651.19	8241.44	6727.14
ENSMUSG00000052040	Klf13	6642.22	7769.03	6635.56
ENSMUSG00000053646	Plxnb1	6635.49	6711.92	6269.24
ENSMUSG00000071644	Eef1g	6631	5241.45	7012.32
ENSMUSG00000046982	Tshz1	6624.27	7904.6	6578.76
ENSMUSG00000009079	Ewsr1	6623.15	6706.93	6775.83
ENSMUSG00000037451	Slc22a20	6622.03	7003.02	5125.06
ENSMUSG00000028484	Psip1	6618.67	8189.88	7238.38
ENSMUSG00000026924	Sec16a	6606.33	6020.77	6042.03
ENSMUSG00000003226	Ranbp2	6598.48	7050.43	6502.25
ENSMUSG00000022186	Oxct1	6593.99	5768.76	5996.82
ENSMUSG00000024949	Sf1	6593.99	6426.64	6452.4
ENSMUSG00000037458	Azin1	6591.75	6275.27	6316.77
ENSMUSG00000054889	Dsp	6588.39	4993.6	6270.4
ENSMUSG00000049517	Rps23	6581.66	4879.66	6255.33
ENSMUSG00000042406	Atf4	6572.69	5659.81	6126.65
ENSMUSG00000025781	Atp5c1	6570.44	5731.33	6139.4
ENSMUSG00000009470	Tnpo1	6569.32	6484.03	5700.05
ENSMUSG00000044252	Osbpl1a	6556.99	6696.95	5956.24
ENSMUSG00000040412	5330417C22Rik	6553.62	5128.34	5933.06
ENSMUSG00000031701	Dnaja2	6546.89	6243.67	6068.69
ENSMUSG00000024862	Klc2	6544.65	6935.65	6212.44
ENSMUSG00000028530	Jak1	6532.32	6431.63	6123.17
ENSMUSG00000040945	Rcc2	6526.71	6293.57	6576.44
ENSMUSG00000027506	Tpd52	6525.59	5433.58	6046.66
ENSMUSG00000051223	Bzw1	6523.34	5689.75	5390.53
ENSMUSG00000032599	Ip6k2	6514.37	7260.85	6948.56
ENSMUSG00000028088	Fmo5	6509.89	7872.99	6355.02
ENSMUSG00000022565	Plec	6502.04	4845.56	6264.6
ENSMUSG00000044221	Grsf1	6490.82	6659.52	6301.7
ENSMUSG00000060938	Rpl26	6477.37	4373.15	6130.13
ENSMUSG00000031078	Cttn	6475.12	5606.58	6053.62
ENSMUSG00000035770	Dync1li2	6474	7421.37	6349.23
ENSMUSG00000004897	Hdgf	6472.88	6467.4	6375.89
ENSMUSG00000039270	Megf9	6472.88	8182.39	6220.55
ENSMUSG00000005034	Prkacb	6467.27	7364.82	6224.03
ENSMUSG00000038366	Lasp1	6448.21	5655.65	6015.36
ENSMUSG00000063450	Syne2	6444.84	5817	5625.85
ENSMUSG00000040687	Madd	6441.48	7366.48	6809.45
ENSMUSG00000029120	Ppp2r2c	6438.12	7047.93	5904.08
ENSMUSG00000022214	Dcaf11	6436.99	6647.05	6321.41
ENSMUSG00000020088	Sar1a	6436.99	5283.87	5436.9
ENSMUSG00000061232	H2-K1	6429.14	3453.27	6567.17
ENSMUSG00000024294	Mib1	6421.29	6023.26	6234.46
ENSMUSG00000000753	Serpinf1	6420.17	4967.82	5327.93
ENSMUSG00000018800	Abca5	6416.81	8129.99	6933.49
ENSMUSG00000028757	Ddost	6402.23	5694.74	6853.5
ENSMUSG00000020777	Acox1	6396.62	6011.62	5511.09
ENSMUSG00000075595	Zfp652	6377.56	6624.59	6156.79
ENSMUSG00000066150	Slc31a1	6375.32	5482.65	5982.9
ENSMUSG00000032336	Nptn	6370.83	6386.72	6315.61
ENSMUSG00000057113	Npm1	6367.47	5406.13	6295.9
ENSMUSG00000076432	Ywhaq	6364.1	5483.48	5440.37
ENSMUSG00000078515	Ddi2	6357.37	6089.8	5667.59
ENSMUSG00000026688	Mgst3	6356.25	5381.18	5056.66
ENSMUSG00000040652	Oaz2	6355.13	5889.36	5834.52
ENSMUSG00000069662	Marcks	6348.4	8348.73	7142.16
ENSMUSG00000040938	Slc16a11	6345.04	6721.07	7602.38
ENSMUSG00000004263	Atn1	6341.67	7513.69	6999.57
ENSMUSG00000020733	Slc9a3r1	6341.67	5125.01	5425.3
ENSMUSG00000031818	Cox4i1	6340.55	5959.22	6803.66
ENSMUSG00000022312	Eif3h	6337.19	4981.96	5347.63
ENSMUSG00000020923	Ubtf	6331.58	5762.11	5806.7
ENSMUSG00000073411	H2-D1	6330.46	3427.49	5838
ENSMUSG00000021662	Arhgef28	6319.24	5892.68	5173.75
ENSMUSG00000003847	Nfat5	6309.15	7014.67	6875.53
ENSMUSG00000037111	Setd7	6305.79	6847.49	6134.77
ENSMUSG00000005442	Cic	6303.54	6558.89	6170.7
ENSMUSG00000030007	Cct7	6302.42	5422.77	5915.67
ENSMUSG00000030432	Rpl28	6301.3	4981.13	7444.72
ENSMUSG00000006476	Nsmf	6294.57	7875.49	7167.66
ENSMUSG00000023004	Tuba1b	6283.36	4612.68	4914.07
ENSMUSG00000031342	Gpm6b	6276.63	7182.67	6409.51
ENSMUSG00000056054	S100a8	6276.63	4646.78	3190.26
ENSMUSG00000003660	Snrnp200	6276.63	6405.02	6112.74
ENSMUSG00000042066	Tmcc2	6274.39	6511.48	5479.79
ENSMUSG00000005417	Mprip	6273.27	5382.85	5810.18
ENSMUSG00000032504	Pdcd6ip	6268.78	5693.91	6080.28
ENSMUSG00000090862	Rps13	6265.42	3767.66	4410.96
ENSMUSG00000053510	Nrd1	6262.05	6256.14	6043.19
ENSMUSG00000025515	Muc2	6255.32	6608.79	7893.35
ENSMUSG00000055302	Mrfap1	6247.47	6698.61	6961.31
ENSMUSG00000063632	Sox11	6244.11	8962.54	6518.48
ENSMUSG00000079215	Zfp664	6237.38	6671.17	5810.18
ENSMUSG00000025220	Mgea5	6234.02	6902.38	6528.91
ENSMUSG00000004040	Stat3	6225.04	5289.69	5301.26
ENSMUSG00000029169	Dhx15	6221.68	5900.17	5274.6
ENSMUSG00000041459	Tardbp	6221.68	6805.91	6840.75
ENSMUSG00000034566	Atp5h	6218.32	5001.09	5316.33
ENSMUSG00000054408	Spcs3	6209.34	5918.47	6164.91
ENSMUSG00000034243	Golgb1	6207.1	5367.87	5877.41
ENSMUSG00000078429	Ctdsp2	6205.98	6003.3	6524.28
ENSMUSG00000045039	Megf8	6190.28	6545.58	5746.42
ENSMUSG00000040929	Rfx3	6189.16	7576.9	5971.31
ENSMUSG00000038467	Chmp4b	6165.61	5209.02	5681.5
ENSMUSG00000029168	Dpysl5	6165.61	7463.79	5782.35
ENSMUSG00000027134	Lpcat4	6156.64	7252.54	6452.4
ENSMUSG00000039952	Dag1	6147.67	5644	5244.46
ENSMUSG00000022523	Fgf12	6147.67	8162.43	6051.3
ENSMUSG00000042323	Pbrm1	6143.18	6627.09	5747.58
ENSMUSG00000048756	Foxo3	6137.57	6154.67	5686.14
ENSMUSG00000054455	Vapb	6137.57	6345.97	6036.23
ENSMUSG00000022389	Tef	6135.33	6966.43	7910.74
ENSMUSG00000022205	Sub1	6126.36	6638.73	5877.41
ENSMUSG00000028278	Rragd	6117.39	6544.75	5506.45
ENSMUSG00000024330	Col11a2	6115.14	5985.84	5592.24
ENSMUSG00000063646	Jakmip1	6111.78	6079.82	5862.34
ENSMUSG00000034707	Gns	6106.17	5540.04	5793.95
ENSMUSG00000030122	Ptms	6103.93	6813.39	7440.09
ENSMUSG00000032589	Bsn	6102.81	7077.04	5498.34
ENSMUSG00000019066	Rab3d	6100.57	4113.65	5062.46
ENSMUSG00000026469	Xpr1	6097.2	6162.16	5420.67
ENSMUSG00000026554	Dcaf8	6081.5	5648.99	5508.77
ENSMUSG00000019978	Epb4.1l2	6079.26	6231.19	6249.53
ENSMUSG00000027775	Mfsd1	6079.26	7005.52	6431.54
ENSMUSG00000024143	Rhoq	6074.77	6058.2	6035.07
ENSMUSG00000029761	Cald1	6062.44	4532	5766.12
ENSMUSG00000021484	Lman2	6057.95	5011.07	5570.21
ENSMUSG00000006575	Rundc3a	6051.22	7220.93	6788.59
ENSMUSG00000031715	Smarca5	6048.98	6543.92	5515.73
ENSMUSG00000054766	Set	6046.74	6251.15	6517.32
ENSMUSG00000031938	4931406C07Rik	6038.89	5179.08	5170.27
ENSMUSG00000006024	Napa	6035.52	6060.69	6255.33
ENSMUSG00000034868	Myl12b	6032.16	5064.3	5416.03
ENSMUSG00000051043	Gprc5c	6031.04	6742.7	6686.57
ENSMUSG00000021488	Nsd1	6026.55	6273.61	5217.8
ENSMUSG00000035325	Sec31a	6026.55	4774.86	5811.33
ENSMUSG00000024811	Tnks2	6020.94	5968.37	5704.68
ENSMUSG00000032034	Kcnj5	6019.82	5030.2	5985.22
ENSMUSG00000000827	Tpd52l2	6018.7	5902.67	5733.67
ENSMUSG00000038393	Txnip	6009.73	5033.53	6031.59
ENSMUSG00000034168	Irf2bpl	6008.61	7632.63	7169.98
ENSMUSG00000027652	Ralgapb	6001.88	6469.89	5449.65
ENSMUSG00000060802	B2m	6000.76	4092.86	5895.96
ENSMUSG00000017781	Pitpna	5999.64	6434.13	6106.94
ENSMUSG00000037788	Vopp1	5996.27	5990.83	5726.71
ENSMUSG00000040978	Gm11992	5989.54	5644	5240.98
ENSMUSG00000049336	Tenm2	5987.3	8665.62	5769.6
ENSMUSG00000020859	Spag9	5981.69	6759.33	5755.69
ENSMUSG00000035783	Acta2	5980.57	5306.33	6712.07
ENSMUSG00000022770	Dlg1	5980.57	6063.19	6179.98
ENSMUSG00000071866	Ppia	5976.09	6160.5	6848.87
ENSMUSG00000028868	Wasf2	5974.97	5880.21	5470.51
ENSMUSG00000034593	Myo5a	5970.48	7579.4	5931.9
ENSMUSG00000040010	Slc7a5	5964.87	6902.38	7156.07
ENSMUSG00000030516	Tjp1	5955.9	6118.91	5322.13
ENSMUSG00000033763	Mtss1l	5952.54	7320.74	6557.89
ENSMUSG00000024687	Osbp	5952.54	5460.19	5507.61
ENSMUSG00000022403	St13	5951.42	4890.47	5188.82
ENSMUSG00000026797	Stxbp1	5949.17	7559.44	6214.76
ENSMUSG00000022865	Cxadr	5943.57	6520.63	5713.96
ENSMUSG00000020571	Pdia6	5943.57	4271.68	5966.67
ENSMUSG00000028745	Capzb	5940.2	5224.82	5591.08
ENSMUSG00000025534	Gusb	5930.11	5138.32	5693.09
ENSMUSG00000029152	Ociad1	5928.99	5742.98	5826.41
ENSMUSG00000095576	Fmo6	5925.62	6776.8	5535.43
ENSMUSG00000007458	M6pr	5918.89	5260.58	5279.24
ENSMUSG00000038541	Srd5a2	5916.65	5512.59	4650.92
ENSMUSG00000029571	Tmem106b	5916.65	5966.71	5527.32
ENSMUSG00000000826	Dnajc5	5915.53	6901.55	6361.98
ENSMUSG00000024277	Mapre2	5913.29	6717.74	5840.32
ENSMUSG00000033904	Ccp110	5912.17	7643.44	6841.91
ENSMUSG00000000308	Ckmt1	5900.95	5787.89	5646.72
ENSMUSG00000035901	Dennd5a	5900.95	6307.71	5436.9
ENSMUSG00000066551	Hmgb1	5899.83	5728.01	5601.51
ENSMUSG00000030884	Uqcrc2	5897.59	5675.61	5556.3
ENSMUSG00000035863	Palm	5894.22	7423.87	6215.91
ENSMUSG00000009291	Pttg1ip	5893.1	5233.14	5716.28
ENSMUSG00000022885	St6gal1	5891.98	5941.76	5549.34
ENSMUSG00000020671	Rab10	5883.01	6794.26	6182.3
ENSMUSG00000038342	Mlxip	5881.89	6660.36	5585.28
ENSMUSG00000000605	Clcn4-2	5880.77	6334.32	5441.53
ENSMUSG00000040850	Psme4	5878.52	6247.83	5810.18
ENSMUSG00000045767	B230219D22Rik	5869.55	6420.82	5446.17
ENSMUSG00000025351	Cd63	5866.19	4843.06	5671.07
ENSMUSG00000027193	Api5	5858.34	6033.24	5405.6
ENSMUSG00000037894	H2afz	5858.34	4690.86	4984.79
ENSMUSG00000017737	Mmp9	5856.09	4473.78	4809.74
ENSMUSG00000061032	Rrp1	5854.97	5050.99	5436.9
ENSMUSG00000060743	H3f3a	5840.39	4679.22	4861.91
ENSMUSG00000040681	Hmgn1	5839.27	5746.3	5749.89
ENSMUSG00000032231	Anxa2	5833.67	4532.83	5367.34
ENSMUSG00000035569	Ankrd11	5832.54	5446.89	5206.2
ENSMUSG00000045761	Fam179a	5831.42	6116.42	6062.89
ENSMUSG00000003657	Calb2	5828.06	6489.02	5778.88
ENSMUSG00000025950	Idh1	5820.21	5831.14	5664.11
ENSMUSG00000005506	Celf1	5816.84	5999.98	5529.64
ENSMUSG00000038733	Wdr26	5816.84	6464.9	6050.14
ENSMUSG00000023456	Tpi1	5814.6	5032.69	5581.8
ENSMUSG00000020099	Unc5b	5812.36	6982.23	6250.69
ENSMUSG00000046727	Cystm1	5807.87	5025.21	4681.06
ENSMUSG00000058799	Nap1l1	5802.27	6088.14	5684.98
ENSMUSG00000033444	Specc1l	5802.27	5889.36	5402.12
ENSMUSG00000048939	Atp13a5	5796.66	5364.55	5945.81
ENSMUSG00000021290	2010107E04Rik	5783.2	3716.92	4067.82
ENSMUSG00000024462	Gabbr1	5782.08	7324.89	6429.22
ENSMUSG00000001288	Rarg	5770.87	6101.44	5243.3
ENSMUSG00000028832	Stmn1	5769.74	5560.83	4684.54
ENSMUSG00000026615	Eprs	5767.5	5522.57	5653.68
ENSMUSG00000019210	Atp6v1e1	5765.26	5415.28	5511.09
ENSMUSG00000034300	Fam53c	5750.68	6644.55	6319.09
ENSMUSG00000033499	Larp4b	5750.68	5793.71	5628.17
ENSMUSG00000024163	Mapk8ip3	5733.86	6425.81	5711.64
ENSMUSG00000032300	1700017B05Rik	5727.13	7330.72	7054.05
ENSMUSG00000005469	Prkaca	5722.64	6024.1	5627.01
ENSMUSG00000036766	Dner	5717.04	8192.37	6630.93
ENSMUSG00000028936	Rpl22	5717.04	4217.62	4856.11
ENSMUSG00000040548	Tex2	5715.92	5303.83	5157.52
ENSMUSG00000096210	H1f0	5714.79	5516.75	6076.8
ENSMUSG00000029772	Ahcyl2	5713.67	6762.66	5569.05
ENSMUSG00000034832	Tet3	5705.82	6279.43	5152.88
ENSMUSG00000027993	Trim2	5703.58	5658.14	4981.31
ENSMUSG00000014769	Psmb1	5694.61	4382.29	4659.04
ENSMUSG00000052146	Rps10	5694.61	4045.45	5154.04
ENSMUSG00000062609	Kcnj15	5691.24	4679.22	5536.59
ENSMUSG00000031007	Atp6ap2	5685.64	5827.81	5687.29
ENSMUSG00000058558	Rpl5	5681.15	3917.37	4937.26
ENSMUSG00000026988	Wdsub1	5678.91	5972.53	5875.09
ENSMUSG00000055204	Ankrd17	5675.54	5355.4	5108.83
ENSMUSG00000019802	Sec63	5673.3	4681.71	5285.03
ENSMUSG00000041415	Dicer1	5667.69	6446.61	5742.94
ENSMUSG00000028851	Nudc	5653.12	3934.83	4662.52
ENSMUSG00000028465	Tln1	5651.99	5120.86	5399.8
ENSMUSG00000037606	Osbpl5	5648.63	4904.61	5018.41
ENSMUSG00000063358	Mapk1	5647.51	5862.74	5460.08
ENSMUSG00000028161	Ppp3ca	5647.51	6625.42	6457.04
ENSMUSG00000001847	Rac1	5647.51	5659.81	6219.39
ENSMUSG00000029407	Uso1	5646.39	4456.32	5213.16
ENSMUSG00000024083	Pja2	5641.9	6551.4	5759.17
ENSMUSG00000037012	Hk1	5640.78	5531.72	5366.18
ENSMUSG00000050627	Gpd1l	5637.42	5335.44	5333.72
ENSMUSG00000031029	Eif3f	5632.93	6885.75	7478.34
ENSMUSG00000031708	Tecr	5629.57	5297.18	5346.47
ENSMUSG00000032115	Hyou1	5628.44	4347.36	5741.78
ENSMUSG00000066357	Wdr6	5616.11	6135.55	5307.06
ENSMUSG00000021360	Gcnt2	5608.26	6835.02	5933.06
ENSMUSG00000021288	Klc1	5608.26	6132.22	5625.85
ENSMUSG00000027339	Rassf2	5607.14	5555.84	5050.87
ENSMUSG00000033769	Exoc6b	5599.29	7502.05	6829.16
ENSMUSG00000029810	Tmem176b	5599.29	3832.53	6094.19
ENSMUSG00000003072	Atp5d	5598.17	4603.53	5353.43
ENSMUSG00000040170	Fmo2	5597.04	5367.87	4962.76
ENSMUSG00000028557	Rnf11	5593.68	6279.43	5777.72
ENSMUSG00000038564	Ift172	5591.44	5415.28	5294.31
ENSMUSG00000022175	Lrp10	5588.07	5779.57	6071.01
ENSMUSG00000005161	Prdx2	5586.95	5512.59	5297.79
ENSMUSG00000038886	Man2a2	5579.1	5466.02	4887.41
ENSMUSG00000030835	Nomo1	5579.1	4746.58	5043.91
ENSMUSG00000041440	Gk5	5571.25	5692.24	4744.82
ENSMUSG00000051669	AU021092	5565.64	4862.19	4819.01
ENSMUSG00000027429	Sec23b	5563.4	4040.46	4981.31
ENSMUSG00000015090	Ptgds	5561.16	5772.92	4256.78
ENSMUSG00000024073	Birc6	5560.04	5606.58	5511.09
ENSMUSG00000022841	Ap2m1	5558.92	5579.13	5383.57
ENSMUSG00000019428	Fkbp8	5557.79	5149.13	5621.22
ENSMUSG00000000708	Kat2b	5556.67	6592.99	5642.08
ENSMUSG00000037579	Kcnh3	5549.94	6906.54	5923.78
ENSMUSG00000027012	Dync1i2	5548.82	5902.67	5553.98
ENSMUSG00000015143	Actn1	5547.7	4704.17	5396.32
ENSMUSG00000020460	Rps27a	5546.58	4235.91	5126.22
ENSMUSG00000060904	Arl1	5544.34	4642.62	4944.21
ENSMUSG00000020189	Osbpl8	5544.34	6528.11	5559.78
ENSMUSG00000042650	Alkbh5	5540.97	4838.07	4977.83
ENSMUSG00000036180	Gatad2a	5532	5432.75	5307.06
ENSMUSG00000024966	Stip1	5532	4258.37	4654.4
ENSMUSG00000029311	Hsd17b11	5524.15	5132.5	4821.33
ENSMUSG00000001025	S100a6	5515.18	3885.76	5238.66
ENSMUSG00000061306	Slc38a10	5510.69	4187.67	4821.33
ENSMUSG00000031176	Dynlt3	5509.57	5681.43	5687.29
ENSMUSG00000026944	Abca2	5507.33	6138.04	5858.86
ENSMUSG00000024109	Nrxn1	5507.33	7445.49	5515.73
ENSMUSG00000028719	Cmpk1	5505.09	5838.62	5551.66
ENSMUSG00000001794	Capns1	5497.24	4853.04	5850.75
ENSMUSG00000042541	Shfm1	5490.51	2890.2	3278.37
ENSMUSG00000062397	Zfp706	5488.27	5438.57	4975.51
ENSMUSG00000027227	Sord	5474.81	5242.29	5133.17
ENSMUSG00000033184	Tmed7	5474.81	5805.36	5530.8
ENSMUSG00000074207	Adh1	5469.2	5766.26	5246.78
ENSMUSG00000061911	Myt1l	5468.08	6022.43	5389.37
ENSMUSG00000015749	Anp32e	5459.11	5302.17	5141.29
ENSMUSG00000046709	Mapk10	5459.11	6797.59	5672.22
ENSMUSG00000049556	Lingo1	5457.99	6685.31	5701.21
ENSMUSG00000032890	Rims3	5456.87	5206.52	4963.92
ENSMUSG00000078619	Smarcd2	5445.65	5704.72	5253.73
ENSMUSG00000053877	Srcap	5444.53	5486.81	5126.22
ENSMUSG00000026883	Dab2ip	5441.17	5921.79	5199.25
ENSMUSG00000022270	Fam134b	5436.68	6546.41	5922.62
ENSMUSG00000036644	Tbc1d9b	5435.56	5065.13	5100.71
ENSMUSG00000030168	Adipor2	5434.44	3945.65	4210.41
ENSMUSG00000022048	Dpysl2	5432.19	5984.17	5538.91
ENSMUSG00000023118	Sympk	5431.07	5298.01	5318.65
ENSMUSG00000029767	Calu	5425.47	4295.8	4970.88
ENSMUSG00000031790	Mmp15	5424.34	5863.58	5314.02
ENSMUSG00000028367	Txn1	5424.34	4435.52	4456.17
ENSMUSG00000006273	Atp6v1b2	5420.98	5671.45	5550.5
ENSMUSG00000041841	Rpl37	5415.37	3754.35	5620.06
ENSMUSG00000017760	Ctsa	5410.89	5213.18	5579.48
ENSMUSG00000036698	Ago2	5407.52	5808.68	4720.48
ENSMUSG00000021282	Eif5	5398.55	5403.64	6208.96
ENSMUSG00000038453	Srcin1	5396.31	7546.96	7807.57
ENSMUSG00000032116	Stt3a	5389.58	4755.73	5312.86
ENSMUSG00000038267	Slc22a23	5387.34	6637.9	5422.99
ENSMUSG00000002052	Supt6	5383.97	4723.3	4608.03
ENSMUSG00000030058	Copg1	5377.24	4517.86	5434.58
ENSMUSG00000025702	42437	5376.12	5902.67	5407.91
ENSMUSG00000022595	Lypd2	5376.12	3463.25	5436.9
ENSMUSG00000030754	Copb1	5373.88	4932.06	5103.03
ENSMUSG00000020708	Psmc5	5372.76	4926.23	5114.62
ENSMUSG00000020422	Tns3	5371.64	4048.78	4845.68
ENSMUSG00000038648	Creb3l2	5370.52	4174.37	4975.51
ENSMUSG00000040481	Bptf	5369.39	5570.81	5014.93
ENSMUSG00000003534	Ddr1	5369.39	4126.96	4735.55
ENSMUSG00000017291	Taok1	5367.15	6442.45	5345.32
ENSMUSG00000009013	Dynll1	5364.91	4406.41	4954.65
ENSMUSG00000031144	Syp	5363.79	5934.27	5366.18
ENSMUSG00000031398	Plxna3	5359.3	6762.66	6452.4
ENSMUSG00000052833	Sae1	5358.18	5723.85	5293.15
ENSMUSG00000001416	Cct3	5357.06	4792.33	4958.12
ENSMUSG00000017721	Pigt	5357.06	5214.84	5604.99
ENSMUSG00000033565	Rbfox2	5357.06	6220.38	5650.2
ENSMUSG00000049354	Dcaf7	5345.84	6041.56	5216.64
ENSMUSG00000041530	Ago1	5344.72	6468.23	5642.08
ENSMUSG00000022358	Fbxo32	5343.6	4578.58	5074.05
ENSMUSG00000060450	Rnf14	5341.36	5409.46	5068.25
ENSMUSG00000019943	Atp2b1	5335.75	5678.1	5319.81
ENSMUSG00000027404	Snrpb	5329.02	4669.24	4772.64
ENSMUSG00000004771	Rab11a	5326.78	6034.08	5596.87
ENSMUSG00000038900	Rpl12	5326.78	3456.6	5127.38
ENSMUSG00000026353	Ubxn4	5322.29	4762.39	4860.75
ENSMUSG00000039485	Tspyl4	5321.17	5593.27	5388.21
ENSMUSG00000055013	Agap1	5318.93	5414.45	5001.02
ENSMUSG00000043733	Ptpn11	5317.81	4706.66	4870.02
ENSMUSG00000039100	42435	5316.69	5165.77	4834.08
ENSMUSG00000038949	Cnst	5316.69	5445.22	5031.16
ENSMUSG00000017776	Crk	5316.69	5363.72	4947.69
ENSMUSG00000025240	Sacm1l	5309.96	5323.79	4846.84
ENSMUSG00000026837	Col5a1	5307.72	3891.58	4196.5
ENSMUSG00000017978	Cadps2	5305.47	5607.41	5042.75
ENSMUSG00000025571	Tnrc6c	5302.11	6625.42	5345.32
ENSMUSG00000044080	S100a1	5299.87	3517.31	5068.25
ENSMUSG00000010025	Aldh3a2	5298.74	4507.88	4851.47
ENSMUSG00000056880	Gadl1	5294.26	5960.89	4756.41
ENSMUSG00000058600	Rpl30	5290.89	4439.68	6153.31
ENSMUSG00000017314	Mpp2	5286.41	6146.36	4907.12
ENSMUSG00000024587	Nars	5281.92	4794.82	5097.24
ENSMUSG00000005566	Trim28	5276.32	5742.98	5817.13
ENSMUSG00000025410	Dctn2	5268.47	5011.07	5054.34
ENSMUSG00000037470	Uggt1	5268.47	4756.57	5068.25
ENSMUSG00000042428	Mgat3	5261.74	4734.11	5133.17
ENSMUSG00000064373	Sepp1	5261.74	4919.58	4867.7
ENSMUSG00000091996	BC049352	5259.49	5587.45	4980.15
ENSMUSG00000041268	Dmxl2	5259.49	6442.45	5250.26
ENSMUSG00000005089	Slc1a2	5259.49	6447.44	5366.18
ENSMUSG00000032253	Phip	5257.25	6387.55	5202.73
ENSMUSG00000020114	Cand1	5252.77	5853.59	5409.07
ENSMUSG00000040549	Ckap5	5250.52	6421.65	5311.7
ENSMUSG00000031672	Got2	5249.4	5002.75	4620.78
ENSMUSG00000041891	Lman1	5248.28	3425.82	4676.43
ENSMUSG00000036707	Cab39	5246.04	5099.23	5294.31
ENSMUSG00000019872	Smpdl3a	5244.92	4286.65	5141.29
ENSMUSG00000021395	Spin1	5244.92	5209.85	4282.28
ENSMUSG00000027778	Ift80	5243.79	5900.17	5013.77
ENSMUSG00000026276	42615	5242.67	5473.5	5329.09
ENSMUSG00000004364	Cul3	5240.43	5705.55	5403.28
ENSMUSG00000018583	G3bp1	5233.7	4879.66	4977.83
ENSMUSG00000025162	Csnk1d	5228.09	5149.13	5193.45
ENSMUSG00000021750	Fam107a	5228.09	4498.73	4474.72
ENSMUSG00000020451	Limk2	5226.97	5573.31	5746.42
ENSMUSG00000026028	Trak2	5225.85	5456.04	4563.98
ENSMUSG00000017756	Slc12a7	5220.24	5896.01	5178.38
ENSMUSG00000022710	Usp7	5219.12	5489.3	5120.42
ENSMUSG00000063229	Ldha	5213.52	3748.53	4562.82
ENSMUSG00000031229	Atrx	5211.27	5980.85	5534.27
ENSMUSG00000038241	Cep250	5211.27	4195.99	4923.35
ENSMUSG00000020581	Agr2	5210.15	4575.25	5577.17
ENSMUSG00000070044	Fam149a	5206.79	5765.43	4553.55
ENSMUSG00000028426	Rad23b	5203.42	5177.41	5179.54
ENSMUSG00000063856	Gpx1	5198.94	4032.98	5010.29
ENSMUSG00000062908	Acadm	5195.57	4557.79	4341.4
ENSMUSG00000036026	Tmem63b	5195.57	5475.17	5157.52
ENSMUSG00000028961	Pgd	5194.45	5353.74	5148.24
ENSMUSG00000031386	Hcfc1	5193.33	5265.57	4901.32
ENSMUSG00000032637	Atxn2l	5189.97	7556.94	7194.32
ENSMUSG00000031700	Gpt2	5186.6	5530.06	5242.14
ENSMUSG00000020570	Sypl	5185.48	4306.61	5548.18
ENSMUSG00000029381	Shroom3	5183.24	5480.99	4962.76
ENSMUSG00000027957	Slc35a3	5178.75	5926.79	5221.28
ENSMUSG00000026239	Pde6d	5175.39	5777.91	5286.19
ENSMUSG00000024610	Cd74	5173.15	3395.05	6780.47
ENSMUSG00000027479	Mapre1	5168.66	5154.12	4613.83
ENSMUSG00000032849	Abcc4	5166.42	5527.56	5093.76
ENSMUSG00000029478	Ncor2	5159.69	4675.89	5183.02
ENSMUSG00000045294	Insig1	5158.57	5431.92	6166.07
ENSMUSG00000052914	Cyp2j6	5152.96	5133.33	4754.1
ENSMUSG00000017802	Fam134c	5150.72	5485.98	5043.91
ENSMUSG00000029603	Dtx1	5147.35	6075.66	5807.86
ENSMUSG00000024096	Ralbp1	5145.11	4777.36	4991.74
ENSMUSG00000084786	Ubl5	5140.62	3063.2	3425.59
ENSMUSG00000028478	Clta	5139.5	4625.15	4965.08
ENSMUSG00000003345	Csnk1g2	5131.65	4491.25	4744.82
ENSMUSG00000002015	Bcap31	5130.53	4304.95	4263.73
ENSMUSG00000031673	Cdh11	5130.53	4086.2	4212.73
ENSMUSG00000024735	Prpf19	5129.41	4492.08	4745.98
ENSMUSG00000016921	Srsf6	5117.07	6228.7	6360.82
ENSMUSG00000020300	Cpeb4	5113.71	5243.95	4046.95
ENSMUSG00000026585	Kifap3	5113.71	5697.23	5042.75
ENSMUSG00000037709	Fam13a	5104.74	5768.76	5076.37
ENSMUSG00000032481	Smarcc1	5102.5	5575.8	4693.82
ENSMUSG00000026421	Csrp1	5101.37	3929.01	5003.34
ENSMUSG00000022789	Dnm1l	5100.25	5609.9	4762.21
ENSMUSG00000019189	Rnf145	5096.89	5416.95	5410.23
ENSMUSG00000035227	Spcs2	5095.77	4364.83	5320.97
ENSMUSG00000038095	Sbno1	5094.65	5319.63	4685.7
ENSMUSG00000002957	Ap2a2	5093.52	5426.09	5234.03
ENSMUSG00000022043	Trim35	5093.52	6364.27	5480.95
ENSMUSG00000070473	Cldn3	5086.8	4883.82	5362.7
ENSMUSG00000029472	Anapc5	5085.67	5186.56	5245.62
ENSMUSG00000030557	Mef2a	5084.55	6627.92	5180.7
ENSMUSG00000060002	Chpt1	5083.43	4349.86	5085.64
ENSMUSG00000032332	Col12a1	5082.31	4081.21	4997.54
ENSMUSG00000058070	Eml1	5080.07	4995.27	4770.33
ENSMUSG00000056076	Eif3b	5077.82	4998.59	5305.9
ENSMUSG00000025153	Fasn	5076.7	4680.88	4674.11
ENSMUSG00000010609	Psen2	5075.58	5322.13	5155.2
ENSMUSG00000003038	Hmgn2	5074.46	5031.03	4867.7
ENSMUSG00000032511	Scn5a	5073.34	5420.27	4799.31
ENSMUSG00000043962	Thrap3	5071.1	4928.73	4612.67
ENSMUSG00000021477	Ctsl	5066.61	3802.59	4409.8
ENSMUSG00000052997	Uba2	5061	5366.21	4963.92
ENSMUSG00000021156	Zmynd11	5052.03	5294.68	5042.75
ENSMUSG00000026781	Acbd5	5047.55	5561.66	5060.14
ENSMUSG00000052105	Mtcl1	5044.18	5890.19	5152.88
ENSMUSG00000041720	Pi4ka	5044.18	5453.54	4850.31
ENSMUSG00000021091	Serpina3n	5044.18	3983.07	10165.5
ENSMUSG00000027177	Hipk3	5032.97	4143.59	4439.94
ENSMUSG00000022185	Acin1	5030.72	4577.75	4779.6
ENSMUSG00000051403	Ppp1r37	5030.72	5343.75	5380.09
ENSMUSG00000017774	Myo1c	5022.87	4255.04	4732.07
ENSMUSG00000013160	Atp6v0d1	5019.51	5027.7	5028.84
ENSMUSG00000029577	Ube3b	5019.51	5461.86	4743.66
ENSMUSG00000039515	Ppp2r4	5012.78	4878.83	4781.92
ENSMUSG00000001729	Akt1	5007.17	4514.54	4896.68
ENSMUSG00000021803	Cdhr1	5004.93	5796.21	4872.34
ENSMUSG00000025332	Kdm5c	5002.69	3354.3	4428.35
ENSMUSG00000038042	Ptpdc1	5002.69	6251.98	5540.07
ENSMUSG00000050912	Tmem123	5000.45	4457.98	4778.44
ENSMUSG00000031592	Pcm1	4997.08	5340.43	4793.51
ENSMUSG00000029328	Hnrnpdl	4994.84	7101.16	6159.11
ENSMUSG00000002028	Kmt2a	4993.72	5284.7	4610.35
ENSMUSG00000026335	Pam	4990.35	4731.61	5418.35
ENSMUSG00000005779	Psmb4	4984.75	4115.31	4262.57
ENSMUSG00000034227	Foxj1	4981.38	4467.96	5374.3
ENSMUSG00000047888	Tnrc6b	4976.9	5156.62	4793.51
ENSMUSG00000033047	Eif3l	4974.65	4471.29	4912.91
ENSMUSG00000040998	Npnt	4971.29	4037.13	4798.15
ENSMUSG00000052296	Ppp6r1	4970.17	4884.65	5056.66
ENSMUSG00000022141	Nipbl	4963.44	4827.26	4570.93
ENSMUSG00000070544	Top1	4962.32	4912.93	4565.14
ENSMUSG00000033174	Mgll	4954.47	4651.77	4282.28
ENSMUSG00000048232	Fbxo10	4951.1	4796.49	4488.63
ENSMUSG00000059119	Nap1l4	4951.1	4453.82	4472.4
ENSMUSG00000021097	Clmn	4949.98	4730.78	4151.28
ENSMUSG00000031835	Mbtps1	4949.98	4786.51	5038.11
ENSMUSG00000020297	Nsg2	4943.25	5617.39	4496.74
ENSMUSG00000004056	Akt2	4942.13	4659.25	4908.28
ENSMUSG00000078622	Ccdc47	4938.77	4888.81	4883.93
ENSMUSG00000055407	Map6	4937.65	5685.59	5107.67
ENSMUSG00000035725	Prkx	4936.52	6006.63	4810.9
ENSMUSG00000025234	Arih1	4932.04	4858.87	4638.17
ENSMUSG00000024870	Rab1b	4932.04	4949.52	5040.43
ENSMUSG00000026434	Nucks1	4924.19	5535.05	5230.55
ENSMUSG00000029203	Ube2k	4919.7	4790.67	4483.99
ENSMUSG00000038690	Atp5j2	4917.46	2874.4	3118.39
ENSMUSG00000026750	Psmb7	4906.25	4623.49	4661.36
ENSMUSG00000025035	Arl3	4904	3834.2	3977.4
ENSMUSG00000007739	Cct4	4899.52	4643.45	4835.24
ENSMUSG00000004319	Clcn3	4899.52	5087.59	4544.27
ENSMUSG00000002748	Baz1b	4896.15	4769.87	4772.64
ENSMUSG00000024614	Tmx3	4893.91	5847.77	5023.04
ENSMUSG00000039852	Rere	4891.67	5216.5	5778.88
ENSMUSG00000001289	Pfdn5	4888.3	3850.83	4344.88
ENSMUSG00000014077	Chp1	4886.06	4630.14	4722.8
ENSMUSG00000006005	Tpr	4886.06	4856.37	4836.4
ENSMUSG00000056342	Usp34	4886.06	5123.35	4473.56
ENSMUSG00000033159	Cnppd1	4884.94	5173.25	5355.75
ENSMUSG00000020349	Ppp2ca	4881.57	4813.12	4995.22
ENSMUSG00000044783	Hjurp	4879.33	6094.79	5803.22
ENSMUSG00000033059	Pygb	4878.21	4297.46	4721.64
ENSMUSG00000021134	Srsf5	4872.6	6164.66	7558.33
ENSMUSG00000042870	Tom1	4868.12	5383.68	5064.78
ENSMUSG00000036046	5031439G07Rik	4867	5180.74	4249.82
ENSMUSG00000022421	Nptxr	4867	6153.84	5267.65
ENSMUSG00000025885	Myo5b	4859.15	4536.99	4330.97
ENSMUSG00000019302	Atp6v0a1	4858.02	5817	4958.12
ENSMUSG00000032562	Gnai2	4853.54	4979.46	5716.28
ENSMUSG00000075702	Selm	4852.42	4102.01	4313.58
ENSMUSG00000037503	Fam168b	4850.17	4843.9	4624.26
ENSMUSG00000079477	Rab7	4849.05	4477.11	5055.5
ENSMUSG00000051375	Pcdh1	4847.93	5679.77	4373.86
ENSMUSG00000029108	Pcdh7	4846.81	5458.53	4867.7
ENSMUSG00000071054	Safb	4844.57	4355.68	4426.03
ENSMUSG00000037784	Dzip1l	4843.45	4523.69	4053.91
ENSMUSG00000042743	Sgtb	4843.45	5833.63	4421.39
ENSMUSG00000025352	Gdf11	4842.32	4536.99	3659.76
ENSMUSG00000013593	Ndufs2	4841.2	4190.17	4269.53
ENSMUSG00000026821	Ralgds	4841.2	5163.27	5007.97
ENSMUSG00000024659	Anxa1	4836.72	3427.49	4813.22
ENSMUSG00000001576	Ergic1	4836.72	3575.53	4708.89
ENSMUSG00000034586	Hid1	4836.72	4105.33	4597.6
ENSMUSG00000092274	Neat1	4836.72	5624.04	8224.9
ENSMUSG00000034171	Faah	4834.47	4641.79	4554.7
ENSMUSG00000021816	Ppp3cb	4833.35	5572.48	4916.39
ENSMUSG00000032086	Bace1	4832.23	5515.09	4837.56
ENSMUSG00000015094	Npdc1	4832.23	4993.6	5933.06
ENSMUSG00000040606	Kazn	4831.11	5381.18	4947.69
ENSMUSG00000034354	Mtmr3	4826.62	4806.47	4373.86
ENSMUSG00000027230	Creb3l1	4825.5	3452.44	4503.7
ENSMUSG00000026764	Kif5c	4825.5	5656.48	4351.84
ENSMUSG00000009073	Nf2	4823.26	4804.8	4667.15
ENSMUSG00000053581	Zfand2a	4809.8	5424.43	5181.86
ENSMUSG00000048583	Igf2	4806.44	4146.09	3760.62
ENSMUSG00000039157	Fam102a	4796.35	4581.07	4667.15
ENSMUSG00000044477	Zfand3	4796.35	4739.1	4596.44
ENSMUSG00000040713	Creg1	4792.98	4744.09	4016.81
ENSMUSG00000026775	Yme1l1	4791.86	5122.52	4597.6
ENSMUSG00000005881	Ergic3	4790.74	3912.38	4584.85
ENSMUSG00000024213	Nudt3	4789.62	4684.21	4860.75
ENSMUSG00000045636	Mtus1	4786.25	3369.27	3618.03
ENSMUSG00000021745	Ptprg	4782.89	5422.77	4735.55
ENSMUSG00000026193	Fn1	4781.77	4803.97	5371.98
ENSMUSG00000057236	Rbbp4	4777.28	5020.22	4791.19
ENSMUSG00000037887	Dusp8	4776.16	6415.83	5026.52
ENSMUSG00000028127	Abcd3	4775.04	4230.92	4557.02
ENSMUSG00000028559	Osbpl9	4775.04	5129.17	4567.46
ENSMUSG00000023032	Slc4a8	4773.92	5936.77	4908.28
ENSMUSG00000043391	2510009E07Rik	4770.55	5640.68	4927.98
ENSMUSG00000030602	Pak4	4770.55	4742.43	4645.13
ENSMUSG00000037822	Smim14	4768.31	3746.03	4751.78
ENSMUSG00000046167	Gldn	4767.19	5130	4598.76
ENSMUSG00000033237	Arid2	4766.07	5229.81	4436.46
ENSMUSG00000003458	Ncstn	4763.82	4871.34	4925.67
ENSMUSG00000043019	Edem3	4762.7	3789.28	4203.45
ENSMUSG00000031483	Erlin2	4761.58	4625.99	4337.92
ENSMUSG00000032966	Fkbp1a	4760.46	4659.25	4803.94
ENSMUSG00000036299	BC031181	4759.34	4320.75	4359.95
ENSMUSG00000016028	Celsr1	4759.34	3843.34	4016.81
ENSMUSG00000018865	Sult4a1	4759.34	5287.2	4347.2
ENSMUSG00000039844	Rapgef1	4754.85	4833.08	4301.99
ENSMUSG00000049327	Setd8	4752.61	5060.97	4351.84
ENSMUSG00000055839	Tceb2	4751.49	3466.58	3507.9
ENSMUSG00000030435	U2af2	4744.76	5227.31	5119.26
ENSMUSG00000028354	Fmn2	4741.4	5807.85	5011.45
ENSMUSG00000026327	Serpinb11	4740.27	3099.79	4538.48
ENSMUSG00000042032	Mat2b	4736.91	4670.9	4496.74
ENSMUSG00000025980	Hspd1	4734.67	4152.74	4325.17
ENSMUSG00000020572	Nampt	4733.55	5374.53	4121.14
ENSMUSG00000027566	Psma7	4732.42	4061.25	4053.91
ENSMUSG00000033016	Nfatc1	4723.45	4948.69	3922.91
ENSMUSG00000038991	Txndc5	4722.33	3442.46	4503.7
ENSMUSG00000048874	Phf3	4717.85	4482.93	4186.06
ENSMUSG00000026663	Atf6	4716.72	4822.27	4301.99
ENSMUSG00000020390	Ube2b	4716.72	4584.4	4570.93
ENSMUSG00000025932	Eya1	4715.6	4452.16	4647.45
ENSMUSG00000021366	Hivep1	4715.6	5231.47	4057.39
ENSMUSG00000043411	Usp48	4713.36	5735.49	5384.73
ENSMUSG00000021814	Anxa7	4708.87	4210.96	4632.37
ENSMUSG00000031827	Cotl1	4708.87	4981.13	4953.49
ENSMUSG00000006676	Usp19	4708.87	4262.53	4713.52
ENSMUSG00000035891	Cerk	4705.51	5774.58	4701.93
ENSMUSG00000052534	Pbx1	4705.51	4265.02	4143.17
ENSMUSG00000002546	Golga2	4704.39	4241.74	4526.88
ENSMUSG00000030201	Lrp6	4703.27	4514.54	4562.82
ENSMUSG00000034292	Traf3ip1	4693.17	4719.14	4757.57
ENSMUSG00000045679	Pqlc3	4686.45	4437.19	4400.52
ENSMUSG00000066324	Impad1	4685.32	4903.78	4599.92
ENSMUSG00000025613	Cct8	4683.08	4701.67	4642.81
ENSMUSG00000040021	Lats1	4681.96	5246.44	4719.32
ENSMUSG00000069729	Arid1b	4675.23	4740.76	4326.33
ENSMUSG00000075254	Heg1	4674.11	3927.35	3029.13
ENSMUSG00000036955	Kif1bp	4671.87	5426.09	4958.12
ENSMUSG00000038502	Ptov1	4670.75	4927.07	5400.96
ENSMUSG00000015653	Steap2	4666.26	4343.2	4409.8
ENSMUSG00000021870	Slmap	4665.14	4951.19	4492.11
ENSMUSG00000034297	Med13	4662.9	5175.75	4597.6
ENSMUSG00000073702	Rpl31	4662.9	2590.79	3004.78
ENSMUSG00000016541	Atxn10	4661.77	4947.86	4985.95
ENSMUSG00000007836	Hnrnpa0	4657.29	8055.14	7615.13
ENSMUSG00000029447	Cct6a	4653.92	4367.32	4235.91
ENSMUSG00000019471	Cdc37	4653.92	3838.35	4167.51
ENSMUSG00000026483	Fam129a	4653.92	4062.09	4043.47
ENSMUSG00000027406	Idh3b	4650.56	4359.01	4574.41
ENSMUSG00000002413	Braf	4648.32	5831.97	4770.33
ENSMUSG00000032485	Scap	4647.2	5218.17	4821.33
ENSMUSG00000004665	Cnn2	4641.59	4189.34	4457.33
ENSMUSG00000056665	Them6	4638.22	6548.91	6348.07
ENSMUSG00000055531	Cpsf6	4637.1	6243.67	5287.35
ENSMUSG00000032594	Ip6k1	4634.86	5401.97	5206.2
ENSMUSG00000021140	Pcnx	4633.74	4754.9	4063.18
ENSMUSG00000023977	Ubr2	4632.62	4986.12	4946.53
ENSMUSG00000034075	Zdhhc5	4632.62	4323.24	4208.09
ENSMUSG00000024026	Glo1	4628.13	4380.63	4070.14
ENSMUSG00000052085	Dock8	4627.01	5176.58	4521.09
ENSMUSG00000018076	Med13l	4625.89	4816.45	4176.79
ENSMUSG00000029063	Nadk	4624.77	4126.96	4250.98
ENSMUSG00000006269	Atp6v1b1	4620.28	4087.04	4639.33
ENSMUSG00000070565	Rasal2	4618.04	5133.33	4162.88
ENSMUSG00000003949	Hlf	4615.8	5060.14	4981.31
ENSMUSG00000002102	Psmc3	4612.43	3811.74	4375.02
ENSMUSG00000024456	Diap1	4611.31	4432.2	4285.76
ENSMUSG00000066232	Ipo7	4610.19	3803.42	3882.34
ENSMUSG00000001910	Nacc1	4605.7	4805.64	4831.77
ENSMUSG00000028766	Alpl	4604.58	3226.21	4480.51
ENSMUSG00000027763	Mbnl1	4604.58	5070.95	5085.64
ENSMUSG00000029030	Tprgl	4604.58	5449.38	5478.63
ENSMUSG00000040054	Baz2a	4600.1	5487.64	4710.04
ENSMUSG00000042520	Ubap2l	4596.73	4526.18	4608.03
ENSMUSG00000042444	Fam63b	4593.37	5133.33	4723.96
ENSMUSG00000019961	Tmpo	4592.25	5886.03	5469.36
ENSMUSG00000001119	Col6a1	4587.76	3753.52	4124.62
ENSMUSG00000037236	Matr3	4587.76	4763.22	4866.54
ENSMUSG00000035011	Zbtb7a	4587.76	5300.51	4959.28
ENSMUSG00000038807	Rap1gap2	4586.64	4858.03	3883.5
ENSMUSG00000022390	Zc3h7b	4585.52	4587.73	4257.94
ENSMUSG00000027186	Elf5	4584.4	3498.18	4392.41
ENSMUSG00000029020	Mfn2	4581.03	5053.49	4678.74
ENSMUSG00000013698	Pea15a	4579.91	4181.02	4023.77
ENSMUSG00000030934	Oat	4576.55	3400.87	4356.47
ENSMUSG00000038056	Kmt2c	4575.42	4532	4048.11
ENSMUSG00000042129	Rassf4	4575.42	5556.67	4452.69
ENSMUSG00000056596	Trnp1	4575.42	6971.42	5744.1
ENSMUSG00000028906	Epb4.1	4574.3	4464.63	3978.56
ENSMUSG00000009035	Tmem184b	4573.18	4957.84	4591.8
ENSMUSG00000026393	Nek7	4572.06	4519.53	4648.6
ENSMUSG00000047694	Yipf6	4569.82	4620.16	4464.28
ENSMUSG00000022201	Zfr	4569.82	4734.94	4371.54
ENSMUSG00000033233	Trim45	4568.7	4767.38	3309.67
ENSMUSG00000041870	Ankrd13a	4567.57	4689.2	4055.07
ENSMUSG00000040785	Ttc3	4561.97	5131.67	4334.45
ENSMUSG00000029505	Ep400	4558.6	4296.63	4339.08
ENSMUSG00000040728	Esrp1	4558.6	4156.07	4494.42
ENSMUSG00000031709	Tbc1d9	4558.6	5091.75	4161.72
ENSMUSG00000022890	Atp5j	4555.24	3108.94	3174.03
ENSMUSG00000072825	Cep170b	4553	4078.72	4237.07
ENSMUSG00000029705	Cux1	4553	4176.86	4022.61
ENSMUSG00000001415	Smg5	4551.87	4899.62	4537.32
ENSMUSG00000041444	Arhgap32	4549.63	4665.91	4317.06
ENSMUSG00000039530	Tusc3	4546.27	4998.59	4791.19
ENSMUSG00000028517	Ppap2b	4545.15	3900.73	3768.73
ENSMUSG00000006304	Arpc2	4542.9	4710.82	4825.97
ENSMUSG00000036377	C530008M17Rik	4539.54	5601.59	4102.6
ENSMUSG00000027797	Dclk1	4539.54	5694.74	4497.9
ENSMUSG00000031902	Nfatc3	4539.54	5346.25	4733.23
ENSMUSG00000029787	Avl9	4538.42	4707.49	3995.94
ENSMUSG00000029050	Ski	4538.42	4890.47	4465.44
ENSMUSG00000047514	Tspyl1	4538.42	4128.62	3620.35
ENSMUSG00000041757	Plekha6	4537.3	4175.2	4059.7
ENSMUSG00000033966	Cdkl4	4536.17	5260.58	4328.65
ENSMUSG00000038324	Trpc4ap	4536.17	4633.47	5039.27
ENSMUSG00000001891	Ugp2	4536.17	4991.94	4464.28
ENSMUSG00000002812	Flii	4531.69	4145.26	4502.54
ENSMUSG00000038065	Mturn	4529.45	5893.52	4407.48
ENSMUSG00000028822	Tmem50a	4528.32	3698.63	3590.21
ENSMUSG00000050148	Ubqln2	4528.32	5528.39	5099.55
ENSMUSG00000038369	Ncoa6	4527.2	4897.96	4608.03
ENSMUSG00000046275	Tusc5	4526.08	6066.51	5527.32
ENSMUSG00000027495	Fam210b	4524.96	4455.49	4131.58
ENSMUSG00000055053	Nfic	4524.96	4275.84	4501.38
ENSMUSG00000034573	Ptpn13	4523.84	4660.09	4186.06
ENSMUSG00000037563	Rps16	4519.35	4182.68	5854.23
ENSMUSG00000029922	Mkrn1	4518.23	4739.93	4333.29
ENSMUSG00000034210	Efcab14	4515.99	4506.22	3997.1
ENSMUSG00000017421	Zfp207	4515.99	5488.47	5389.37
ENSMUSG00000078974	Sec61g	4514.87	2371.21	3160.12
ENSMUSG00000031548	Sfrp1	4514.87	4196.82	4038.84
ENSMUSG00000028053	Ash1l	4512.62	4466.3	4085.21
ENSMUSG00000004460	Dnajb11	4511.5	3782.63	4084.05
ENSMUSG00000039367	Sec24c	4508.14	4248.39	4509.49
ENSMUSG00000039159	Ube2h	4508.14	4730.78	4535
ENSMUSG00000031422	Morf4l2	4507.02	3763.5	4101.44
ENSMUSG00000063882	Uqcrh	4505.9	3456.6	3933.35
ENSMUSG00000032340	Neo1	4496.92	4353.18	4448.05
ENSMUSG00000054263	Lifr	4494.68	3556.4	3192.58
ENSMUSG00000029430	Ran	4491.32	4309.1	4596.44
ENSMUSG00000026790	Odf2	4489.07	4394.77	4077.09
ENSMUSG00000028580	Pum1	4487.95	4169.38	4165.2
ENSMUSG00000032244	Fem1b	4485.71	5070.12	4249.82
ENSMUSG00000024474	Ik	4483.47	4098.68	4279.96
ENSMUSG00000021096	Ppm1a	4481.22	4688.36	4535
ENSMUSG00000006169	Clint1	4480.1	4153.57	4308.94
ENSMUSG00000027602	Map1lc3a	4480.1	5871.89	5661.79
ENSMUSG00000038170	Pde4dip	4480.1	3793.44	3772.21
ENSMUSG00000028138	Adh5	4478.98	4463.8	4351.84
ENSMUSG00000021676	Iqgap2	4478.98	3903.23	4020.29
ENSMUSG00000051590	Map3k19	4477.86	3641.24	2804.23
ENSMUSG00000009863	Sdhb	4477.86	4013.01	4242.87
ENSMUSG00000021190	Lgmn	4472.25	4746.58	4976.67
ENSMUSG00000054423	Cadps	4467.77	6003.3	4254.46
ENSMUSG00000024091	Vapa	4467.77	5132.5	5039.27
ENSMUSG00000029823	Luc7l2	4465.52	4942.04	4998.7
ENSMUSG00000021133	Susd6	4465.52	3978.91	3904.36
ENSMUSG00000026365	Cfh	4459.92	4021.33	3917.12
ENSMUSG00000037896	Rcor1	4459.92	4923.74	3937.98
ENSMUSG00000041164	Zmiz2	4458.8	4842.23	4729.75
ENSMUSG00000022956	Atp5o	4457.67	4163.55	4555.86
ENSMUSG00000033671	Cep350	4457.67	4483.76	3642.37
ENSMUSG00000030189	Ybx3	4456.55	3713.6	4260.25
ENSMUSG00000024290	Rock1	4454.31	5198.2	4718.16
ENSMUSG00000013787	Ehmt2	4450.95	3922.36	4240.55
ENSMUSG00000020821	Kif1c	4450.95	3603.81	3831.33
ENSMUSG00000024048	Myl12a	4448.7	3588.01	4107.23
ENSMUSG00000025437	Usp33	4446.46	4808.13	4547.75
ENSMUSG00000024038	Ndufv3	4443.1	3281.94	3205.33
ENSMUSG00000003131	Pafah1b2	4443.1	4828.92	4238.23
ENSMUSG00000059263	Usp47	4443.1	4294.13	4161.72
ENSMUSG00000005873	Reep5	4440.85	2861.09	4036.52
ENSMUSG00000038696	Mapkap1	4437.49	4920.41	4422.55
ENSMUSG00000024308	Tapbp	4437.49	3947.31	4103.76
ENSMUSG00000024360	Etf1	4436.37	3901.56	4109.55
ENSMUSG00000027589	Pcmtd2	4433	5466.85	4841.04
ENSMUSG00000040289	Hey1	4431.88	4469.62	4410.96
ENSMUSG00000020802	Ube2o	4430.76	5098.4	4778.44
ENSMUSG00000011179	Odc1	4429.64	4097.02	5028.84
ENSMUSG00000040760	Appl1	4428.52	5245.61	4552.39
ENSMUSG00000032777	Gtf3c1	4427.4	4594.38	4227.8
ENSMUSG00000020062	Slc5a8	4426.27	3262.81	3688.74
ENSMUSG00000006356	Crip2	4422.91	3495.69	4254.46
ENSMUSG00000039105	Atp6v1g1	4421.79	3806.75	4169.83
ENSMUSG00000014959	Gorasp2	4420.67	3625.44	4581.37
ENSMUSG00000026123	Plekhb2	4419.55	4422.22	4211.57
ENSMUSG00000008855	Hdac5	4418.42	4171.04	3812.78
ENSMUSG00000029247	Paics	4418.42	4596.04	4445.74
ENSMUSG00000031299	Pdha1	4413.94	3926.52	4130.42
ENSMUSG00000073639	Rab18	4410.57	4267.52	4292.71
ENSMUSG00000041133	Smc1a	4408.33	4165.22	4033.04
ENSMUSG00000055932	Fto	4407.21	4406.41	4450.37
ENSMUSG00000029673	Auts2	4406.09	3872.45	3614.55
ENSMUSG00000055447	Cd47	4404.97	4916.25	4562.82
ENSMUSG00000030105	Arl8b	4403.85	4236.74	4190.7
ENSMUSG00000030213	Atf7ip	4402.72	4483.76	4352.99
ENSMUSG00000049659	Aftph	4401.6	4572.76	4539.63
ENSMUSG00000025934	Gsta3	4400.48	3617.12	3703.81
ENSMUSG00000007670	Khsrp	4400.48	4776.53	4536.16
ENSMUSG00000018677	Slc25a39	4394.87	4180.19	4535
ENSMUSG00000028059	Arhgef2	4391.51	4759.89	4390.09
ENSMUSG00000070348	Ccnd1	4390.39	3957.29	4110.71
ENSMUSG00000079057	Cyp4v3	4390.39	4319.92	3860.31
ENSMUSG00000006711	D130043K22Rik	4389.27	4853.04	3842.92
ENSMUSG00000022099	Dmtn	4388.15	4975.31	4482.83
ENSMUSG00000035355	Kcnh4	4387.02	5703.05	4976.67
ENSMUSG00000020290	Xpo1	4384.78	5046	4987.11
ENSMUSG00000032050	Rdx	4380.3	3737.72	4225.48
ENSMUSG00000029048	Rer1	4380.3	3795.11	4036.52
ENSMUSG00000031731	Ap1g1	4379.17	4506.22	4078.25
ENSMUSG00000027878	Notch2	4372.45	3993.88	4129.26
ENSMUSG00000031529	Tnks	4371.32	5016.06	3876.54
ENSMUSG00000016942	Tmprss6	4370.2	4665.08	4518.77
ENSMUSG00000037805	Rpl10a	4366.84	3350.97	4518.77
ENSMUSG00000062901	Klhl24	4365.72	4423.88	4084.05
ENSMUSG00000031626	Sorbs2	4365.72	4201.81	4170.99
ENSMUSG00000041559	Fmod	4364.6	3444.12	3480.08
ENSMUSG00000030662	Ipo5	4362.35	4203.48	4222
ENSMUSG00000037013	Ss18	4360.11	3832.53	3968.12
ENSMUSG00000039671	Zmynd8	4360.11	4423.88	4151.28
ENSMUSG00000004394	Tmed4	4358.99	4041.29	4166.36
ENSMUSG00000031231	Cox7b	4357.87	3057.38	3609.91
ENSMUSG00000032046	Abhd12	4356.75	5453.54	5048.55
ENSMUSG00000021796	Bmpr1a	4356.75	4205.14	4233.59
ENSMUSG00000037242	Clic4	4355.62	4069.57	4239.39
ENSMUSG00000055322	Tns1	4355.62	3880.77	3871.9
ENSMUSG00000047193	Dync2h1	4350.02	4988.61	4589.48
ENSMUSG00000044147	Arf6	4348.9	4131.95	4340.24
ENSMUSG00000050017	Pitpnb	4347.77	4480.44	4077.09
ENSMUSG00000066643	Wdr35	4347.77	4611.85	4168.67
ENSMUSG00000068036	Mllt4	4345.53	4384.79	4485.15
ENSMUSG00000058569	Tmed9	4343.29	2793.72	4045.79
ENSMUSG00000036918	Ttc7	4343.29	4010.52	4292.71
ENSMUSG00000030717	Nupr1	4342.17	1378.98	3517.17
ENSMUSG00000039473	Ubn1	4334.32	4462.14	4012.17
ENSMUSG00000060073	Psma3	4330.95	4032.98	3692.22
ENSMUSG00000032249	Anp32a	4329.83	3925.68	4121.14
ENSMUSG00000006498	Ptbp1	4329.83	3790.95	4002.9
ENSMUSG00000074794	Arrdc3	4324.22	4671.73	4703.09
ENSMUSG00000018166	Erbb3	4324.22	3371.76	3667.88
ENSMUSG00000054604	Cggbp1	4321.98	4423.05	4182.58
ENSMUSG00000038518	Jarid2	4321.98	4827.26	4416.75
ENSMUSG00000015733	Capza2	4319.74	4453.82	4518.77
ENSMUSG00000036112	Metap2	4319.74	3945.65	4122.3
ENSMUSG00000022897	Dyrk1a	4318.62	4646.78	4215.04
ENSMUSG00000026547	Tagln2	4317.5	3127.24	3760.62
ENSMUSG00000024122	Pdpk1	4316.37	4629.31	4128.1
ENSMUSG00000032186	Tmod2	4316.37	5704.72	4168.67
ENSMUSG00000031565	Fgfr1	4311.89	4393.11	4458.49
ENSMUSG00000019777	Hdac2	4309.65	5269.73	4864.23
ENSMUSG00000068039	Tcp1	4309.65	3814.23	3825.53
ENSMUSG00000040697	Dnajc16	4307.4	4418.89	3842.92
ENSMUSG00000032612	Usp4	4307.4	4100.34	4154.76
ENSMUSG00000052572	Dlg2	4306.28	3103.95	2905.09
ENSMUSG00000055681	Cope	4301.8	2993.33	4034.2
ENSMUSG00000033487	Fndc3a	4301.8	3255.32	4103.76
ENSMUSG00000038970	Lmtk2	4301.8	3709.44	3189.1
ENSMUSG00000039753	Fbxl5	4299.55	4744.09	4434.14
ENSMUSG00000068739	Sars	4291.7	4018.84	4270.69
ENSMUSG00000028364	Tnc	4279.37	3029.93	3583.25
ENSMUSG00000001424	Snd1	4277.12	2917.65	4065.5
ENSMUSG00000022899	Slc15a2	4272.64	4425.54	4133.9
ENSMUSG00000028677	Rnf220	4270.4	4504.56	4652.08
ENSMUSG00000038235	F11r	4265.91	3920.69	3924.07
ENSMUSG00000054693	Adam10	4264.79	4239.24	4006.38
ENSMUSG00000031691	Tnpo2	4264.79	4377.3	3877.7
ENSMUSG00000050812	AI314180	4258.06	4309.94	4379.66
ENSMUSG00000028713	Cyp4b1	4255.82	4148.58	3228.52
ENSMUSG00000060992	Copz1	4253.57	3706.11	3947.26
ENSMUSG00000018548	Trim37	4253.57	4724.13	4084.05
ENSMUSG00000057716	Tmem178b	4252.45	5745.47	4698.45
ENSMUSG00000035133	Arhgap5	4249.09	4388.12	3860.31
ENSMUSG00000020463	Smek2	4247.97	4577.75	4183.74
ENSMUSG00000018340	Anxa6	4242.36	2705.56	3416.32
ENSMUSG00000024248	Cox7a2l	4242.36	3278.61	4023.77
ENSMUSG00000024220	Zfp523	4241.24	5253.93	5499.5
ENSMUSG00000020142	Slc1a4	4240.12	3990.56	4198.81
ENSMUSG00000022900	Ildr1	4237.87	3650.39	3529.93
ENSMUSG00000043991	Pura	4237.87	4512.04	4081.73
ENSMUSG00000005534	Insr	4236.75	4276.67	4261.41
ENSMUSG00000031633	Slc25a4	4234.51	3992.22	4442.26
ENSMUSG00000021782	Dlg5	4233.39	3909.05	3477.76
ENSMUSG00000040152	Thbs1	4233.39	3765.16	4147.81
ENSMUSG00000033420	Antxr1	4232.27	3702.79	3655.12
ENSMUSG00000074746	Pdzd8	4225.54	4714.98	4034.2
ENSMUSG00000026229	Psmd1	4219.93	4260.86	4135.06
ENSMUSG00000028790	Khdrbs1	4218.81	5532.55	5144.76
ENSMUSG00000022680	Pdxdc1	4217.69	3484.04	3755.98
ENSMUSG00000030751	Psma1	4217.69	4009.69	3998.26
ENSMUSG00000058793	Cds2	4215.45	4223.44	4092.16
ENSMUSG00000042207	Kdm5b	4213.2	5391.99	4965.08
ENSMUSG00000023021	Cers5	4212.08	4537.82	4215.04
ENSMUSG00000029718	Pcolce	4210.96	3138.05	3783.8
ENSMUSG00000052681	Rap1b	4208.72	4057.09	4299.67
ENSMUSG00000028998	Tomm7	4204.23	2607.42	3163.6
ENSMUSG00000022521	Crebbp	4203.11	4125.3	3804.67
ENSMUSG00000025224	Gbf1	4201.99	4014.68	4278.8
ENSMUSG00000028964	Park7	4201.99	3200.43	3540.36
ENSMUSG00000000957	Mmp14	4200.87	3628.76	3999.42
ENSMUSG00000027475	Kif3b	4199.75	4536.99	4107.23
ENSMUSG00000075590	Nrbp2	4198.62	4912.93	5424.14
ENSMUSG00000032489	Kif9	4196.38	3956.46	4146.65
ENSMUSG00000024759	Atl3	4194.14	4154.41	3827.85
ENSMUSG00000093930	Hmgcs1	4190.77	4397.27	4435.3
ENSMUSG00000079562	Maea	4189.65	3169.66	3808.15
ENSMUSG00000070780	Rbm47	4188.53	3036.58	3695.7
ENSMUSG00000026987	Baz2b	4187.41	4690.86	4136.21
ENSMUSG00000022261	Sdc2	4182.92	4270.01	3970.44
ENSMUSG00000020241	Col6a2	4181.8	3019.95	3455.73
ENSMUSG00000037058	Paip2	4179.56	3654.55	3834.81
ENSMUSG00000046719	Nxph3	4178.44	4789	4742.5
ENSMUSG00000020362	Cnot6	4173.95	4801.48	4267.21
ENSMUSG00000021687	Scamp1	4173.95	4279.16	4015.65
ENSMUSG00000021819	Zswim8	4172.83	4311.6	4050.43
ENSMUSG00000038855	Itpkb	4170.59	3405.86	3474.28
ENSMUSG00000041439	Mfsd6	4163.86	3115.6	4024.93
ENSMUSG00000003402	Prkcsh	4162.74	3597.99	3886.98
ENSMUSG00000033732	Sf3b3	4161.62	4316.59	4204.61
ENSMUSG00000029657	Hsph1	4158.25	2571.66	3520.65
ENSMUSG00000021178	Psmc1	4158.25	3576.36	3495.15
ENSMUSG00000017221	Psmd3	4156.01	3832.53	4268.37
ENSMUSG00000046079	Lrrc8d	4153.77	4881.32	5053.18
ENSMUSG00000022191	Drosha	4151.52	4413.9	4041.16
ENSMUSG00000029547	Ints1	4150.4	4000.54	3898.57
ENSMUSG00000028514	Usp24	4150.4	4834.75	4495.58
ENSMUSG00000029924	Slc37a3	4149.28	3663.69	3775.69
ENSMUSG00000029885	Moxd2	4148.16	2960.07	3017.54
ENSMUSG00000056999	Ide	4147.04	4331.56	4097.96
ENSMUSG00000048833	Slc39a9	4145.92	3305.23	3567.02
ENSMUSG00000022533	Atp13a3	4143.67	3259.48	3773.37
ENSMUSG00000039809	Gabbr2	4143.67	4897.96	3893.93
ENSMUSG00000037907	Ankrd13b	4141.43	5330.45	5020.72
ENSMUSG00000045482	Trrap	4136.95	4265.85	3851.04
ENSMUSG00000034187	Nsf	4134.7	4530.34	4055.07
ENSMUSG00000047747	Rnf150	4132.46	5095.9	4936.1
ENSMUSG00000042682	Selk	4132.46	3734.39	3662.08
ENSMUSG00000039943	Plcb4	4129.1	2577.48	3752.5
ENSMUSG00000026074	Map4k4	4127.97	4282.49	3680.63
ENSMUSG00000056752	Dnah9	4126.85	2320.48	3809.31
ENSMUSG00000027540	Ptpn1	4125.73	3896.57	3488.19
ENSMUSG00000029838	Ptn	4124.61	4030.48	3469.64
ENSMUSG00000031065	Cdk16	4121.25	4508.71	4466.6
ENSMUSG00000036053	Fmnl2	4121.25	4393.94	3884.66
ENSMUSG00000000420	Galnt1	4116.76	4342.37	4038.84
ENSMUSG00000030016	Zfp638	4116.76	4451.33	3718.88
ENSMUSG00000058076	Sdhc	4114.52	3615.46	3965.8
ENSMUSG00000075701	Vimp	4113.4	3150.53	3562.38
ENSMUSG00000032330	Cox7a2	4111.15	2862.76	2983.92
ENSMUSG00000020265	Sumo3	4111.15	3579.69	3912.48
ENSMUSG00000041815	Poldip3	4104.42	4112.82	3856.83
ENSMUSG00000055943	Emc7	4103.3	3478.22	3248.23
ENSMUSG00000013033	Adgrl1	4102.18	5269.73	4415.59
ENSMUSG00000089682	Bcl2l2	4102.18	3919.86	4060.86
ENSMUSG00000037608	Bclaf1	4099.94	4734.94	4232.43
ENSMUSG00000006218	Fam131c	4099.94	4551.96	4225.48
ENSMUSG00000019804	Snx3	4099.94	3609.63	4040
ENSMUSG00000002496	Tsc2	4097.7	4032.98	3802.35
ENSMUSG00000032527	Pccb	4094.33	3534.78	3805.83
ENSMUSG00000096847	Tmem151b	4092.09	5851.1	4829.45
ENSMUSG00000022708	Zbtb20	4092.09	3858.32	4042.32
ENSMUSG00000051391	Ywhag	4090.97	3933.17	3655.12
ENSMUSG00000031839	Hsbp1	4089.85	3785.96	3720.04
ENSMUSG00000029221	Slc30a9	4089.85	4669.24	4234.75
ENSMUSG00000032353	Tmed3	4089.85	1946.21	3558.91
ENSMUSG00000042772	Smg7	4088.72	4382.29	3875.38
ENSMUSG00000028879	Stx12	4086.48	4393.94	3960.01
ENSMUSG00000028927	Padi2	4085.36	2667.3	3474.28
ENSMUSG00000028552	Eps15	4084.24	4585.23	4148.97
ENSMUSG00000026202	Tuba4a	4083.12	3444.12	4007.54
ENSMUSG00000020331	Hcn2	4082	6622.93	6400.24
ENSMUSG00000030102	Itpr1	4076.39	3274.45	3289.96
ENSMUSG00000020386	Sar1b	4075.27	3703.62	3664.4
ENSMUSG00000021917	Spcs1	4075.27	3657.87	3977.4
ENSMUSG00000037916	Ndufv1	4074.15	3848.33	4095.64
ENSMUSG00000015671	Psma2	4074.15	3379.25	3674.83
ENSMUSG00000029190	D5Ertd579e	4069.66	4290.81	3723.52
ENSMUSG00000041408	Wapal	4068.54	4242.57	3849.88
ENSMUSG00000028456	Unc13b	4065.17	3874.12	3750.18
ENSMUSG00000036565	Ttyh3	4061.81	4843.9	4357.63
ENSMUSG00000041734	Kirrel	4060.69	4141.1	3964.65
ENSMUSG00000066568	Lsm14a	4060.69	3788.45	3860.31
ENSMUSG00000021703	Serinc5	4058.45	4244.23	3800.03
ENSMUSG00000031488	Rab11fip1	4056.2	3594.66	3330.53
ENSMUSG00000022391	Rangap1	4056.2	4013.01	3810.46
ENSMUSG00000023367	Tmem176a	4055.08	2411.97	3958.85
ENSMUSG00000030889	Vwa3a	4055.08	4423.05	4435.3
ENSMUSG00000024747	Aldh1a7	4053.96	3941.49	3832.49
ENSMUSG00000007659	Bcl2l1	4049.47	4385.62	3970.44
ENSMUSG00000000631	Myo18a	4048.35	3254.49	3306.19
ENSMUSG00000025223	Ldb1	4047.23	4578.58	4235.91
ENSMUSG00000036591	Arhgap21	4046.11	4429.7	4031.88
ENSMUSG00000030655	Smg1	4046.11	4393.94	3919.43
ENSMUSG00000020074	Ccar1	4044.99	3845.01	3533.4
ENSMUSG00000022263	Trio	4044.99	4414.73	3541.52
ENSMUSG00000004798	Ulk2	4044.99	4650.11	3845.24
ENSMUSG00000048701	Ccdc6	4043.87	4108.66	3921.75
ENSMUSG00000040596	Pogk	4043.87	4321.58	3634.26
ENSMUSG00000037905	Bri3bp	4041.62	4708.33	4304.31
ENSMUSG00000033228	Scaf11	4036.02	4345.7	4009.86
ENSMUSG00000025266	Gnl3l	4034.9	4011.35	3276.05
ENSMUSG00000055024	Ep300	4033.77	4307.44	3798.87
ENSMUSG00000022551	Cyc1	4028.17	3976.42	4467.76
ENSMUSG00000031703	Itfg1	4022.56	4195.99	4130.42
ENSMUSG00000025246	Tbl1x	4022.56	4216.78	3731.64
ENSMUSG00000046722	Cdc42se1	4018.07	4059.59	4102.6
ENSMUSG00000059291	Rpl11	4018.07	2878.56	3438.34
ENSMUSG00000079426	Arpc4	4014.71	3836.69	3859.15
ENSMUSG00000054469	Lclat1	4014.71	4379.8	3725.84
ENSMUSG00000045201	Lrrc3b	4013.59	2944.26	1354.01
ENSMUSG00000026112	Coa5	4012.47	4206.8	3957.69
ENSMUSG00000001280	Sp1	4011.35	4200.15	4015.65
ENSMUSG00000035064	Eef2k	4010.22	4027.98	4033.04
ENSMUSG00000046562	Unc119b	4009.1	4187.67	3760.62
ENSMUSG00000019795	Pcmt1	4006.86	4226.76	3580.93
ENSMUSG00000029775	Klhdc10	4004.62	4173.53	4062.02
ENSMUSG00000047284	Neurl4	4003.5	4701.67	4404
ENSMUSG00000026638	Irf6	4000.13	3588.84	3517.17
ENSMUSG00000026269	Rnpepl1	4000.13	4834.75	4851.47
ENSMUSG00000030515	Tarsl2	3997.89	4635.97	4011.02
ENSMUSG00000025812	Pard3	3996.77	3912.38	3731.64
ENSMUSG00000061353	Cxcl12	3994.52	4183.52	3845.24
ENSMUSG00000042978	Sbk1	3992.28	5237.3	3903.2
ENSMUSG00000026860	Sh3glb2	3992.28	4317.42	4665.99
ENSMUSG00000001833	42620	3991.16	3811.74	3592.52
ENSMUSG00000024121	Atp6v0c	3991.16	4111.99	4653.24
ENSMUSG00000027900	Dram2	3991.16	3860.81	3419.8
ENSMUSG00000079111	Kdelr2	3987.8	2912.66	3638.89
ENSMUSG00000027966	Col11a1	3979.95	4631.81	3993.63
ENSMUSG00000035566	Pcdh17	3978.82	4359.01	3994.79
ENSMUSG00000024921	Smarca2	3978.82	3341.82	3645.85
ENSMUSG00000066037	Hnrnpr	3976.58	4263.36	4024.93
ENSMUSG00000015759	Cnih1	3975.46	3342.65	3373.43
ENSMUSG00000024099	Ndufv2	3975.46	3436.64	3561.23
ENSMUSG00000044600	Smim7	3974.34	3563.89	3630.78
ENSMUSG00000039523	Cep104	3970.97	4031.31	3483.56
ENSMUSG00000036620	Mgat4b	3970.97	5351.24	5107.67
ENSMUSG00000021610	Clptm1l	3969.85	2916.82	4123.46
ENSMUSG00000021024	Psma6	3969.85	3322.69	3471.96
ENSMUSG00000019173	Rab5c	3966.49	3395.88	3503.26
ENSMUSG00000025860	Xiap	3966.49	4176.86	3674.83
ENSMUSG00000056071	S100a9	3965.37	3111.44	2442.55
ENSMUSG00000034269	Setd5	3964.25	4643.45	4240.55
ENSMUSG00000025745	Hadha	3963.12	3357.62	3484.71
ENSMUSG00000020629	Adi1	3962	3999.71	3747.86
ENSMUSG00000021947	Cryl1	3959.76	3455.77	3365.31
ENSMUSG00000029004	Kmt2e	3959.76	4118.64	3629.62
ENSMUSG00000020900	Myh10	3958.64	3633.75	3556.59
ENSMUSG00000027581	Stmn3	3955.27	4308.27	3631.94
ENSMUSG00000008475	Arpc5	3954.15	3454.93	3747.86
ENSMUSG00000029686	Cul1	3954.15	4028.82	3822.06
ENSMUSG00000022568	Scrib	3954.15	4125.3	3955.37
ENSMUSG00000033917	Gde1	3949.67	3632.92	4252.14
ENSMUSG00000061273	Mmgt1	3944.06	4309.94	3817.42
ENSMUSG00000028412	Slc44a1	3938.45	4173.53	3805.83
ENSMUSG00000024283	Wac	3936.21	4002.2	3878.86
ENSMUSG00000028603	Scp2	3931.72	3706.11	3569.34
ENSMUSG00000000711	Rab5b	3929.48	3932.34	3759.46
ENSMUSG00000031353	Rbbp7	3926.12	3512.32	3808.15
ENSMUSG00000013076	Amotl1	3921.63	3299.4	3446.46
ENSMUSG00000038178	Slc43a2	3920.51	4244.23	4052.75
ENSMUSG00000030315	Vgll4	3920.51	3274.45	2651.21
ENSMUSG00000056770	Setd3	3919.39	3820.06	3767.57
ENSMUSG00000048251	Bcl11b	3914.9	5624.04	4745.98
ENSMUSG00000079020	Slc45a4	3914.9	4180.19	3905.52
ENSMUSG00000009907	Vps4b	3914.9	3903.23	3778.01
ENSMUSG00000033793	Atp6v1h	3907.05	4101.18	3950.73
ENSMUSG00000027067	Ssrp1	3905.93	3778.47	3978.56
ENSMUSG00000062760	1810041L15Rik	3900.32	4212.63	3635.42
ENSMUSG00000038766	Gabpb2	3896.96	3853.33	3493.99
ENSMUSG00000024507	Hsd17b4	3896.96	3390.89	3485.87
ENSMUSG00000061136	Prpf40a	3896.96	4182.68	3793.08
ENSMUSG00000030035	Wbp1	3896.96	3884.1	3953.05
ENSMUSG00000040690	Col16a1	3893.6	2307.17	2929.43
ENSMUSG00000042744	Gm15800	3893.6	4255.04	3818.58
ENSMUSG00000019998	Stx7	3893.6	3915.7	3608.75
ENSMUSG00000068663	Clec16a	3891.35	3876.61	3430.23
ENSMUSG00000059248	42622	3890.23	3834.2	3965.8
ENSMUSG00000073608	Gm6086	3887.99	3657.87	2836.69
ENSMUSG00000032348	Gsta4	3887.99	3484.04	3267.93
ENSMUSG00000021379	Id4	3887.99	5807.02	4848
ENSMUSG00000022199	Slc22a17	3885.75	5589.11	4865.38
ENSMUSG00000002778	Kdelr1	3884.62	3159.68	4188.38
ENSMUSG00000011877	Git1	3881.26	4230.09	4027.24
ENSMUSG00000019996	Map7	3881.26	3605.47	3170.56
ENSMUSG00000030374	Strn4	3881.26	4352.35	4004.06
ENSMUSG00000060636	Rpl35a	3880.14	2808.69	3482.4
[truncated: 41,888 more rows]

## Sheet: Rat QC
		WOM1	WOM2	WOM3
GENERAL INFO	Sex	Male
[truncated: 27 more rows]

## Sheet: Rat NC
Ensembl Gene ID	Gene Name	WOM1	WOM2	WOM3
[truncated: 29,929 more rows]

[truncated: 2 more sheets: Dog QC, Dog NC]
