# Supplementary material for: A transcriptomic atlas of mammalian olfactory mucosae reveals an evolutionary influence on food odor detection in humans
Source: Sci Adv. 2019 Jul 31;5(7):eaax0396. doi: 10.1126/sciadv.aax0396 (PMC6669018; doi:10.1126/sciadv.aax0396)
Supplement: Data file S2 [file aax0396_Data_file_S2.xlsx]

## Sheet: Summary
		# Differentially expressed genes (padj<0.05)
	DEA_macaque_vs_human	5092
	DEA_marmoset_vs_human	5371
	DEA_mouse_vs_human	6231
	DEA_rat_vs_human	6733
	DEA_dog_vs_human	5875
	DEA_marmoset_vs_macaque	4715
	DEA_mouse_vs_macaque	6790
	DEA_rat_vs_macaque	6714
	DEA_dog_vs_macaque	5967
	DEA_mouse_vs_marmoset	6271
	DEA_rat_vs_marmoset	6504
	DEA_dog_vs_marmoset	5756
	DEA_rat_vs_mouse	6211
	DEA_dog_vs_mouse	7056
	DEA_dog_vs_rat	7279
	Average	6171
	Standard error	187.165

## Sheet: DEA_macaque_vs_human
Gene name	baseMean	log2FoldChange	lfcSE	stat	pvalue	padj
DDR1	4835.19	9.50512	0.403738	23.5428	1.48778e-122	1.4363e-118
AF235103.4-3	8420.54	-10.0118	0.446067	-22.4446	1.44366e-111	6.96856e-108
CASC4	1423.45	-7.80114	0.360458	-21.6423	7.18143e-104	2.31098e-100
ZNHIT1	3029.25	8.47981	0.430466	19.6992	2.19267e-86	5.292e-83
DAXX	1029.62	8.49223	0.438285	19.376	1.22968e-83	2.37427e-80
DDAH2	1256.41	8.35202	0.433586	19.2627	1.10505e-82	1.77803e-79
S100A10	933.505	-7.67476	0.399393	-19.216	2.71717e-82	3.74736e-79
LBH	6331.17	13.0451	0.706903	18.4539	4.85082e-76	5.85373e-73
CX3CL1	1777.7	-5.31605	0.292296	-18.1872	6.52197e-74	6.9959e-71
PAFAH1B1	1509.53	-10.4269	0.577166	-18.0657	5.93796e-73	5.42577e-70
DPYS	2324.69	-7.16126	0.39645	-18.0635	6.18226e-73	5.42577e-70
BAT1	4049.29	11.4968	0.639232	17.9854	2.53762e-72	2.04152e-69
GNL1	1438.2	6.09602	0.342802	17.7829	9.58261e-71	7.1162e-68
MORF4L2	1756.39	-9.74035	0.55745	-17.473	2.29876e-68	1.58516e-65
THAP4	1551.71	7.08258	0.406096	17.4407	4.05406e-68	2.60919e-65
FBP2	634.628	8.05573	0.472139	17.0622	2.83663e-65	1.71155e-62
SCGB3A2	41264.5	13.8925	0.816499	17.0147	6.39349e-65	3.63075e-62
C6orf136	595.371	6.51814	0.393614	16.5597	1.3623e-61	7.30645e-59
KRT17P1	1469.57	8.74559	0.53321	16.4018	1.85799e-60	9.44056e-58
MOBKL1B	373.157	-6.27208	0.383575	-16.3516	4.23503e-60	2.04425e-57
PFDN6	999.258	6.64197	0.409906	16.2036	4.75257e-59	2.18482e-56
SLC44A4	7263.47	13.533	0.83584	16.1909	5.84395e-59	2.56443e-56
C9orf5	1617.89	-3.5898	0.223213	-16.0824	3.39e-58	1.42292e-55
CST6	4543.08	8.36306	0.523093	15.9877	1.55651e-57	6.26105e-55
CYP2S1	42906.3	4.99387	0.313342	15.9374	3.48384e-57	1.34532e-54
RYK	729.545	-6.55605	0.415833	-15.7661	5.32648e-56	1.97776e-53
GABARAP	2658.63	-7.66692	0.486814	-15.7492	6.957e-56	2.48751e-53
SPSB3	1896.16	4.97986	0.317677	15.6759	2.21238e-55	7.62797e-53
DGAT1	527.797	5.01354	0.320083	15.6633	2.6967e-55	8.97722e-53
C17orf66	621.96	7.86778	0.503091	15.6389	3.95697e-55	1.27335e-52
NGRN	1715.49	-6.997	0.449961	-15.5502	1.58519e-54	4.9366e-52
SNX27	377.042	-4.46507	0.292926	-15.243	1.83298e-52	5.5137e-50
GMPPB	360.978	6.67384	0.437883	15.2412	1.88473e-52	5.5137e-50
RPS16P10	4392.6	-6.95913	0.462204	-15.0564	3.13274e-51	8.89514e-49
IKBKG	1359.34	4.74948	0.316203	15.0203	5.40484e-51	1.49081e-48
PDCD6	745.515	-8.82264	0.592871	-14.8812	4.36424e-50	1.17034e-47
EHMT2	1134.25	10.2752	0.693332	14.82	1.08745e-49	2.83736e-47
SDHC	644.557	-9.55722	0.645754	-14.8001	1.4629e-49	3.71652e-47
S100A5	4214.02	7.62079	0.515096	14.7949	1.58053e-49	3.91242e-47
ARIH2	772.991	-4.27042	0.293635	-14.5433	6.43896e-48	1.55404e-45
PBX2	836.065	6.27426	0.431658	14.5352	7.24504e-48	1.70594e-45
RBBP9	710.236	-4.3982	0.303784	-14.478	1.66823e-47	3.83454e-45
CREB3L2	1236.11	-4.72614	0.328332	-14.3944	5.61102e-47	1.25974e-44
RPL24P6	3624.82	-15.2656	1.0662	-14.3178	1.69441e-46	3.71769e-44
CLCA2	1974.78	5.66734	0.395976	14.3124	1.83213e-46	3.93053e-44
AURKAIP1	1774.01	5.3817	0.376735	14.2851	2.71047e-46	5.68846e-44
RPL30	5560.62	-15.1615	1.06883	-14.1852	1.13202e-45	2.32521e-43
AC147362.2	6192.14	5.61449	0.396666	14.1542	1.75943e-45	3.53864e-43
SNX29	380.168	-4.74439	0.335861	-14.1261	2.62372e-45	5.16926e-43
KCTD12	1487.09	-6.20906	0.440159	-14.1064	3.46869e-45	6.69734e-43
CACNA1F	991.339	5.26279	0.375253	14.0246	1.1019e-44	2.08583e-42
TEAD1	479.627	-5.08826	0.363931	-13.9814	2.02519e-44	3.75983e-42
CD68	1150.92	6.4917	0.466615	13.9123	5.33113e-44	9.7107e-42
LCN8	2805.43	5.13565	0.369242	13.9086	5.61486e-44	1.00381e-41
FZD4	844.45	-4.8745	0.351556	-13.8655	1.02488e-43	1.79895e-41
CFL1	3494.99	-13.8278	0.99972	-13.8317	1.64148e-43	2.8298e-41
STK4	566.203	-4.68698	0.341009	-13.7444	5.49987e-43	9.31505e-41
SUMO4	506.736	9.15569	0.667281	13.7209	7.61212e-43	1.26702e-40
HNRNPH1	2430.39	-13.2889	0.972266	-13.668	1.57651e-42	2.57959e-40
CCDC142	1516.01	4.31827	0.316067	13.6625	1.69979e-42	2.73496e-40
TUBB	8160.62	16.5566	1.22078	13.5623	6.70091e-42	1.0605e-39
C20orf142	379.113	3.5487	0.262582	13.5146	1.28168e-41	1.99571e-39
PIP5K2B	1134.54	-3.52059	0.26067	-13.5059	1.44282e-41	2.21095e-39
NIPSNAP1	587.811	-3.08886	0.228762	-13.5025	1.51101e-41	2.27927e-39
C4BPA	2004.45	9.4084	0.696968	13.499	1.58436e-41	2.35314e-39
RHOC	1844.12	-14.2907	1.06103	-13.4687	2.38952e-41	3.49521e-39
SLC25A25	1765.89	-4.4233	0.328834	-13.4515	3.01836e-41	4.34914e-39
TAF9B	528.854	9.01887	0.67379	13.3853	7.37026e-41	1.04636e-38
SLC30A2	415.436	8.04852	0.602718	13.3537	1.12701e-40	1.57683e-38
LSM12	997.004	2.8052	0.210384	13.3337	1.47317e-40	2.03171e-38
BAT4	785.295	4.92797	0.372917	13.2147	7.22097e-40	9.81848e-38
AC079305.6-2	2534.66	3.80287	0.288962	13.1605	1.48199e-39	1.9871e-37
CCDC152	570.1	-5.11664	0.389611	-13.1327	2.13916e-39	2.82897e-37
IER3	411.981	8.56946	0.654178	13.0996	3.31033e-39	4.31864e-37
LIMD1	687.728	-5.51697	0.422848	-13.0472	6.59478e-39	8.4888e-37
RAB1A	1399.83	-13.8929	1.06524	-13.0421	7.05072e-39	8.95627e-37
KDELC2	681.851	-3.73856	0.287228	-13.016	9.92587e-39	1.24447e-36
UBE2Z	1113.72	-4.09378	0.316198	-12.9469	2.44637e-38	3.02785e-36
CHST3	453.75	-4.6047	0.355937	-12.9368	2.78891e-38	3.40812e-36
SLC39A7	4225.27	15.6069	1.20984	12.9	4.50382e-38	5.43498e-36
MLEC	2827.48	-3.6796	0.287116	-12.8157	1.33861e-37	1.59542e-35
TPM2	1403.54	-13.8969	1.09098	-12.738	3.63571e-37	4.28038e-35
ZFYVE28	179.676	-4.95234	0.389201	-12.7244	4.32864e-37	5.03478e-35
CCNL2	3256.05	4.07794	0.321395	12.6882	6.87145e-37	7.89726e-35
ACTR3	1103.54	-13.5498	1.0712	-12.6491	1.13118e-36	1.28475e-34
SFTPB	408.812	4.83174	0.382592	12.629	1.46186e-36	1.64102e-34
BTG2	5354.19	-3.4676	0.276336	-12.5485	4.05113e-36	4.49536e-34
LONRF2	358.517	-6.35336	0.506845	-12.5351	4.79652e-36	5.262e-34
VARS	991.25	11.0925	0.886238	12.5164	6.07642e-36	6.59121e-34
CIDEA	557.246	8.68626	0.69731	12.4568	1.28398e-35	1.37729e-33
C15orf17	1022.44	-3.87025	0.310947	-12.4466	1.45867e-35	1.54748e-33
ABL2	218.134	-3.84592	0.309786	-12.4148	2.17344e-35	2.25617e-33
COL11A2	3110.45	8.62134	0.694435	12.4149	2.16958e-35	2.25617e-33
PLBD1	4430	3.56987	0.288721	12.3644	4.07207e-35	4.1821e-33
HSD17B8	1228.02	11.4419	0.930553	12.2958	9.54074e-35	9.6954e-33
NPEPL1	1328.23	3.57836	0.292373	12.239	1.92355e-34	1.93437e-32
OPLAH	1355.7	3.24668	0.26559	12.2244	2.30304e-34	2.29212e-32
KCTD17	2744.46	3.45018	0.283632	12.1643	4.81503e-34	4.74329e-32
C16orf45	525.66	-3.94582	0.32553	-12.1212	8.15494e-34	7.9523e-32
LIMK2	1207.79	-12.9584	1.0723	-12.0847	1.27218e-33	1.22816e-31
DUOXA1	664.324	-4.48961	0.3721	-12.0656	1.60474e-33	1.53388e-31
ATXN7L3	663.453	-12.8158	1.06634	-12.0185	2.84197e-33	2.68984e-31
RGP1	453.84	-4.11325	0.342287	-12.017	2.89443e-33	2.7129e-31
SEMA5A	1107.05	-5.00833	0.417287	-12.0021	3.46398e-33	3.2155e-31
PSMB8	1077.65	11.2145	0.937086	11.9674	5.26457e-33	4.84039e-31
POU2F1	202.008	-4.35482	0.364147	-11.959	5.82803e-33	5.3079e-31
SLC7A6	523.705	-3.06524	0.256649	-11.9433	7.03853e-33	6.35046e-31
AQP1	7968.46	-4.29835	0.359964	-11.9411	7.22792e-33	6.46096e-31
FAM35B	297.58	6.05801	0.508599	11.9112	1.03512e-32	9.16797e-31
KIAA0427	580.569	-3.73751	0.314733	-11.8752	1.59296e-32	1.39804e-30
CBARA1	566.706	-2.92063	0.246598	-11.8437	2.32055e-32	2.01825e-30
MMP23B	734.243	8.5084	0.718737	11.838	2.48341e-32	2.14061e-30
ARL1	1524.63	-2.64271	0.223256	-11.8372	2.50828e-32	2.14291e-30
ZNF706	457.758	-7.56604	0.64148	-11.7947	4.15882e-32	3.52186e-30
SNX32	159.42	5.95784	0.50554	11.7851	4.65835e-32	3.91059e-30
C6orf134	176.854	5.62493	0.479343	11.7347	8.46534e-32	7.04521e-30
FLOT1	1647.68	14.2482	1.21983	11.6805	1.60415e-31	1.32363e-29
ITPRIPL2	419.652	-3.63047	0.310982	-11.6742	1.72636e-31	1.41239e-29
PRRG4	199.591	-4.43013	0.379889	-11.6616	2.00171e-31	1.62391e-29
GPR113	416.252	4.47499	0.384584	11.6359	2.70569e-31	2.17672e-29
HYAL3	403.653	3.43775	0.295526	11.6326	2.81242e-31	2.24389e-29
CREBL2	893.954	-3.54785	0.305134	-11.6272	2.99843e-31	2.3727e-29
COL20A1	516.822	8.6785	0.747367	11.6121	3.57733e-31	2.80777e-29
C6orf105	636.688	-4.69226	0.40424	-11.6076	3.77038e-31	2.93542e-29
NOTCH4	156.885	6.82003	0.588786	11.5832	5.01394e-31	3.87236e-29
TSPAN2	1232.72	3.56825	0.308201	11.5777	5.34911e-31	4.09844e-29
DDX6	726.482	-3.71042	0.320813	-11.5657	6.15111e-31	4.67582e-29
TP53I11	1076.43	-2.94255	0.255164	-11.532	9.09884e-31	6.86252e-29
RAB5B	2141.03	-3.98215	0.345669	-11.5201	1.0448e-30	7.81899e-29
LYSMD3	217.444	-3.39991	0.295422	-11.5087	1.19306e-30	8.85986e-29
ITGB8	771.15	-4.51041	0.394245	-11.4406	2.61987e-30	1.9307e-28
RING1	1242.69	13.8411	1.21086	11.4308	2.9331e-30	2.14516e-28
ZNF275	265.86	-4.329	0.379118	-11.4186	3.37588e-30	2.45043e-28
TRIM27	1193.4	13.7828	1.20715	11.4176	3.4152e-30	2.46047e-28
MDFIC	859.883	-3.37129	0.295336	-11.4151	3.51549e-30	2.51397e-28
PGPEP1	409.104	-2.88447	0.252743	-11.4127	3.61468e-30	2.56589e-28
DOK1	1459.37	3.00345	0.263735	11.3881	4.79096e-30	3.37606e-28
ADFP	273.352	-3.57221	0.314159	-11.3707	5.85036e-30	4.09271e-28
PLIN	261.777	4.70468	0.414286	11.3561	6.91564e-30	4.80314e-28
C6orf146	232.239	7.3322	0.646876	11.3348	8.82573e-30	6.08597e-28
SYT15	191.253	-5.7963	0.511571	-11.3304	9.27932e-30	6.35337e-28
GNA13	389.166	-3.92916	0.348588	-11.2716	1.81169e-29	1.22308e-27
SKIV2L	1246.38	13.8453	1.22831	11.2718	1.80906e-29	1.22308e-27
TAC4	630.317	-12.7417	1.13358	-11.2403	2.58468e-29	1.73281e-27
TSPAN9	535.566	-3.65655	0.325898	-11.2199	3.25539e-29	2.16742e-27
MOBKL2C	314.298	-3.47732	0.310478	-11.1999	4.08318e-29	2.68156e-27
SOAT2	401.662	5.53421	0.494127	11.2	4.07784e-29	2.68156e-27
GPSM3	246.214	6.2644	0.559556	11.1953	4.29858e-29	2.80395e-27
LGALS12	371.945	7.05886	0.631358	11.1805	5.0831e-29	3.29344e-27
NEU1	1121.55	13.6928	1.22563	11.1721	5.58599e-29	3.59514e-27
A2LD1	520.179	3.00491	0.269209	11.162	6.2571e-29	4.0004e-27
TK2	492.25	-3.1398	0.282342	-11.1206	9.96433e-29	6.32866e-27
AC109326.11	2985.93	2.44542	0.220224	11.1042	1.1964e-28	7.54908e-27
MRPS18B	959.774	13.4681	1.21348	11.0987	1.27258e-28	7.97759e-27
SEC14L2	1481.19	4.79618	0.432409	11.0918	1.37548e-28	8.56701e-27
PSD3	368.152	-3.39609	0.306528	-11.0792	1.58221e-28	9.79142e-27
RNF5	1053.65	11.7711	1.06508	11.0518	2.14784e-28	1.32071e-26
SYNGR4	117.093	6.02416	0.545495	11.0435	2.35724e-28	1.44031e-26
GLDN	736.375	-4.06667	0.368813	-11.0264	2.85143e-28	1.7313e-26
CIDEC	618.722	10.4387	0.953936	10.9427	7.19983e-28	4.3442e-26
GATAD2B	360.722	-3.68137	0.336781	-10.9311	8.18783e-28	4.90965e-26
ANTXR1	2051.04	-4.10197	0.376037	-10.9084	1.05073e-27	6.26157e-26
UBASH3B	453.804	-3.41652	0.313439	-10.9001	1.15133e-27	6.81898e-26
PTRH2	412.606	9.8436	0.904225	10.8862	1.34068e-27	7.89203e-26
TGFA	211.012	-4.40451	0.405271	-10.8681	1.63645e-27	9.57472e-26
AGER	176.339	7.19812	0.663483	10.849	2.01669e-27	1.17284e-25
PCGF3	659.78	-3.1249	0.288214	-10.8423	2.16967e-27	1.25425e-25
PABPC1L	269.597	-3.29383	0.303956	-10.8365	2.31039e-27	1.32765e-25
COX15	384.67	-2.70155	0.250325	-10.7922	3.74751e-27	2.14074e-25
PPP1R11	941	11.624	1.07723	10.7906	3.81161e-27	2.16455e-25
C11orf53	288.219	4.68867	0.435136	10.7752	4.50922e-27	2.54573e-25
EMP2	165.091	-8.09297	0.752853	-10.7497	5.94318e-27	3.33578e-25
PRRX1	1082.92	-4.18235	0.390414	-10.7126	8.88156e-27	4.95622e-25
GPR107	1088.11	-3.52808	0.329515	-10.7069	9.45079e-27	5.24356e-25
TAP1	763.219	13.1378	1.22885	10.6911	1.12022e-26	6.17978e-25
ATRX	532.462	5.17908	0.485931	10.6581	1.59891e-26	8.76702e-25
DNAJC9	973.879	2.61624	0.245482	10.6576	1.60738e-26	8.76702e-25
DNASE2B	164.772	5.63743	0.531122	10.6142	2.55983e-26	1.38835e-24
DHX16	646.189	12.8972	1.21632	10.6035	2.87174e-26	1.54881e-24
APOLD1	423.629	-5.5939	0.527725	-10.6	2.97902e-26	1.59775e-24
KIAA0513	397.247	-3.59508	0.33922	-10.5981	3.04159e-26	1.62229e-24
RPL19	9647.65	-7.17573	0.678523	-10.5755	3.87042e-26	2.05302e-24
RNF144A	331.522	-4.5975	0.435365	-10.5601	4.56178e-26	2.40653e-24
AFF1	1000.23	-4.73468	0.448647	-10.5532	4.90726e-26	2.57471e-24
TRAM2	395.161	-3.95217	0.3758	-10.5167	7.23809e-26	3.77711e-24
SLAMF7	255.644	-4.83977	0.461033	-10.4977	8.85277e-26	4.59487e-24
ST6GAL1	1552.84	-4.14266	0.394678	-10.4963	8.98075e-26	4.63637e-24
ELOVL7	113.871	-5.29509	0.505094	-10.4834	1.03006e-25	5.28948e-24
RPS6KA2	689.824	-3.78766	0.361326	-10.4827	1.03779e-25	5.30097e-24
KMO	206.095	4.29852	0.412487	10.421	1.98889e-25	1.01057e-23
PPP1R12B	937.241	-5.38071	0.516688	-10.4139	2.14367e-25	1.08351e-23
FAM53A	234.987	3.32353	0.320006	10.3858	2.87664e-25	1.44641e-23
GGA2	1204.01	-2.76718	0.266452	-10.3853	2.89272e-25	1.44696e-23
LYRM2	491.382	-4.11118	0.396245	-10.3754	3.21007e-25	1.59743e-23
C1orf144	1054.48	-2.94578	0.284062	-10.3702	3.38935e-25	1.67799e-23
PDRG1	1569.52	2.72678	0.263865	10.334	4.94617e-25	2.43624e-23
SDR39U1	1470.57	2.92899	0.283995	10.3136	6.11954e-25	2.99889e-23
COX18	194.849	-3.56945	0.34612	-10.3127	6.17145e-25	3.00905e-23
MMEL1	171.951	3.83212	0.371869	10.305	6.6864e-25	3.24374e-23
DHODH	702.942	2.85674	0.277472	10.2956	7.37644e-25	3.56061e-23
POFUT1	590.227	-2.7722	0.269437	-10.2889	7.91132e-25	3.7998e-23
MOBKL2A	393.302	-5.6119	0.547551	-10.2491	1.19458e-24	5.70914e-23
NR3C2	353.916	-3.58504	0.35065	-10.224	1.54846e-24	7.36394e-23
CA6	662.707	8.30967	0.814298	10.2047	1.88895e-24	8.93918e-23
CDC42SE2	573.593	-3.9383	0.387089	-10.1741	2.58698e-24	1.21828e-22
DTX3L	628.824	-3.35858	0.330466	-10.1631	2.89577e-24	1.35707e-22
ITGAL	249.33	-5.85002	0.577014	-10.1384	3.73056e-24	1.73985e-22
BCL2	340.528	-4.7053	0.464301	-10.1341	3.89792e-24	1.80916e-22
ZBTB34	139.993	-4.68033	0.462334	-10.1233	4.35653e-24	2.01234e-22
ATG4B	356.853	3.42688	0.338603	10.1206	4.47546e-24	2.05743e-22
PPP1R10	445.226	12.3601	1.22205	10.1143	4.77568e-24	2.18504e-22
CTSS	1809.42	-3.73203	0.369476	-10.1009	5.47591e-24	2.4936e-22
SCN4B	564.743	-4.11977	0.408624	-10.0821	6.63228e-24	3.00601e-22
RBMX2	171.004	-10.86	1.07778	-10.0762	7.03663e-24	3.17438e-22
VPS16	2030.76	2.40103	0.238389	10.0719	7.35364e-24	3.30196e-22
DTYMK	264.726	9.2061	0.914923	10.0622	8.11988e-24	3.62913e-22
C17orf59	166.583	-10.8218	1.0782	-10.0369	1.04933e-23	4.66829e-22
N6AMT2	608.111	2.53111	0.252711	10.0158	1.29889e-23	5.75207e-22
CBL	222.626	-5.49629	0.54887	-10.0138	1.32519e-23	5.84171e-22
C14orf101	393.046	-3.55624	0.355356	-10.0075	1.41242e-23	6.19794e-22
LDOC1L	573.286	-4.57522	0.457664	-9.99691	1.57233e-23	6.86846e-22
TP53INP1	583.247	-4.17559	0.418	-9.98945	1.69517e-23	7.37168e-22
STC1	507.663	-3.39305	0.340082	-9.97714	1.91916e-23	8.30833e-22
CIB3	455.767	9.9995	1.00269	9.97271	2.00674e-23	8.64871e-22
DIP	511.626	-3.26636	0.327815	-9.96405	2.18963e-23	9.39497e-22
CYTH1	943.967	-2.87052	0.289992	-9.89862	4.22064e-23	1.80292e-21
MOBKL1A	233.017	-4.64303	0.469139	-9.89692	4.29292e-23	1.82572e-21
FAH	1325.07	3.51301	0.3563	9.85969	6.22436e-23	2.63552e-21
SERINC4	333.565	11.9428	1.21347	9.84182	7.43523e-23	3.13448e-21
MAP3K15	86.3968	-3.8982	0.396138	-9.84051	7.53278e-23	3.1618e-21
PDLIM5	1348.63	-2.90574	0.29537	-9.83763	7.75161e-23	3.23957e-21
PRKAB2	254.97	-4.62565	0.470563	-9.83004	8.35852e-23	3.47815e-21
RC3H1	274.454	-4.55644	0.464294	-9.8137	9.83015e-23	4.07297e-21
NRM	152.723	6.67941	0.68118	9.80564	1.06469e-22	4.39252e-21
KLRK1	168.711	-5.62348	0.573773	-9.80088	1.11609e-22	4.58498e-21
NR6A1	67.3254	-5.42783	0.556367	-9.75585	1.74143e-22	7.12363e-21
PRKCI	553.313	-3.65759	0.375141	-9.74992	1.84612e-22	7.52e-21
CBX1	657.433	-2.64386	0.271392	-9.74184	1.99905e-22	8.10874e-21
RNPC3	264.78	3.51014	0.360485	9.73728	2.09072e-22	8.44509e-21
SLC47A2	399.625	5.03183	0.517134	9.73023	2.24093e-22	9.01413e-21
AP000577.5-1	875.068	2.8654	0.294511	9.72937	2.25985e-22	9.05254e-21
ODAM	2534.93	-7.20229	0.740342	-9.72833	2.28317e-22	9.10813e-21
CYP1A2	200.834	-9.11693	0.937383	-9.72593	2.33749e-22	9.28647e-21
ATP8A2	199.12	-4.79446	0.49377	-9.70991	2.73575e-22	1.08242e-20
PVRL1	679.596	-3.36976	0.347281	-9.70326	2.92005e-22	1.15062e-20
EIF4E3	315.623	-2.75211	0.283693	-9.70103	2.98479e-22	1.17135e-20
BEST2	198.186	8.76264	0.903896	9.6943	3.18828e-22	1.24614e-20
SH3PXD2A	1427.29	-3.63782	0.375462	-9.68892	3.36071e-22	1.30824e-20
DCBLD2	483.946	-4.14752	0.428666	-9.67541	3.83556e-22	1.48709e-20
SLC35F2	264.242	-3.97102	0.410746	-9.66782	4.13084e-22	1.59516e-20
SCAMP5	381.547	-3.60824	0.374046	-9.64652	5.08505e-22	1.95582e-20
DISP1	2741.32	3.61599	0.375721	9.62413	6.3242e-22	2.42277e-20
F2RL2	155.73	-6.16374	0.641167	-9.61331	7.0252e-22	2.68068e-20
TAF8	279.173	-3.09565	0.322305	-9.60471	7.63723e-22	2.90275e-20
C1orf85	2664.21	2.416	0.251578	9.60341	7.73428e-22	2.92811e-20
SPRY4	284.784	-4.23884	0.441591	-9.59902	8.07111e-22	3.04369e-20
PAFAH2	247.963	-3.05576	0.318945	-9.58083	9.62717e-22	3.61637e-20
LIPE	1635.4	3.07365	0.320989	9.57556	1.01307e-21	3.79076e-20
FAM3B	1414.56	3.95457	0.413063	9.57377	1.03081e-21	3.84225e-20
DFFB	80.388	-4.01087	0.419417	-9.56295	1.14444e-21	4.24938e-20
TCF4	1305.2	-3.47403	0.363857	-9.54779	1.32486e-21	4.90048e-20
KCTD21	121.645	-10.3689	1.08618	-9.54622	1.34512e-21	4.95641e-20
C1orf2	297.604	-3.21332	0.336748	-9.54221	1.39824e-21	5.13256e-20
ENPP3	5989.49	4.35856	0.456801	9.54149	1.40791e-21	5.14847e-20
WDR68	1198.18	-2.70346	0.283648	-9.53106	1.55689e-21	5.6718e-20
NDST1	1189.69	-3.42688	0.361093	-9.49028	2.30407e-21	8.3622e-20
PPM1H	732.334	-3.578	0.377476	-9.47875	2.5735e-21	9.30508e-20
ETS1	1235.67	-4.55844	0.481062	-9.47578	2.64769e-21	9.5376e-20
CHRDL2	159.947	5.60274	0.591512	9.47188	2.74852e-21	9.86402e-20
PPARA	287.714	-4.95104	0.524461	-9.44025	3.71902e-21	1.32976e-19
ST8SIA4	167.873	-4.13511	0.438236	-9.43581	3.87997e-21	1.38219e-19
RNASEH2A	1195.25	3.29788	0.350295	9.41458	4.74975e-21	1.68581e-19
MPO	1914	6.32924	0.673502	9.39751	5.58698e-21	1.9757e-19
MRVI1	521.545	-4.44277	0.473618	-9.3805	6.56615e-21	2.31349e-19
DCTN5	457.548	-3.57176	0.380817	-9.37922	6.64639e-21	2.33324e-19
SUOX	451.63	-3.20334	0.341656	-9.37592	6.85729e-21	2.39856e-19
EYA3	277.86	-2.64504	0.28214	-9.37492	6.92313e-21	2.41285e-19
JAM3	913.795	-3.29694	0.351786	-9.372	7.11715e-21	2.47155e-19
IL20RB	812.865	2.9582	0.316631	9.34274	9.38684e-21	3.24805e-19
HSD11B2	1296.8	4.75489	0.50906	9.34053	9.58511e-21	3.30481e-19
TRIM63	174.362	5.66284	0.606902	9.33074	1.05134e-20	3.61197e-19
TRIM39	412.167	11.2866	1.20984	9.32905	1.06823e-20	3.657e-19
BTBD16	178.599	5.03927	0.540326	9.32634	1.09588e-20	3.73839e-19
RAB2B	311.332	-3.05483	0.327916	-9.31587	1.20952e-20	4.1115e-19
WWTR1	842.442	-3.64546	0.391383	-9.31432	1.22735e-20	4.15747e-19
CDK5	104.441	-10.1479	1.09128	-9.2991	1.41638e-20	4.78103e-19
C13orf36	154.584	-6.40619	0.69008	-9.28325	1.64382e-20	5.52942e-19
ZC3HAV1	565.234	-4.63206	0.499325	-9.27664	1.74908e-20	5.86308e-19
PRSS12	415.894	-4.47994	0.483013	-9.27498	1.77646e-20	5.93425e-19
SNX30	214.517	-4.15317	0.448327	-9.2637	1.97463e-20	6.57348e-19
DNAJB12	763.503	-2.49032	0.268967	-9.25883	2.0668e-20	6.85666e-19
DDIT4L	124.228	-3.50898	0.379077	-9.25665	2.10946e-20	6.97421e-19
C14orf80	607.588	2.7248	0.294441	9.25416	2.15926e-20	7.11452e-19
PLA2G4A	595.144	-4.20651	0.455654	-9.23181	2.66107e-20	8.73808e-19
ETFB	4070.74	2.84018	0.308148	9.21695	3.05678e-20	1.00034e-18
SMCR8	402.091	-2.87394	0.311925	-9.21355	3.15517e-20	1.02906e-18
KCNK4	114.84	7.55676	0.820577	9.20908	3.28921e-20	1.06916e-18
APOM	278.328	11.6802	1.27038	9.1942	3.77781e-20	1.22386e-18
KLC3	520.82	3.37927	0.367668	9.19109	3.88897e-20	1.25566e-18
MMP9	17178	5.95728	0.648313	9.18891	3.9686e-20	1.2771e-18
EME1	201.307	4.81002	0.523551	9.1873	4.02842e-20	1.29204e-18
B4GALT1	1438.96	-3.36068	0.3659	-9.18471	4.1263e-20	1.31905e-18
LTC4S	287.733	11.7312	1.27761	9.18218	4.22462e-20	1.34602e-18
USP22	2771.9	-2.58734	0.281856	-9.17966	4.32448e-20	1.36978e-18
ATXN1	379.646	-3.50758	0.382106	-9.17959	4.32755e-20	1.36978e-18
FAM187A	238.708	11.4586	1.25211	9.15138	5.62107e-20	1.77339e-18
KCNH2	338.59	3.04478	0.332823	9.14835	5.78108e-20	1.81793e-18
CEP68	723.357	-2.41257	0.263985	-9.13902	6.30234e-20	1.97542e-18
CBX5	92.3968	-9.97187	1.09222	-9.12992	6.85495e-20	2.14167e-18
AMPD1	67.3814	-5.15808	0.56779	-9.08447	1.04203e-19	3.24507e-18
TSPAN14	1164.07	-2.6244	0.288902	-9.08404	1.04614e-19	3.24742e-18
BMPR2	792.611	-2.70864	0.298223	-9.0826	1.06011e-19	3.28021e-18
C10orf128	195.745	-4.00841	0.441539	-9.07828	1.10308e-19	3.40229e-18
AFAP	579.988	-4.16103	0.458651	-9.07233	1.16499e-19	3.58179e-18
GALM	2472.41	2.89086	0.318724	9.07012	1.18891e-19	3.64127e-18
FSTL1	2041.18	-3.2211	0.355144	-9.06984	1.19188e-19	3.64127e-18
SP1	1086.76	-3.48181	0.38452	-9.05496	1.36622e-19	4.16073e-18
CLCN5	191.216	-3.3936	0.375032	-9.04884	1.445e-19	4.38679e-18
THOC5	1470.99	2.19931	0.243624	9.02748	1.75676e-19	5.31654e-18
TMX4	1210.88	-3.22087	0.356981	-9.02252	1.83813e-19	5.54539e-18
DIP2B	468.845	-3.14757	0.348968	-9.01966	1.88672e-19	5.67427e-18
ASB13	413.113	-2.66649	0.295744	-9.01621	1.94707e-19	5.83758e-18
TRAPPC2L	263.914	-4.77394	0.529578	-9.01459	1.976e-19	5.90599e-18
FAM20B	728.117	-2.38588	0.265576	-8.98381	2.61546e-19	7.79311e-18
TNFAIP2	870.988	-3.97957	0.443013	-8.98296	2.63584e-19	7.82967e-18
RHOBTB2	602.537	-3.22361	0.358978	-8.97997	2.7085e-19	8.02082e-18
C9orf167	133.68	-4.12814	0.460881	-8.95708	3.3339e-19	9.84265e-18
SPNS3	1205.01	4.80047	0.5365	8.94777	3.62743e-19	1.06766e-17
CCKBR	84.079	4.44217	0.496655	8.94419	3.74704e-19	1.09951e-17
MFAP2	1004.94	3.43757	0.384597	8.93809	3.9596e-19	1.15836e-17
FBF1	2347.37	3.10832	0.347834	8.93623	4.02674e-19	1.17445e-17
NCDN	1138.4	-2.36567	0.264861	-8.93176	4.19278e-19	1.21553e-17
C22orf9	1122.18	-2.10897	0.236119	-8.93181	4.19099e-19	1.21553e-17
BET1L	92.8361	4.05971	0.455031	8.92183	4.58636e-19	1.32565e-17
HSF1	1796.95	3.00037	0.336502	8.91635	4.81905e-19	1.38875e-17
LANCL3	74.8688	4.07133	0.457366	8.90168	5.50082e-19	1.57581e-17
ZNF641	316.721	-3.51717	0.395099	-8.90199	5.48548e-19	1.57581e-17
IGF1R	1457.12	-3.12241	0.3512	-8.8907	6.07257e-19	1.73446e-17
GGH	784.707	2.82365	0.317653	8.88911	6.16005e-19	1.74909e-17
THBD	562.789	-4.44622	0.500185	-8.88915	6.15756e-19	1.74909e-17
MGLL	4721.84	-4.03465	0.454034	-8.88622	6.32249e-19	1.78995e-17
NKPD1	130.702	4.91905	0.554308	8.87421	7.04313e-19	1.98814e-17
SLC38A2	1723.91	-3.38735	0.382523	-8.85528	8.34741e-19	2.34944e-17
SH2D4B	78.5994	6.23202	0.706235	8.82428	1.1017e-18	3.09182e-17
C19orf12	246.079	-3.06486	0.347932	-8.8088	1.26495e-18	3.53965e-17
TPM4	4289.77	-2.79221	0.317202	-8.80262	1.33655e-18	3.72922e-17
C10orf26	1427.01	-3.31534	0.377987	-8.77104	1.77019e-18	4.92489e-17
KHK	268.406	3.10777	0.35441	8.76885	1.80501e-18	5.00736e-17
RBBP5	297.749	-3.18648	0.363773	-8.75952	1.96089e-18	5.42419e-17
CDC14B	531.243	-3.36884	0.385161	-8.74657	2.19926e-18	6.06619e-17
SH3PXD2B	651.214	-3.14006	0.359043	-8.74563	2.21781e-18	6.09993e-17
AHCYL2	891.326	-3.57072	0.408649	-8.73786	2.37573e-18	6.5157e-17
NCF2	247.166	-3.82424	0.438538	-8.72043	2.77143e-18	7.57944e-17
KCNJ5	98.871	-7.01589	0.806102	-8.70348	3.21872e-18	8.77784e-17
ADIPOQ	329.453	10.9651	1.26064	8.69801	3.37753e-18	9.18497e-17
LONRF3	101.604	-3.0723	0.353771	-8.68443	3.80639e-18	1.03222e-16
FUNDC2	648.575	-3.03887	0.349974	-8.68312	3.85068e-18	1.0413e-16
CREG1	2219.51	-2.85273	0.328564	-8.68244	3.87358e-18	1.04457e-16
TNS1	2396.64	-4.00993	0.461915	-8.6811	3.91966e-18	1.05405e-16
PANX1	230.772	-3.08967	0.356391	-8.66933	4.34689e-18	1.16569e-16
LPIN3	269.24	-3.34206	0.385609	-8.66697	4.43781e-18	1.18678e-16
LRRC42	1788.64	2.04119	0.235693	8.66039	4.70143e-18	1.2538e-16
TEP1	1553.16	2.43503	0.281296	8.65645	4.86671e-18	1.2943e-16
PDPK1	715.56	-2.67265	0.308784	-8.65541	4.91134e-18	1.30258e-16
AQP6	80.2854	-5.19911	0.601088	-8.6495	5.17269e-18	1.36814e-16
SLC7A11	94.9254	-3.61916	0.418907	-8.63954	5.64403e-18	1.48873e-16
LYPD3	310.7	2.96559	0.343476	8.63405	5.92157e-18	1.55371e-16
ALOX12B	72.5469	6.29566	0.729168	8.63403	5.92258e-18	1.55371e-16
FGFR1OP	279.258	2.46509	0.285729	8.62738	6.27741e-18	1.64233e-16
SNTB2	329.01	-4.12998	0.47912	-8.61993	6.69958e-18	1.74805e-16
IL1R1	935.574	-3.43546	0.398618	-8.61845	6.78687e-18	1.76605e-16
NFAT5	905.381	-3.89505	0.452216	-8.61325	7.10191e-18	1.84306e-16
HGF	123.387	-4.64606	0.53952	-8.61147	7.21319e-18	1.86692e-16
ABR	1676.83	-2.02065	0.234901	-8.60214	7.82453e-18	2.01973e-16
SFXN5	193.309	-3.00069	0.349168	-8.59381	8.41334e-18	2.16593e-16
STON2	322.058	2.82206	0.328992	8.57792	9.66068e-18	2.48043e-16
ZNF541	118.764	4.32683	0.504669	8.57361	1.00289e-17	2.56813e-16
CCL5	798.449	-4.88183	0.569576	-8.571	1.0259e-17	2.62013e-16
COL4A3BP	771.448	-3.85671	0.450507	-8.56081	1.12082e-17	2.84746e-16
C18orf25	283.73	-3.37129	0.393794	-8.56105	1.11842e-17	2.84746e-16
EMID1	2289.33	3.94702	0.461893	8.54533	1.28174e-17	3.24775e-16
AL353715.21	144.995	10.7409	1.25914	8.53039	1.45852e-17	3.68602e-16
TANC2	364.259	-2.87904	0.337673	-8.52611	1.51355e-17	3.8151e-16
SHBG	95.4376	4.52045	0.530628	8.51904	1.60879e-17	4.04459e-16
PHYHD1	488.666	-3.75589	0.441227	-8.51236	1.70425e-17	4.27345e-16
ZNF398	181.407	-2.89975	0.340843	-8.50758	1.77597e-17	4.44178e-16
RNPS1	2833.08	2.53672	0.298539	8.49713	1.94342e-17	4.84799e-16
HMG20A	466.078	-2.77422	0.327368	-8.47432	2.36459e-17	5.88343e-16
PPEF1	72.3744	5.07478	0.598964	8.47259	2.39989e-17	5.95593e-16
ZFYVE20	387.375	-2.74304	0.324156	-8.46209	2.62625e-17	6.50098e-16
TIMP2	6241.32	-3.78144	0.447055	-8.45855	2.70714e-17	6.68407e-16
RHOQ	908.179	-2.87434	0.339936	-8.45554	2.77798e-17	6.8415e-16
SIP1	65.1193	-9.46637	1.12006	-8.45166	2.87185e-17	7.05466e-16
GFOD1	289.549	-3.73777	0.442724	-8.44267	3.10167e-17	7.59989e-16
ZNF740	557.985	-2.53562	0.300452	-8.43936	3.1909e-17	7.79873e-16
C7orf31	76.2463	-6.5608	0.778095	-8.43187	3.40178e-17	8.29313e-16
TBC1D2B	705.293	-3.52926	0.418788	-8.42732	3.5368e-17	8.60056e-16
SILV	226.016	3.49277	0.414766	8.42106	3.73079e-17	9.04951e-16
KRAS	366.121	-3.34203	0.397679	-8.40384	4.32111e-17	1.04551e-15
DUOX1	3948.96	-3.5853	0.427195	-8.39264	4.75345e-17	1.14725e-15
CHGA	2346.49	3.2052	0.382103	8.38832	4.93152e-17	1.18725e-15
RP11-345P4.4	654.223	-3.84607	0.45852	-8.38801	4.94448e-17	1.18741e-15
AFAP1L1	374.266	-2.93563	0.350306	-8.3802	5.28385e-17	1.26576e-15
PPP1R3B	237.634	-3.99799	0.477127	-8.37931	5.32399e-17	1.27222e-15
SYNPO2	428.548	-3.18638	0.380515	-8.37386	5.57611e-17	1.32918e-15
PDGFRA	668.276	-3.8461	0.459437	-8.37133	5.69739e-17	1.35474e-15
NAV1	634.618	-2.89255	0.345564	-8.37054	5.73525e-17	1.3604e-15
IGFBP5	12425.9	-2.91642	0.349369	-8.34769	6.9611e-17	1.64712e-15
ACSF2	2689.15	2.68625	0.32203	8.34162	7.32826e-17	1.72976e-15
PHF7	507.72	2.56142	0.307487	8.33018	8.07227e-17	1.90072e-15
PCP2	323.429	3.79112	0.455373	8.32532	8.41041e-17	1.97552e-15
ALDH4A1	2281.71	2.23729	0.269196	8.311	9.49012e-17	2.22373e-15
ZNRD1	451.909	3.64964	0.439358	8.30676	9.83517e-17	2.299e-15
PPIB	14806.4	3.42133	0.412159	8.30101	1.0323e-16	2.40722e-15
PIGF	959.764	2.48637	0.299547	8.30042	1.03742e-16	2.4133e-15
PADI2	3390.37	3.06129	0.368902	8.29839	1.05536e-16	2.44914e-15
PDE6B	190.083	-4.80553	0.579826	-8.28789	1.15278e-16	2.66881e-15
TKTL1	231.381	-5.57855	0.674009	-8.27667	1.26669e-16	2.92551e-15
GIMAP6	467.84	-3.83124	0.463069	-8.27359	1.29987e-16	2.99498e-15
HINT2	2376.25	2.8792	0.348207	8.26867	1.35464e-16	3.11373e-15
LCTL	63.099	5.08103	0.616282	8.24465	1.65642e-16	3.79836e-15
MAD2L2	1312.81	2.5827	0.313376	8.24152	1.70031e-16	3.88977e-15
ADAM28	4845.15	-2.37942	0.288743	-8.24063	1.71304e-16	3.90962e-15
PARP14	1015.22	-3.52301	0.428349	-8.22462	1.95806e-16	4.45827e-15
ANKRD37	466.495	-3.12952	0.380556	-8.22354	1.97589e-16	4.48828e-15
PHF20	426.104	-3.09251	0.37619	-8.22062	2.0246e-16	4.58814e-15
KRT12	92.2876	5.93617	0.722136	8.22028	2.03022e-16	4.59009e-15
C20orf175	156.793	-3.34441	0.407027	-8.21668	2.09217e-16	4.71911e-15
EEF2K	566.02	-3.0086	0.366887	-8.20033	2.39725e-16	5.39465e-15
APPBP2	580.954	-2.35825	0.287802	-8.194	2.52679e-16	5.67294e-15
RFX1	310.177	-2.41601	0.2953	-8.18153	2.80257e-16	6.27749e-15
SLC4A4	289.169	-4.73473	0.578793	-8.18035	2.83023e-16	6.32478e-15
ITGA2	345.436	-3.63102	0.44394	-8.17907	2.86033e-16	6.37729e-15
DISC1	158.622	-3.35523	0.410351	-8.17649	2.9223e-16	6.50044e-15
LIFR	911.272	-4.17785	0.511212	-8.17246	3.0217e-16	6.70609e-15
CNFN	893.551	4.06033	0.497716	8.15792	3.40843e-16	7.54701e-15
ACSS2	3317.66	2.26056	0.27719	8.15529	3.48347e-16	7.69551e-15
ABCA4	758.796	3.60175	0.441926	8.15011	3.63598e-16	8.0141e-15
SOCS4	220.06	-3.19838	0.39255	-8.1477	3.70908e-16	8.1566e-15
TMEM106C	2765.99	1.75704	0.215681	8.1465	3.74594e-16	8.21893e-15
NPM3	1013.3	3.11711	0.382703	8.145	3.79294e-16	8.30317e-15
TPK1	59.9846	-3.82402	0.469659	-8.14212	3.88414e-16	8.48359e-15
WFIKKN1	406.399	3.66797	0.450936	8.13412	4.14929e-16	9.04228e-15
SMAD5	560.169	-2.46251	0.302757	-8.13363	4.1663e-16	9.05889e-15
RASAL1	630.647	3.46962	0.426809	8.12922	4.32075e-16	9.37359e-15
C9orf7	507.161	-2.28561	0.281271	-8.126	4.43681e-16	9.6038e-15
FKBP6	83.1483	7.16883	0.8834	8.11504	4.85637e-16	1.04885e-14
PIWIL4	47.8416	-4.96381	0.611764	-8.11392	4.90116e-16	1.05616e-14
CARKL	198.951	-2.19004	0.270023	-8.11055	5.03911e-16	1.08346e-14
HSPA12A	302.567	-3.62022	0.446527	-8.10751	5.16668e-16	1.10842e-14
FAM129A	1955.42	-3.49608	0.431527	-8.10165	5.42188e-16	1.16059e-14
HSF4	382.903	-2.77489	0.342612	-8.09921	5.53163e-16	1.18147e-14
APOOL	396.885	2.06582	0.255102	8.09802	5.5862e-16	1.19049e-14
SLURP1	231.79	8.16299	1.00876	8.09208	5.86554e-16	1.24727e-14
ACAP2	550.496	-3.50512	0.4334	-8.0875	6.09007e-16	1.29217e-14
VAV3	1381.15	3.14573	0.389177	8.08301	6.31858e-16	1.33771e-14
SNX15	1961.77	2.41766	0.299225	8.07974	6.49024e-16	1.37105e-14
PTX3	827.768	4.79078	0.593838	8.06748	7.17612e-16	1.51263e-14
ZPBP	85.4449	4.88027	0.605249	8.06326	7.42885e-16	1.56249e-14
SIRT7	767.558	2.59905	0.322782	8.05202	8.14399e-16	1.70918e-14
WASF2	1211.78	-3.36567	0.418483	-8.04255	8.79862e-16	1.84256e-14
EVI5	292.784	-2.72879	0.339416	-8.03966	9.00917e-16	1.88257e-14
PRRT2	232.386	-3.54586	0.441443	-8.03243	9.55643e-16	1.99261e-14
TNFRSF19	1157.84	-2.94147	0.366235	-8.03165	9.61698e-16	2.00091e-14
TM4SF5	148.758	6.63577	0.826468	8.02908	9.82078e-16	2.03892e-14
BAI2	544.451	3.13646	0.391457	8.01227	1.12606e-15	2.33284e-14
SLC34A2	949.168	3.12562	0.390348	8.00727	1.17281e-15	2.42449e-14
RRP8	155.107	-3.2431	0.405168	-8.00434	1.20108e-15	2.47762e-14
DKK4	68.7013	-5.15837	0.644705	-8.00113	1.23278e-15	2.53578e-14
ANKRD52	483.84	-5.17575	0.646891	-8.00096	1.23453e-15	2.53578e-14
ATP2B4	1341.12	-3.48521	0.436082	-7.99211	1.32646e-15	2.71883e-14
C14orf68	74.2674	6.28318	0.786905	7.98467	1.40904e-15	2.88197e-14
MAN1A1	415.813	-3.18839	0.399483	-7.98131	1.44793e-15	2.95524e-14
CD93	843.411	-4.18821	0.525211	-7.97434	1.53203e-15	3.1203e-14
SIRT3	306.542	-2.23475	0.280497	-7.96708	1.62461e-15	3.30189e-14
UBXN2B	344.873	-2.99719	0.376712	-7.95619	1.77411e-15	3.59816e-14
SPTLC2	903.511	-2.60604	0.327845	-7.949	1.88025e-15	3.80543e-14
TMCC3	219.534	-4.29501	0.540383	-7.94809	1.89406e-15	3.82536e-14
GABRA5	125.825	8.69942	1.09471	7.94681	1.91376e-15	3.85709e-14
C6orf142	132.292	4.32511	0.544757	7.93953	2.02948e-15	4.0733e-14
CDK10	606.27	-2.17983	0.274547	-7.93975	2.02589e-15	4.0733e-14
RAPSN	84.8879	4.72996	0.59596	7.9367	2.07632e-15	4.15867e-14
B3GNT7	2598.87	-3.17467	0.400075	-7.93518	2.10188e-15	4.20116e-14
CBFA2T2	404.994	-2.59993	0.327756	-7.93252	2.1475e-15	4.28347e-14
ZSCAN10	70.7554	7.29402	0.919646	7.93133	2.16807e-15	4.31559e-14
ST3GAL4	2850.67	2.42575	0.306183	7.92254	2.32701e-15	4.62241e-14
DYRK4	321.026	-2.63824	0.333202	-7.91785	2.41658e-15	4.79048e-14
PSD2	148.174	3.32882	0.420551	7.91538	2.46508e-15	4.87662e-14
LRRC2	94.3791	-5.17712	0.654304	-7.91241	2.52457e-15	4.98408e-14
PPT1	1843.73	-2.05582	0.259935	-7.90897	2.59532e-15	5.11332e-14
PITPNC1	291.648	-2.25863	0.285795	-7.90295	2.72375e-15	5.35542e-14
CLASP1	700.393	-3.43413	0.43467	-7.90054	2.77691e-15	5.44885e-14
C12orf56	154.677	2.70592	0.342748	7.89479	2.90802e-15	5.69453e-14
BEND5	865.583	2.26454	0.286876	7.8938	2.9312e-15	5.7283e-14
PCTP	227.732	-2.27608	0.288564	-7.8876	3.08043e-15	6.00777e-14
NTRK2	781.196	-3.71357	0.471412	-7.87754	3.33895e-15	6.49884e-14
AQP9	74.0511	-9.6513	1.22617	-7.87108	3.5159e-15	6.82947e-14
RUNX3	181.479	-5.18	0.65858	-7.86541	3.67892e-15	7.13178e-14
FOXRED2	143.195	-3.98464	0.5072	-7.85615	3.9613e-15	7.6638e-14
CA9	134.278	3.85778	0.49107	7.85588	3.96975e-15	7.66479e-14
MSI1	213.116	-2.53628	0.323266	-7.84579	4.30221e-15	8.29013e-14
HPN	1032.43	4.10993	0.524122	7.84156	4.44983e-15	8.5575e-14
SLC30A6	320.115	-3.14448	0.401193	-7.83784	4.58377e-15	8.79756e-14
FAM49A	201.892	-2.81616	0.359364	-7.83652	4.63201e-15	8.8725e-14
MYCT1	260.714	-3.19664	0.408015	-7.83461	4.70288e-15	8.99042e-14
SLC38A1	782.243	-2.77444	0.354339	-7.82989	4.88302e-15	9.31634e-14
NMNAT2	230.359	-4.12669	0.52852	-7.80802	5.80919e-15	1.10615e-13
SLC7A5	420.413	-3.40379	0.435967	-7.80745	5.83547e-15	1.10897e-13
CPNE7	61.1025	-7.46279	0.956512	-7.80209	6.08912e-15	1.1549e-13
SRRD	452.747	2.41987	0.310198	7.80104	6.13991e-15	1.16225e-13
PPCDC	608.483	2.34505	0.300747	7.79743	6.31798e-15	1.19362e-13
SAMHD1	1341.15	-1.86538	0.239277	-7.79592	6.3942e-15	1.20566e-13
SCN1B	1128.36	3.13542	0.402502	7.78982	6.71054e-15	1.26284e-13
GCH1	255.422	-2.85012	0.366189	-7.7832	7.07125e-15	1.32813e-13
AMMECR1	111.993	-3.19653	0.411195	-7.77375	7.61984e-15	1.42839e-13
TOM1L2	900.384	-2.48971	0.321212	-7.75098	9.11885e-15	1.70607e-13
MAFK	180.797	-2.56167	0.330819	-7.74343	9.67712e-15	1.80702e-13
TSC1	476.285	-2.27651	0.294037	-7.74225	9.76751e-15	1.82038e-13
ATP10B	287.84	-4.55699	0.588669	-7.74117	9.85094e-15	1.83239e-13
TMEM42	730.866	2.26225	0.292254	7.74069	9.88805e-15	1.83576e-13
F8	194.81	-3.3945	0.438613	-7.73917	1.00069e-14	1.85426e-13
FUNDC1	219.534	-2.23646	0.289194	-7.73344	1.04683e-14	1.93602e-13
ARHGEF6	490.674	-3.24785	0.420209	-7.72912	1.08296e-14	1.99903e-13
NIPA1	182.929	-2.69684	0.349036	-7.72652	1.10526e-14	2.0363e-13
LASS6	521.306	-2.48335	0.321843	-7.71603	1.20011e-14	2.20684e-13
GNL3L	257.384	-2.07575	0.269181	-7.71135	1.24495e-14	2.28494e-13
CLN8	311.804	-3.06821	0.39801	-7.70888	1.26927e-14	2.32515e-13
SLC22A23	909.808	-3.6775	0.477261	-7.70541	1.30419e-14	2.3846e-13
NUP160	446.506	-2.59315	0.33656	-7.70486	1.3099e-14	2.39051e-13
NPAL3	652.57	-3.04844	0.3961	-7.69613	1.40247e-14	2.55373e-13
ACOT6	54.228	5.09794	0.66242	7.69593	1.40463e-14	2.55373e-13
HLX	986.473	3.92349	0.510282	7.68887	1.48437e-14	2.68943e-13
OXTR	81.8077	-6.36554	0.827894	-7.68883	1.48484e-14	2.68943e-13
NQO2	1054.11	1.88774	0.245621	7.68558	1.52301e-14	2.7534e-13
HDAC4	361.325	-2.57198	0.334865	-7.68064	1.58291e-14	2.85254e-13
HSD17B3	82.6904	-5.32182	0.692893	-7.68058	1.58376e-14	2.85254e-13
AHR	958.584	-3.32791	0.433361	-7.67931	1.59947e-14	2.87548e-13
CGREF1	675.984	3.86559	0.503436	7.67841	1.61072e-14	2.89032e-13
HPDL	265.888	3.25739	0.424812	7.66783	1.74934e-14	3.13323e-13
C17orf87	59.5655	-8.61406	1.12355	-7.66682	1.76309e-14	3.15201e-13
C10orf46	438.041	-3.04121	0.396849	-7.66341	1.81064e-14	3.23104e-13
SOCS3	2011.58	-4.46156	0.582493	-7.65943	1.86758e-14	3.3265e-13
ADAT1	132.012	-2.53067	0.33046	-7.65801	1.88839e-14	3.35736e-13
SUDS3	766.535	-2.53769	0.331927	-7.64533	2.0841e-14	3.69851e-13
C10orf76	410.815	-2.48097	0.324738	-7.63991	2.17366e-14	3.84332e-13
DIAPH2	248.227	-2.80813	0.36756	-7.63992	2.17353e-14	3.84332e-13
GOSR1	629.642	-2.25878	0.295716	-7.63834	2.20044e-14	3.88355e-13
DAPP1	280.442	-3.29794	0.431814	-7.6374	2.21644e-14	3.90466e-13
TRIM25	913.799	-2.62381	0.343629	-7.63559	2.24781e-14	3.95271e-13
LYSMD2	227.273	-2.18291	0.286008	-7.63235	2.30511e-14	4.03876e-13
SMAD4	890.122	-1.95449	0.256077	-7.63241	2.304e-14	4.03876e-13
REEP1	240.669	-3.64486	0.478193	-7.62216	2.49475e-14	4.3631e-13
TIMELESS	213.25	-2.30358	0.302555	-7.61374	2.66266e-14	4.64835e-13
C11orf41	54.6565	-4.76113	0.626153	-7.60377	2.87634e-14	5.0123e-13
LDLRAD1	337.944	-6.62444	0.872074	-7.59618	3.04991e-14	5.3052e-13
HCLS1	1007	-2.66801	0.351457	-7.59127	3.16779e-14	5.50034e-13
MPST	3539.3	2.63901	0.347787	7.58801	3.24861e-14	5.63053e-13
TMEM184B	1251.17	-2.08285	0.274641	-7.58389	3.35338e-14	5.80172e-13
XDH	578.342	-3.85478	0.509359	-7.56791	3.79289e-14	6.55037e-13
C16orf68	471.47	1.97287	0.260925	7.56107	3.99778e-14	6.89189e-13
CYHR1	2149.17	2.28325	0.302145	7.55678	4.13174e-14	7.11013e-13
GPX6	15192.6	2.76819	0.366357	7.55598	4.1571e-14	7.14103e-13
PLD6	120.008	-5.02269	0.664846	-7.55467	4.19939e-14	7.20087e-13
S100PBP	236.625	-2.56781	0.340366	-7.54427	4.54843e-14	7.78557e-13
CABP4	88.5008	4.17023	0.553432	7.53522	4.8752e-14	8.33012e-13
MYO15A	92.716	-4.17257	0.553771	-7.53483	4.88982e-14	8.34034e-13
TNPO1	953.534	-2.10012	0.27874	-7.53434	4.90826e-14	8.35703e-13
SLC1A1	924.71	2.03817	0.270576	7.5327	4.97029e-14	8.44774e-13
GLA	678.924	1.83326	0.243393	7.53209	4.99354e-14	8.47234e-13
TSSC1	2752.92	2.55259	0.339364	7.52168	5.40787e-14	9.15923e-13
IRF3	3585.83	2.26733	0.301508	7.51996	5.47949e-14	9.26427e-13
RCBTB1	839.411	-2.77073	0.368772	-7.5134	5.76133e-14	9.72376e-13
KCNG3	54.406	4.92369	0.655537	7.51092	5.87113e-14	9.89177e-13
RAPH1	321.144	-2.92415	0.389357	-7.51021	5.9031e-14	9.92831e-13
ATP11A	703.569	-3.09275	0.41192	-7.50814	5.99713e-14	1.00689e-12
SFRP2	1941.89	-3.08205	0.410612	-7.506	6.09614e-14	1.01997e-12
GIMAP7	280.997	-3.02028	0.402371	-7.50621	6.08629e-14	1.01997e-12
SPHKAP	69.7327	4.83139	0.643747	7.50512	6.13746e-14	1.0251e-12
SLC39A11	1056.99	1.77037	0.236153	7.49669	6.54513e-14	1.09131e-12
B3GNT4	68.496	3.66701	0.489918	7.48494	7.15803e-14	1.19144e-12
FRS2	276.17	-3.81954	0.510576	-7.48085	7.38457e-14	1.22703e-12
ALOX12	165.509	2.24736	0.300562	7.47718	7.59317e-14	1.25953e-12
ESR1	65.2228	-3.64234	0.487177	-7.47642	7.63725e-14	1.2625e-12
ANKRD40	550.326	-2.79277	0.373534	-7.47661	7.62623e-14	1.2625e-12
NR2C2	599.505	-3.04559	0.407683	-7.4705	7.98885e-14	1.31836e-12
TAOK3	481.18	-2.41704	0.323583	-7.4696	8.04394e-14	1.32519e-12
NFIB	1224.29	-2.24088	0.300048	-7.46841	8.11715e-14	1.33497e-12
SOD2	1442.57	-2.48086	0.332361	-7.46436	8.3707e-14	1.372e-12
GABRB2	50.2748	-6.62713	0.887816	-7.46453	8.36002e-14	1.372e-12
RINL	147.31	-2.70805	0.362813	-7.46405	8.39006e-14	1.37284e-12
PHC3	475.586	-2.22272	0.297934	-7.46045	8.62301e-14	1.40857e-12
C1orf38	143.78	-3.78912	0.507954	-7.45957	8.68048e-14	1.41556e-12
IKBKE	985.013	2.65254	0.355728	7.45664	8.87538e-14	1.44491e-12
BNIP3	1779.94	2.30392	0.309015	7.45571	8.93858e-14	1.45275e-12
KIF21B	170.565	-3.83732	0.514736	-7.45493	8.99162e-14	1.45891e-12
NACC1	695.3	-3.03622	0.407481	-7.45119	9.25047e-14	1.49839e-12
BNC2	289.252	-3.36847	0.452453	-7.44491	9.70113e-14	1.56876e-12
MED28	303.829	-2.89127	0.388382	-7.44441	9.73817e-14	1.57211e-12
LONP2	719.075	-2.60421	0.350109	-7.43829	1.01999e-13	1.6439e-12
DES	1271.52	3.69393	0.496899	7.43396	1.05392e-13	1.69575e-12
ITIH4	131.97	-3.06497	0.412378	-7.43243	1.06621e-13	1.71268e-12
GLIS2	358.766	-2.92851	0.39422	-7.42861	1.09744e-13	1.75991e-12
LRTM2	116.23	4.23197	0.569942	7.42526	1.12558e-13	1.80205e-12
TSPAN13	2299.23	-2.47177	0.332949	-7.42387	1.13749e-13	1.81809e-12
METTL11A	728.539	2.63204	0.354616	7.42224	1.1516e-13	1.83761e-12
C20orf71	130.601	9.62508	1.29728	7.41946	1.17601e-13	1.87346e-12
SH3BGRL	1567.95	-1.86639	0.251582	-7.41861	1.1836e-13	1.88245e-12
REC8	516.764	-3.30375	0.445652	-7.4133	1.23194e-13	1.95611e-12
ERC1	394.017	-3.8291	0.516744	-7.41005	1.2625e-13	2.00134e-12
KRT23	4829.15	3.51405	0.47448	7.4061	1.3007e-13	2.05852e-12
SELL	350.998	-4.55938	0.61572	-7.40497	1.31181e-13	2.0727e-12
CTSK	23858.4	4.09308	0.553394	7.39632	1.4001e-13	2.20859e-12
FTO	713.351	-2.59091	0.350559	-7.3908	1.45947e-13	2.29849e-12
CYTH3	862.091	-2.95282	0.400246	-7.3775	1.61286e-13	2.53592e-12
EPYC	125.875	8.71185	1.18188	7.37116	1.69145e-13	2.65516e-12
DHDH	113.317	5.10139	0.692261	7.36917	1.7169e-13	2.69073e-12
FAM20C	2506.86	4.04146	0.548595	7.36694	1.74594e-13	2.73181e-12
EXTL3	564.557	-2.7534	0.373797	-7.36601	1.75806e-13	2.74632e-12
CRYBA2	153.114	9.86002	1.33895	7.36402	1.78449e-13	2.78312e-12
RRAGC	752.846	2.04215	0.277404	7.36165	1.81656e-13	2.82855e-12
NOP14	1452.53	1.61621	0.219715	7.35594	1.89584e-13	2.94725e-12
THAP3	1024.48	2.42347	0.329654	7.35156	1.9591e-13	3.0407e-12
STK35	456.691	-3.66262	0.498285	-7.35046	1.97527e-13	3.06087e-12
MAPK14	735.345	-2.28802	0.311306	-7.34977	1.98551e-13	3.06689e-12
C1orf93	333.305	-2.07556	0.282392	-7.34994	1.98289e-13	3.06689e-12
ARD1A	2354.91	2.34938	0.319784	7.34675	2.03077e-13	3.1318e-12
CRAMP1L	429.994	-2.70066	0.367725	-7.34425	2.06913e-13	3.18587e-12
C8orf84	186.471	-3.77836	0.514847	-7.33879	2.15527e-13	3.31321e-12
CGGBP1	948.534	-1.64343	0.223945	-7.33855	2.15921e-13	3.31399e-12
NIT2	2156.99	2.17677	0.296705	7.33646	2.19313e-13	3.36071e-12
CXCR6	166.367	-4.99068	0.680454	-7.33434	2.22811e-13	3.4089e-12
TRAPPC6B	279.843	-3.49099	0.476135	-7.33195	2.26832e-13	3.46494e-12
LIPG	244.237	-4.78511	0.652658	-7.33173	2.27201e-13	3.46509e-12
KCNAB2	390.959	-2.47287	0.337393	-7.32935	2.31277e-13	3.51706e-12
SIGLEC15	279.281	2.46208	0.335923	7.32931	2.31337e-13	3.51706e-12
SLC7A1	522.839	-5.00153	0.682837	-7.32464	2.39535e-13	3.63596e-12
ACP6	1036.18	2.22701	0.304158	7.32189	2.44502e-13	3.70553e-12
BLM	235.737	2.58718	0.353367	7.3215	2.45207e-13	3.71039e-12
ATM	556.98	-3.64527	0.498067	-7.31885	2.50112e-13	3.77869e-12
PHACTR2	385.44	-2.46634	0.337167	-7.3149	2.57579e-13	3.88541e-12
ANKZF1	3745.07	2.12731	0.2912	7.30531	2.76633e-13	4.16633e-12
CCDC93	561.035	-1.89902	0.260057	-7.30233	2.82817e-13	4.25283e-12
SLC13A3	149.412	-3.47721	0.476245	-7.30131	2.84983e-13	4.27873e-12
SLA	373.599	-4.05101	0.554905	-7.30035	2.87016e-13	4.30257e-12
ANO3	127.188	-2.78777	0.381979	-7.29822	2.91594e-13	4.36442e-12
OXGR1	49.1079	-4.69555	0.643664	-7.29503	2.98588e-13	4.46218e-12
TTPAL	211.492	-2.39195	0.327948	-7.29369	3.01584e-13	4.49998e-12
FBXO41	163.654	-2.23938	0.307115	-7.29167	3.06144e-13	4.56098e-12
CH25H	369.751	-5.01497	0.688474	-7.28419	3.2361e-13	4.81376e-12
EYA4	650.399	-1.88845	0.25952	-7.27669	3.42117e-13	5.08123e-12
TULP4	229.545	-2.7258	0.374854	-7.27163	3.5518e-13	5.26714e-12
FAM63A	618.539	-2.37466	0.326828	-7.2658	3.70842e-13	5.49097e-12
SMPDL3B	45.6133	-4.24786	0.584664	-7.26548	3.71719e-13	5.49553e-12
GPD2	570.833	-3.09954	0.426795	-7.26237	3.8038e-13	5.61497e-12
CLCN4	285.183	-3.26169	0.449264	-7.26008	3.86854e-13	5.70182e-12
SMURF1	515.482	-2.5457	0.350833	-7.25616	3.98246e-13	5.86078e-12
GMEB2	295.312	-2.02479	0.279105	-7.25456	4.02972e-13	5.9213e-12
C9orf140	54.038	-3.31324	0.456859	-7.25221	4.10025e-13	6.01578e-12
RNF185	681.606	-2.58234	0.356124	-7.25124	4.12977e-13	6.04989e-12
CCL25	64.2747	5.10357	0.704645	7.24275	4.39669e-13	6.43115e-12
AMHR2	58.6841	5.40051	0.745895	7.24031	4.47676e-13	6.53837e-12
PLK1	231.181	2.4981	0.345041	7.24002	4.48605e-13	6.54204e-12
PHF19	295.052	-2.4088	0.332771	-7.23861	4.53293e-13	6.60044e-12
EGR3	333.515	-5.83281	0.806295	-7.23409	4.68657e-13	6.81388e-12
TNFAIP1	782.298	-2.4407	0.337399	-7.23386	4.69456e-13	6.81523e-12
MGEA5	1862.8	-3.08665	0.427012	-7.22848	4.88413e-13	7.07979e-12
PKD2	545.134	-2.84202	0.393236	-7.22726	4.92854e-13	7.13345e-12
INPP5D	326.217	-3.11883	0.432049	-7.2187	5.24879e-13	7.58561e-12
HORMAD2	42.6926	5.54149	0.767813	7.21724	5.30526e-13	7.65575e-12
DNAJC18	170.618	-2.73866	0.379629	-7.21403	5.43193e-13	7.82684e-12
CALCRL	458.51	-4.50728	0.62501	-7.21153	5.53281e-13	7.96032e-12
NSDHL	1344.66	2.22666	0.309045	7.20495	5.80635e-13	8.34144e-12
YOD1	125.211	-3.46005	0.480734	-7.19744	6.13535e-13	8.80099e-12
RNF39	150.669	3.3718	0.468502	7.19699	6.15553e-13	8.81683e-12
RIOK3	569.019	-2.26916	0.315528	-7.19163	6.40237e-13	9.15681e-12
PENK	512.86	4.52337	0.629249	7.18852	6.54981e-13	9.35383e-12
VCL	1296.46	-2.94131	0.409181	-7.1883	6.5604e-13	9.35511e-12
SLC25A42	374.74	-2.0214	0.281262	-7.18688	6.6289e-13	9.43885e-12
AC011427.4	45.0382	4.69553	0.653511	7.18508	6.71697e-13	9.55017e-12
ARHGEF7	785.551	-2.12209	0.295519	-7.18089	6.92571e-13	9.83247e-12
FOS	9608.47	-3.93489	0.548364	-7.17569	7.19455e-13	1.01992e-11
PLCXD3	58.3112	-4.89971	0.683124	-7.17251	7.36356e-13	1.04234e-11
KIRREL	504.163	-3.12444	0.435655	-7.17182	7.40067e-13	1.04606e-11
SEL1L	1274.09	-3.03289	0.422915	-7.17139	7.42374e-13	1.04779e-11
CDH13	648.018	2.69659	0.376626	7.15986	8.07591e-13	1.13817e-11
ADM2	83.1383	-3.9983	0.558583	-7.15792	8.19099e-13	1.15271e-11
PM20D1	63.0229	3.5247	0.492506	7.15665	8.26699e-13	1.16171e-11
PPPDE1	420.931	-2.75788	0.385654	-7.15118	8.6038e-13	1.20728e-11
NRIP2	147.82	-3.59713	0.503062	-7.15047	8.64797e-13	1.21172e-11
TFE3	1413.8	1.92963	0.269899	7.14944	8.71325e-13	1.21596e-11
TAL1	65.7726	-4.80685	0.672344	-7.1494	8.71603e-13	1.21596e-11
OTUD3	160.388	-3.8536	0.538981	-7.14978	8.69157e-13	1.21596e-11
ABHD12	3082.42	1.84726	0.258401	7.14881	8.7532e-13	1.21787e-11
AKIRIN1	1119.41	-2.34634	0.328215	-7.14878	8.75494e-13	1.21787e-11
RNF4	687.9	-2.16283	0.302569	-7.14822	8.79095e-13	1.22112e-11
SEPN1	1688.71	-2.42797	0.339683	-7.14775	8.82086e-13	1.22265e-11
MALT1	270.689	-2.5764	0.360453	-7.14766	8.82727e-13	1.22265e-11
COPZ2	2547.08	3.76097	0.527393	7.13125	9.94617e-13	1.37368e-11
GDA	503.728	-3.82309	0.536095	-7.13137	9.93724e-13	1.37368e-11
C5orf34	231.335	3.76202	0.527662	7.12961	1.00656e-12	1.38818e-11
NTN1	1549.7	-3.24135	0.455023	-7.12348	1.05234e-12	1.44926e-11
GUCA1A	92.2952	3.28166	0.460823	7.12131	1.06904e-12	1.47015e-11
AC073347.3	2815.62	1.64261	0.230837	7.11588	1.11197e-12	1.52702e-11
FNBP1	689.373	-2.98091	0.418946	-7.11526	1.11704e-12	1.5318e-11
DDX11	378.868	-2.34769	0.330149	-7.11099	1.1521e-12	1.57764e-11
CD8A	461.828	-3.8113	0.536487	-7.10418	1.21042e-12	1.65516e-11
KIAA1045	189.235	3.05673	0.430363	7.10269	1.22351e-12	1.67069e-11
VAX2	54.238	3.85036	0.54222	7.1011	1.23767e-12	1.68764e-11
LIX1L	562.737	-2.68849	0.378653	-7.10016	1.24616e-12	1.69682e-11
WDR67	412.978	2.1662	0.305367	7.09375	1.30522e-12	1.77223e-11
KCNE3	295.842	-4.48739	0.632581	-7.09378	1.30502e-12	1.77223e-11
BCL2L14	463.262	2.57007	0.362563	7.08861	1.35467e-12	1.83679e-11
DNTT	65.9634	7.74113	1.09305	7.08215	1.41938e-12	1.92183e-11
LRRTM1	304.353	-3.08694	0.436127	-7.07809	1.46157e-12	1.9762e-11
P2RY6	86.0738	-4.48752	0.634154	-7.07639	1.4796e-12	1.99777e-11
GPLD1	140.328	2.43682	0.344395	7.07566	1.48739e-12	2.00548e-11
WIF1	2571.5	4.60801	0.651341	7.07464	1.49833e-12	2.01741e-11
ADCY8	90.9898	5.69424	0.805217	7.07168	1.5307e-12	2.05812e-11
NLRC3	127.273	-5.1713	0.732242	-7.06228	1.63792e-12	2.19923e-11
RIC8B	630.252	-3.0817	0.43645	-7.06083	1.65516e-12	2.2193e-11
VARSL	1028.71	8.23174	1.16632	7.0579	1.69039e-12	2.26339e-11
VASH1	562.95	-3.4745	0.492427	-7.05586	1.71532e-12	2.2919e-11
MASP1	686.596	3.69081	0.52309	7.05577	1.71643e-12	2.2919e-11
ADAM32	106.171	3.41473	0.484121	7.05348	1.74496e-12	2.32678e-11
SEMA3G	493.327	-4.17523	0.592703	-7.04439	1.86281e-12	2.48049e-11
NRBP2	1008.02	-2.86514	0.406812	-7.0429	1.88279e-12	2.50365e-11
ORAI2	339.776	-2.37164	0.336794	-7.04182	1.89745e-12	2.51966e-11
KIAA2018	262.134	-3.8259	0.54336	-7.04119	1.90603e-12	2.52759e-11
PELI2	168.408	-3.90689	0.555061	-7.03867	1.94087e-12	2.57025e-11
BLVRA	2280.36	1.99914	0.284079	7.03726	1.96051e-12	2.5927e-11
NKX3-1	141.876	-2.94892	0.419173	-7.0351	1.99121e-12	2.62971e-11
FUT4	111.344	-3.71127	0.528074	-7.02794	2.09608e-12	2.76442e-11
MGAT5	1196.91	-4.85074	0.690389	-7.0261	2.12392e-12	2.79731e-11
TSTA3	2769.02	2.04979	0.291796	7.02474	2.1446e-12	2.8207e-11
ALDH3A1	57002.6	4.42191	0.629531	7.02413	2.15407e-12	2.82931e-11
ENDOG	1263.93	2.90692	0.414022	7.02118	2.20009e-12	2.88583e-11
DNAJC5	869.708	-2.67342	0.380998	-7.0169	2.26842e-12	2.97142e-11
MGRN1	712.625	-2.41052	0.343613	-7.01523	2.29577e-12	3.00317e-11
KLF9	1589.8	-3.41765	0.487192	-7.015	2.29954e-12	3.00403e-11
KIAA1191	1654.76	-2.08947	0.29795	-7.01282	2.33568e-12	3.04711e-11
CLDN10	2843.24	-2.33279	0.332811	-7.00936	2.39404e-12	3.11903e-11
ADAM33	621.259	-3.29494	0.47009	-7.00918	2.39726e-12	3.11903e-11
SLC38A5	556.295	2.84597	0.406049	7.00894	2.40131e-12	3.12009e-11
COL1A1	467894	4.90391	0.699782	7.00777	2.42148e-12	3.14206e-11
MEIS3	825.196	2.62195	0.37421	7.00663	2.44134e-12	3.16359e-11
AC139149.5-1	409.575	-3.1023	0.442962	-7.00354	2.49568e-12	3.22966e-11
ANKDD1A	145.635	-3.41063	0.487033	-7.00286	2.50785e-12	3.24107e-11
SRMS	50.7447	-4.13146	0.590179	-7.00035	2.55316e-12	3.29521e-11
SLC25A33	489.567	1.68738	0.241064	6.99971	2.56495e-12	3.30601e-11
ESNA1	762.737	-3.24046	0.463078	-6.99766	2.60281e-12	3.35034e-11
BAIAP3	621.317	-4.52964	0.647424	-6.9964	2.62627e-12	3.37604e-11
ZDHHC21	73.8889	-4.8152	0.688791	-6.9908	2.7332e-12	3.50882e-11
UBA6	324.209	-2.54264	0.363727	-6.99053	2.73858e-12	3.51105e-11
RSPO1	175.053	-2.275	0.325706	-6.98481	2.85245e-12	3.65219e-11
TOB1	1563.79	-2.03552	0.291433	-6.98452	2.85834e-12	3.65489e-11
UBE2L6	1025.39	-2.92835	0.419343	-6.98317	2.88592e-12	3.68469e-11
FOXO4	503.861	-2.02986	0.290685	-6.98301	2.88928e-12	3.68469e-11
OVOL1	169.363	2.92485	0.419246	6.97645	3.02733e-12	3.85565e-11
THUMPD1	675.372	-3.17284	0.455299	-6.9687	3.19888e-12	4.06877e-11
EXOC6B	411.203	-3.30983	0.475258	-6.96427	3.30102e-12	4.19316e-11
FBXO45	140.515	-5.23917	0.752321	-6.96401	3.30716e-12	4.19544e-11
C19orf52	588.57	2.05505	0.295229	6.96086	3.38206e-12	4.2815e-11
KRT24	135.497	7.36715	1.05838	6.96078	3.38387e-12	4.2815e-11
MRPL37	2314.31	1.85807	0.267124	6.95583	3.50489e-12	4.42882e-11
DMBX1	88.069	-5.98799	0.861152	-6.95346	3.56441e-12	4.49815e-11
POLR1E	943.973	1.65507	0.238049	6.95265	3.58491e-12	4.51811e-11
ABCC5	2355.76	-1.7445	0.250974	-6.95093	3.62889e-12	4.56757e-11
PSMG1	1560.67	2.10733	0.303195	6.95042	3.64197e-12	4.57807e-11
AEN	192.447	-2.63349	0.379107	-6.94657	3.74285e-12	4.69876e-11
C8orf13	207.881	-4.86442	0.700904	-6.94021	3.91517e-12	4.90871e-11
CDH1	1834.89	-3.34619	0.482624	-6.93333	4.11059e-12	5.14704e-11
LDLRAD3	194.922	-3.45899	0.499124	-6.93012	4.20483e-12	5.25822e-11
GOPC	437.286	-2.33066	0.33653	-6.92558	4.34202e-12	5.42276e-11
CA5B	227.992	-2.08225	0.300923	-6.91956	4.53061e-12	5.65097e-11
GAPT	47.5122	-5.28018	0.763295	-6.91762	4.59306e-12	5.72148e-11
GALE	1961.65	2.18836	0.316419	6.91602	4.64503e-12	5.77875e-11
KIAA0240	407.565	-2.91475	0.421626	-6.91312	4.74115e-12	5.89074e-11
AFF4	904.909	-3.11623	0.45085	-6.9119	4.78196e-12	5.93381e-11
ADCK5	757.183	2.42787	0.351314	6.91083	4.8181e-12	5.97098e-11
ZFAND3	1318.39	-1.95622	0.283079	-6.91051	4.82898e-12	5.9768e-11
ZBTB41	130.372	-3.5056	0.507504	-6.90752	4.93196e-12	6.09643e-11
KIAA0179	460.829	-1.63861	0.237371	-6.90317	5.08541e-12	6.27808e-11
SPTLC3	97.8185	-4.39603	0.637069	-6.9004	5.18557e-12	6.39356e-11
ARL9	92.5139	3.27929	0.475434	6.89746	5.2939e-12	6.51879e-11
C13orf27	268.327	2.36387	0.342805	6.89567	5.36126e-12	6.59333e-11
KCTD20	709.321	-2.55571	0.370824	-6.89196	5.50294e-12	6.75895e-11
XPA	844.806	1.61384	0.234217	6.89039	5.56399e-12	6.82525e-11
SPRED1	239.514	-2.28897	0.332259	-6.88911	5.61415e-12	6.87805e-11
RHBDD3	1296.75	2.51222	0.364744	6.88763	5.67304e-12	6.94138e-11
ZNF609	708.154	-3.10826	0.452254	-6.87282	6.29453e-12	7.69208e-11
BBX	223.492	-2.93103	0.42673	-6.86858	6.48448e-12	7.91418e-11
MTX1	1004.52	2.4318	0.354141	6.86676	6.56749e-12	8.00538e-11
PCTK3	407.527	-2.17549	0.31696	-6.86361	6.71406e-12	8.17371e-11
CYB561D1	268.774	-2.51932	0.367135	-6.86211	6.78518e-12	8.24989e-11
CMYA5	403.604	-2.69692	0.393437	-6.85476	7.14321e-12	8.67429e-11
POLR1C	1877.41	2.74251	0.400118	6.85425	7.16862e-12	8.6942e-11
RHBDL3	32.6362	-5.14032	0.750098	-6.85286	7.23865e-12	8.76812e-11
UBQLN1	1195.85	-2.7741	0.405039	-6.84899	7.4374e-12	8.99758e-11
DICER1	686.217	-2.55664	0.373799	-6.8396	7.94122e-12	9.58307e-11
PRDM8	85.23	-3.19118	0.466574	-6.83961	7.94115e-12	9.58307e-11
CYBASC3	594.483	-1.87661	0.2744	-6.83897	7.97632e-12	9.61341e-11
IGSF3	553.059	-2.03487	0.297587	-6.83788	8.03748e-12	9.67504e-11
C2orf37	154.927	-3.49822	0.511709	-6.83635	8.12379e-12	9.76676e-11
AC007938.1	868.468	2.00665	0.293577	6.83518	8.19047e-12	9.83468e-11
CAPG	4359.79	2.84892	0.417011	6.83177	8.38741e-12	1.00586e-10
THUMPD2	436.317	1.91196	0.279888	6.83115	8.42356e-12	1.00895e-10
LZTS1	116.705	-4.63799	0.679713	-6.82346	8.88752e-12	1.0632e-10
C6orf27	204.273	3.36082	0.492595	6.82269	8.93519e-12	1.06758e-10
MSN	2703.26	-2.88118	0.42234	-6.82193	8.98234e-12	1.07188e-10
ATP5D	5277.22	2.72216	0.399053	6.82156	9.00602e-12	1.07338e-10
SLC39A2	209.838	2.5042	0.36715	6.82066	9.0621e-12	1.07874e-10
SAT2	2314.83	1.9366	0.28423	6.81348	9.52638e-12	1.13261e-10
CLDN11	879.133	-3.67199	0.539219	-6.80983	9.77141e-12	1.16031e-10
AKAP13	1628.99	-2.51196	0.368943	-6.80851	9.86124e-12	1.16954e-10
RAD50	641.194	-2.1835	0.32095	-6.80324	1.02295e-11	1.21172e-10
CTHRC1	1059.6	4.17694	0.615058	6.79113	1.11255e-11	1.31625e-10
PAFAH1B2	938.942	-1.71361	0.252531	-6.78574	1.1549e-11	1.36467e-10
KIAA1462	598.172	-3.35462	0.494382	-6.78549	1.1569e-11	1.36537e-10
PNOC	885.28	4.06952	0.599791	6.7849	1.16165e-11	1.3693e-10
VMO1	48162.6	2.47145	0.364388	6.78247	1.18139e-11	1.39087e-10
CAPN13	2647.79	-3.35005	0.493977	-6.78178	1.18702e-11	1.3958e-10
MRPL11	1897.91	2.33434	0.34456	6.77485	1.24537e-11	1.46262e-10
SLC29A3	572.107	1.88086	0.277693	6.77318	1.25984e-11	1.47783e-10
PLTP	7117.86	2.33907	0.345474	6.7706	1.28246e-11	1.50254e-10
DUSP8	176.28	-2.78385	0.411384	-6.76704	1.31446e-11	1.53816e-10
FAM123B	85.7172	-3.27573	0.484154	-6.7659	1.32483e-11	1.54842e-10
C16orf57	289.385	-2.37374	0.350863	-6.76542	1.32924e-11	1.54934e-10
LATS2	275.957	-2.73958	0.404943	-6.76536	1.32977e-11	1.54934e-10
C3orf21	200.408	-1.8027	0.266464	-6.76529	1.33044e-11	1.54934e-10
CLDN19	38.6403	-4.3258	0.640505	-6.75373	1.44095e-11	1.67602e-10
MMP25	165.17	-3.08159	0.456356	-6.75261	1.45212e-11	1.68698e-10
AC023024.6	2878.64	1.89961	0.281334	6.75214	1.45678e-11	1.69036e-10
C20orf172	477.702	1.86789	0.276763	6.74905	1.48816e-11	1.7247e-10
PCDH19	140.234	-4.05332	0.600664	-6.74807	1.49828e-11	1.73434e-10
FCER1A	93.3227	-3.96433	0.588035	-6.74166	1.56584e-11	1.81037e-10
ZBTB44	562.341	-1.98332	0.294479	-6.73499	1.63938e-11	1.89313e-10
GPR35	34.8216	-5.52889	0.821206	-6.73264	1.6661e-11	1.92168e-10
ULK3	670.816	-2.08004	0.309012	-6.73127	1.6819e-11	1.9376e-10
SCN3B	141.059	-3.28414	0.487936	-6.73068	1.68871e-11	1.94312e-10
ALKBH2	604.471	1.97311	0.293652	6.71918	1.82744e-11	2.10025e-10
PTGS2	292.548	-4.49542	0.669188	-6.71773	1.84575e-11	2.11877e-10
SLC26A11	347.619	-1.97996	0.294853	-6.71506	1.87994e-11	2.15546e-10
UMOD	48.9353	-9.05702	1.34918	-6.71297	1.90705e-11	2.18394e-10
HDC	361.784	-2.70503	0.40315	-6.70973	1.94991e-11	2.23039e-10
C12orf34	365.759	-2.35452	0.351087	-6.70637	1.99526e-11	2.27956e-10
STARD5	163.454	2.62158	0.391049	6.70395	2.02854e-11	2.31483e-10
FAM168B	1482.08	-1.73501	0.258825	-6.70339	2.03645e-11	2.32112e-10
HP1BP3	2100.1	-2.16666	0.323411	-6.6994	2.09275e-11	2.38248e-10
IL18R1	77.4541	-3.07239	0.458826	-6.69619	2.13919e-11	2.43248e-10
MPDZ	551.486	-2.26766	0.338735	-6.69451	2.16399e-11	2.45778e-10
AGAP2	354.933	-1.9484	0.291069	-6.69394	2.1724e-11	2.46443e-10
SULT1E1	173.24	-5.27837	0.788845	-6.69126	2.21259e-11	2.50708e-10
DYNC1LI2	1624.29	-2.70884	0.405082	-6.68714	2.27572e-11	2.57559e-10
XYLT1	95.2859	-3.81712	0.571247	-6.68208	2.35572e-11	2.66301e-10
MTR	363.546	-3.249	0.486582	-6.67719	2.43568e-11	2.74697e-10
HMGB1	3083.15	-1.92743	0.288659	-6.67719	2.43561e-11	2.74697e-10
RXRA	1197.41	-2.14124	0.321138	-6.66767	2.59902e-11	2.92777e-10
NTAN1	1025.65	2.1056	0.315884	6.66574	2.63331e-11	2.96293e-10
MFAP3L	1258.17	-2.7846	0.417948	-6.66255	2.69112e-11	3.02446e-10
MTRF1L	137.036	-2.93413	0.440599	-6.65941	2.74926e-11	3.0862e-10
RASL11A	693.451	2.02818	0.304655	6.6573	2.78896e-11	3.12713e-10
PKNOX1	289.979	-1.6401	0.246589	-6.65115	2.90809e-11	3.25693e-10
TAS1R1	48.6073	3.36036	0.505317	6.65	2.93091e-11	3.27868e-10
TRERF1	302.016	-2.55503	0.384437	-6.64616	3.00846e-11	3.36154e-10
HMOX2	2301.75	1.95308	0.294032	6.64241	3.08595e-11	3.44413e-10
NFATC1	1350.73	1.64521	0.247742	6.64083	3.11931e-11	3.47334e-10
SHF	683.715	2.08171	0.31347	6.64088	3.11824e-11	3.47334e-10
XPR1	607.382	-1.95631	0.294775	-6.6366	3.21001e-11	3.57021e-10
IL17RD	656.188	-3.00623	0.453359	-6.63102	3.33384e-11	3.70368e-10
CBLN4	234.591	3.73988	0.564024	6.63071	3.34065e-11	3.70697e-10
ABI2	922.223	-1.75006	0.264291	-6.62174	3.54995e-11	3.9347e-10
HIP1	522.175	-2.60327	0.393513	-6.61546	3.7039e-11	4.10063e-10
LRRC58	344.657	-4.79898	0.7258	-6.61199	3.79177e-11	4.1931e-10
MAP4	2512.87	-2.12127	0.320847	-6.61147	3.8051e-11	4.20302e-10
C11orf54	391.265	-2.70272	0.40894	-6.60909	3.86695e-11	4.26647e-10
RGS20	59.0428	2.71123	0.41032	6.60759	3.90627e-11	4.30493e-10
SCRN2	1902.72	2.00006	0.303132	6.59799	4.16768e-11	4.58777e-10
EFNB2	550.467	-2.52173	0.382218	-6.59763	4.17776e-11	4.59363e-10
PRRG1	111.97	-2.95472	0.447887	-6.59702	4.19515e-11	4.6075e-10
RGS1	477.13	-3.32898	0.504856	-6.59392	4.28373e-11	4.69945e-10
ADCY1	64.2127	-3.04547	0.461932	-6.59289	4.31348e-11	4.72672e-10
CYLD	799.314	-1.77724	0.269661	-6.59063	4.37974e-11	4.79388e-10
TLE4	595.952	-1.50551	0.228458	-6.58988	4.40188e-11	4.81266e-10
IBSP	6913.03	4.40391	0.668399	6.58874	4.43576e-11	4.84421e-10
EIF3F	7166.07	1.64346	0.249495	6.58713	4.48401e-11	4.89137e-10
STK11IP	2644.03	2.47204	0.375473	6.58379	4.58594e-11	4.99691e-10
CALD1	2714.81	-2.65436	0.403192	-6.58337	4.59905e-11	5.00555e-10
NEK7	573.131	-2.3514	0.357304	-6.58095	4.67444e-11	5.08187e-10
LNX2	314.182	-2.20684	0.33537	-6.5803	4.69498e-11	5.09846e-10
AC092436.5-6	3009.92	-2.47119	0.375775	-6.57625	4.82461e-11	5.23335e-10
ARHGAP20	97.1326	-4.86962	0.74221	-6.56098	5.34567e-11	5.79204e-10
CRKL	1036.82	-1.45984	0.222611	-6.55778	5.46135e-11	5.90413e-10
MGAT1	1761.38	-1.72106	0.262439	-6.55792	5.45642e-11	5.90413e-10
TRIM66	669.645	-3.56115	0.54329	-6.5548	5.57178e-11	6.01677e-10
C2orf79	742.762	2.29657	0.350481	6.55262	5.65349e-11	6.09819e-10
NT5DC3	91.0279	-3.77034	0.575762	-6.54844	5.814e-11	6.26432e-10
MSR1	112.296	-4.34962	0.664853	-6.54222	6.06104e-11	6.52322e-10
SLC15A1	50.3053	-3.06462	0.468706	-6.53846	6.21555e-11	6.68206e-10
STEAP4	1035.42	-3.48634	0.53348	-6.5351	6.35674e-11	6.82625e-10
UPK3A	40.1354	3.57913	0.547806	6.53357	6.42181e-11	6.88846e-10
SLC7A6OS	308.761	1.85139	0.283382	6.53319	6.43853e-11	6.89873e-10
KPNA6	838.236	-1.88433	0.288614	-6.5289	6.62559e-11	7.09129e-10
FAM53B	831.274	-3.15092	0.483067	-6.52274	6.90342e-11	7.38046e-10
PRKACA	1274.47	-2.24239	0.343963	-6.51926	7.06541e-11	7.5453e-10
TCOF1	489.444	-2.51551	0.385884	-6.51883	7.08585e-11	7.55042e-10
SHROOM4	160.088	-3.54319	0.54352	-6.51896	7.07977e-11	7.55042e-10
KIAA1644	96.0734	-3.61386	0.554523	-6.51707	7.16934e-11	7.63096e-10
OXSM	435.595	1.62083	0.248893	6.51216	7.40784e-11	7.87613e-10
ESRRG	90.3666	-3.38293	0.519989	-6.50577	7.72952e-11	8.2091e-10
CD207	29.6514	-5.85405	0.899893	-6.50527	7.75533e-11	8.22747e-10
CCNB1IP1	284.07	-2.64184	0.406358	-6.50125	7.96559e-11	8.44125e-10
C13orf16	74.1732	4.81657	0.741225	6.49812	8.1328e-11	8.609e-10
SEMA5B	204.433	3.47594	0.535447	6.49165	8.48988e-11	8.97714e-10
LIX1	58.2822	8.46139	1.30397	6.48893	8.64476e-11	9.13091e-10
HSD17B10	2241.88	1.9213	0.296177	6.487	8.75639e-11	9.23871e-10
FOXO3	1006.51	-2.84933	0.439285	-6.4863	8.79712e-11	9.27155e-10
XRN1	408.324	-2.44237	0.376602	-6.48528	8.85659e-11	9.32405e-10
TMEM86B	62.6622	-2.81655	0.434502	-6.48226	9.03599e-11	9.50255e-10
SLCO2A1	516.56	-3.0957	0.477649	-6.48112	9.10452e-11	9.5642e-10
RBM9	1273.78	-1.91442	0.295471	-6.47923	9.21943e-11	9.67438e-10
TRIM9	67.4401	-2.9866	0.461174	-6.47609	9.41302e-11	9.8668e-10
ATXN7	170.047	-3.88837	0.600551	-6.47468	9.50118e-11	9.94842e-10
CYTH4	206.447	-3.08958	0.477319	-6.47278	9.62174e-11	1.00637e-09
INO80D	227.587	-1.83863	0.284264	-6.46803	9.92898e-11	1.03739e-09
FHOD1	1389.2	2.4108	0.372996	6.46334	1.02417e-10	1.0689e-09
ELF5	2429.49	-2.47897	0.383636	-6.46178	1.03476e-10	1.07878e-09
CCDC75	214.134	-2.22685	0.344756	-6.4592	1.05261e-10	1.09621e-09
SEH1L	982.185	2.209	0.342198	6.45533	1.07984e-10	1.12335e-09
ABCC8	109.367	3.72552	0.577312	6.45322	1.09497e-10	1.13787e-09
CMC1	103.808	-3.96947	0.615205	-6.45227	1.10184e-10	1.14378e-09
JAG1	1855.13	-2.08061	0.322594	-6.44962	1.12132e-10	1.16276e-09
C10orf22	350	-2.2107	0.34279	-6.44914	1.12488e-10	1.16519e-09
ALG14	612.749	1.59884	0.247977	6.44753	1.13686e-10	1.17634e-09
DRGX	26.4857	-8.17204	1.26789	-6.4454	1.15296e-10	1.19172e-09
CNNM1	33.3866	-7.04306	1.09294	-6.44412	1.16277e-10	1.20057e-09
PCYOX1	915.775	-2.48342	0.385416	-6.44349	1.16754e-10	1.20421e-09
FOXO1A	779.15	-3.13178	0.486335	-6.43956	1.19818e-10	1.23449e-09
ACADS	1239.1	2.03803	0.316508	6.43911	1.20173e-10	1.23552e-09
ECSIT	2225.94	2.05272	0.318781	6.43926	1.20055e-10	1.23552e-09
SHE	200.718	-3.2008	0.497376	-6.43537	1.2317e-10	1.26498e-09
NDUFS3	3656.57	2.23486	0.347312	6.43474	1.23683e-10	1.2689e-09
TACC1	1222.7	-2.53769	0.394466	-6.43323	1.24918e-10	1.28021e-09
PIP5K1A	3002.05	1.71769	0.267228	6.42782	1.2945e-10	1.32525e-09
ZFAT	124.059	-2.48489	0.386772	-6.42469	1.32139e-10	1.35135e-09
SNX12	632.6	-2.13534	0.332482	-6.42243	1.34119e-10	1.37014e-09
FBXL2	173.92	-2.40166	0.374231	-6.41759	1.3845e-10	1.41289e-09
PIGN	320.164	-2.561	0.399113	-6.41674	1.39224e-10	1.41929e-09
COX4NB	1198.18	1.74743	0.272359	6.41591	1.39981e-10	1.4255e-09
ATP6V0D1	1125.92	-1.72389	0.268931	-6.41015	1.45374e-10	1.47886e-09
GRK4	151.346	2.76309	0.431452	6.40415	1.51205e-10	1.53657e-09
SLC2A12	157.1	-2.65827	0.415141	-6.40329	1.52067e-10	1.54369e-09
DTX4	1380.96	-1.74632	0.272822	-6.40097	1.54393e-10	1.56567e-09
GRIK3	163.488	-5.65385	0.883747	-6.3976	1.57843e-10	1.59897e-09
IL6R	242.333	-2.98029	0.465904	-6.39679	1.58678e-10	1.60574e-09
ABHD2	2111.53	-1.96029	0.30651	-6.39553	1.59994e-10	1.61736e-09
LASS3	41.7896	5.51421	0.862328	6.39456	1.61006e-10	1.62589e-09
SLAMF6	77.7557	-4.92658	0.770476	-6.3942	1.6139e-10	1.62807e-09
NLRP3	63.88	-5.48352	0.858178	-6.38972	1.66193e-10	1.67476e-09
GPR146	263.509	-2.00115	0.313357	-6.38617	1.70089e-10	1.71224e-09
SLC39A14	473.563	-2.72129	0.426179	-6.38532	1.71036e-10	1.71844e-09
C10orf49	31.6981	8.54065	1.33755	6.3853	1.71061e-10	1.71844e-09
GNB3	345.999	3.06966	0.480882	6.38339	1.73206e-10	1.73819e-09
GALNT12	1569.2	1.59431	0.249841	6.38128	1.75612e-10	1.7605e-09
ATP12A	443.198	4.24793	0.666046	6.37783	1.79618e-10	1.79879e-09
C13orf33	139.691	-4.40788	0.691572	-6.37371	1.84505e-10	1.84582e-09
GOLGA7B	244.51	-3.16741	0.497094	-6.37185	1.86757e-10	1.86448e-09
EPB41	450.159	-3.29085	0.516461	-6.37193	1.8667e-10	1.86448e-09
ERCC8	111.105	2.25561	0.354132	6.36942	1.89748e-10	1.89238e-09
MEGF11	66.0261	3.89812	0.612021	6.36926	1.89947e-10	1.89241e-09
RCOR1	385.262	-1.85413	0.291119	-6.36895	1.90323e-10	1.8942e-09
CRIPT	1188.65	2.85347	0.448111	6.36779	1.91774e-10	1.90668e-09
KLF11	325.408	-2.14117	0.336357	-6.36577	1.94306e-10	1.92987e-09
LDLR	916.011	-3.40608	0.535147	-6.36476	1.95597e-10	1.94069e-09
PNMA1	1542.18	1.67395	0.263125	6.36179	1.99417e-10	1.97656e-09
TRPS1	341.5	-1.6272	0.255848	-6.36005	2.01683e-10	1.99697e-09
PHF15	1032.65	-2.0369	0.320316	-6.35903	2.03033e-10	2.00827e-09
ARHGEF5	549.572	1.96447	0.308942	6.35869	2.03478e-10	2.01062e-09
SGTB	120.199	-2.59188	0.40792	-6.35391	2.09909e-10	2.07204e-09
CARD9	350.36	2.71349	0.427132	6.35282	2.11399e-10	2.08333e-09
BX284653.17-4	232.779	1.79213	0.282102	6.35276	2.11484e-10	2.08333e-09
KCNQ2	41.6672	3.65607	0.575553	6.35227	2.12154e-10	2.0878e-09
C3orf44	118.446	2.81469	0.443229	6.35041	2.14743e-10	2.11113e-09
CDK8	448.184	1.90608	0.300189	6.34959	2.15889e-10	2.12024e-09
HEY1	1289.19	-2.28406	0.359728	-6.34942	2.16134e-10	2.12049e-09
RAB8B	319.141	-2.35354	0.37087	-6.34599	2.20999e-10	2.16601e-09
QSER1	380.832	-2.34659	0.369785	-6.34582	2.21245e-10	2.16623e-09
SLC25A18	80.4858	3.4722	0.5475	6.34191	2.26929e-10	2.21963e-09
AIG1	1987.55	1.61438	0.254875	6.33401	2.38868e-10	2.33404e-09
DUS4L	421.185	1.96224	0.309811	6.33367	2.39393e-10	2.33681e-09
PRKAG1	2010.58	1.46767	0.231741	6.33321	2.40109e-10	2.34143e-09
RPP40	266.908	2.11486	0.334	6.33191	2.42146e-10	2.35891e-09
ITGA6	1553.11	-2.73495	0.431978	-6.33122	2.43227e-10	2.36705e-09
RASSF1	1586.8	2.06356	0.32602	6.32956	2.45868e-10	2.39034e-09
TREH	75.3014	4.89481	0.773502	6.32812	2.48167e-10	2.41027e-09
E4F1	1803.37	1.98104	0.313062	6.32794	2.48454e-10	2.41063e-09
AKT3	458.059	-2.60646	0.412024	-6.32599	2.51616e-10	2.43886e-09
LPP	92.234	-2.30459	0.364357	-6.32507	2.53113e-10	2.4509e-09
CDC20	213.588	2.96802	0.469259	6.32491	2.53379e-10	2.45102e-09
YIPF1	1543.27	1.54429	0.244215	6.32347	2.55751e-10	2.47149e-09
KIF1B	859.587	-2.61325	0.413415	-6.32113	2.59664e-10	2.50429e-09
ALDH6A1	945.411	1.87094	0.295977	6.32124	2.59478e-10	2.50429e-09
C8orf46	56.4832	-3.34274	0.528955	-6.31952	2.62385e-10	2.52801e-09
GRIA2	109.147	-2.05348	0.32506	-6.31724	2.66269e-10	2.56287e-09
SCGB1C1	68169.1	2.8976	0.458762	6.31614	2.68185e-10	2.57874e-09
RPL36A	4192.79	-1.89854	0.300639	-6.31502	2.70127e-10	2.59483e-09
FLNB	2957.3	-1.71841	0.272253	-6.31183	2.75752e-10	2.64623e-09
RAPGEF1	1192.07	-2.13858	0.339088	-6.30685	2.84771e-10	2.73007e-09
MRPS12	1197.51	2.36096	0.37438	6.30632	2.85742e-10	2.73666e-09
CCDC44	796.321	1.7215	0.273011	6.3056	2.87078e-10	2.74401e-09
PLAG1	121.859	-3.05555	0.484574	-6.30564	2.87014e-10	2.74401e-09
GK5	1135.55	-2.57314	0.408087	-6.30537	2.87497e-10	2.7453e-09
NRP2	805.449	-2.61591	0.414882	-6.30518	2.87855e-10	2.746e-09
IVD	930.392	-1.87224	0.297166	-6.30033	2.97012e-10	2.83056e-09
ADAMTS17	332.719	2.61978	0.416356	6.29216	3.13087e-10	2.98081e-09
RCBTB2	526.753	-1.73806	0.276397	-6.28829	3.20977e-10	3.05053e-09
RASA3	427.549	-2.06103	0.327758	-6.28826	3.21042e-10	3.05053e-09
DSTYK	496.565	-2.09462	0.333166	-6.287	3.23659e-10	3.07237e-09
TNNT2	310.654	3.42321	0.544564	6.28615	3.2544e-10	3.08624e-09
GFRAL	44.0029	8.05904	1.28217	6.28547	3.26872e-10	3.09678e-09
PON1	55.7122	4.71737	0.750571	6.28504	3.27772e-10	3.10227e-09
AVL9	292.811	-2.21135	0.351913	-6.28381	3.30381e-10	3.12389e-09
FOXP1	552.12	-2.19918	0.350277	-6.2784	3.42082e-10	3.23137e-09
SDSL	531.846	2.76926	0.441228	6.27625	3.46833e-10	3.27305e-09
SGCB	592.629	-2.70325	0.43078	-6.27523	3.49118e-10	3.29139e-09
HTR5A	42.6694	8.00083	1.27544	6.27301	3.5414e-10	3.33548e-09
FAM26F	99.901	-4.46245	0.71152	-6.27171	3.57114e-10	3.36022e-09
LIN7B	418.848	2.49172	0.397329	6.27118	3.58328e-10	3.36835e-09
CHM	224.384	-3.0971	0.493905	-6.27064	3.59571e-10	3.37675e-09
PARVG	168.387	-3.34765	0.534344	-6.26497	3.72886e-10	3.49839e-09
H6PD	1516.16	-2.58638	0.412873	-6.26434	3.74399e-10	3.50917e-09
FNDC3B	620.223	-2.07568	0.331478	-6.2619	3.80303e-10	3.56105e-09
GAMT	973.52	2.00785	0.320703	6.26079	3.83035e-10	3.58316e-09
DSCR3	443.466	-2.19771	0.351116	-6.2592	3.86949e-10	3.61627e-09
PIWIL1	33.8953	5.18945	0.829213	6.25828	3.89247e-10	3.63423e-09
CDON	223.426	-2.14832	0.343308	-6.2577	3.90685e-10	3.64413e-09
ZYG11A	39.287	-3.24949	0.519371	-6.25659	3.93479e-10	3.66664e-09
C2orf65	56.6787	-4.39557	0.703024	-6.25238	4.04253e-10	3.76342e-09
ATP5SL	1578.86	1.84049	0.294396	6.25175	4.05887e-10	3.77498e-09
ANKRD29	216.744	-2.16093	0.345759	-6.2498	4.10972e-10	3.81859e-09
ALDH9A1	1545.06	-1.60853	0.257428	-6.24846	4.14529e-10	3.84795e-09
ITPKC	794.359	-2.08255	0.333344	-6.24745	4.17199e-10	3.86901e-09
OXSR1	461.038	-2.4334	0.389716	-6.24404	4.26402e-10	3.95056e-09
MIB1	379.807	-3.54753	0.568424	-6.24099	4.348e-10	4.02451e-09
FAM102B	222.209	-2.69605	0.432269	-6.23697	4.46136e-10	4.12248e-09
TLR3	152.563	-3.48377	0.558571	-6.23693	4.46239e-10	4.12248e-09
MTHFD1L	638.041	1.80415	0.289391	6.23429	4.53844e-10	4.18873e-09
KCND3	54.2736	-3.54616	0.569213	-6.22993	4.6665e-10	4.30281e-09
SUSD3	266.782	-1.85069	0.297158	-6.22796	4.72538e-10	4.35294e-09
PIGS	2573.53	1.54202	0.247657	6.22644	4.7714e-10	4.39114e-09
ZBTB4	1946.41	-2.60083	0.417729	-6.22613	4.781e-10	4.39579e-09
BSN	180.927	-3.41057	0.547957	-6.22415	4.84164e-10	4.4473e-09
NAP1L5	103.617	-2.22205	0.357049	-6.22336	4.86612e-10	4.46554e-09
FRK	321.44	1.89692	0.304877	6.22193	4.9109e-10	4.50236e-09
DIRAS2	44.9071	-5.06881	0.815063	-6.21891	5.00605e-10	4.58524e-09
FSD2	27.8671	4.52572	0.727874	6.21773	5.04403e-10	4.61565e-09
KIAA0141	2274.11	1.55228	0.249704	6.21649	5.08411e-10	4.64792e-09
BTC	249.277	-2.74551	0.441772	-6.21478	5.13978e-10	4.69437e-09
IFT20	1216.24	1.94849	0.313589	6.21351	5.18144e-10	4.72794e-09
CYP11A1	37.7979	-3.64731	0.587103	-6.21238	5.2189e-10	4.75036e-09
IKZF1	231.148	-3.78549	0.609352	-6.21232	5.22077e-10	4.75036e-09
ZNF605	186.925	-1.94005	0.312279	-6.21254	5.21337e-10	4.75036e-09
BAK1	840.23	1.99144	0.320664	6.21036	5.28622e-10	4.80538e-09
CHAD	15451.3	4.2499	0.684575	6.20808	5.3635e-10	4.87105e-09
HDAC9	180.19	-2.56269	0.41303	-6.2046	5.4835e-10	4.97535e-09
PDE6A	88.8344	3.32393	0.53577	6.20402	5.50384e-10	4.98911e-09
OTOF	122.899	3.7494	0.604542	6.20205	5.57335e-10	5.04738e-09
CARKD	718.305	-1.45434	0.234517	-6.20145	5.59449e-10	5.06178e-09
CYP2U1	385.719	-2.43083	0.392123	-6.19916	5.67635e-10	5.13104e-09
GFRA2	90.9529	-3.50841	0.566115	-6.19735	5.74228e-10	5.18578e-09
SLC27A1	793.246	-1.67365	0.270423	-6.189	6.0546e-10	5.46272e-09
AC092981.3-1	587.719	-2.87208	0.464227	-6.1868	6.1399e-10	5.5241e-09
STX4	396.936	-1.90522	0.307956	-6.18665	6.14552e-10	5.5241e-09
MACC1	135.262	-2.95913	0.478302	-6.18674	6.14226e-10	5.5241e-09
MITF	111.479	-2.6114	0.422102	-6.18667	6.14501e-10	5.5241e-09
FOXK1	402.65	-2.44158	0.394854	-6.18351	6.26935e-10	5.63016e-09
OVOL2	928.863	2.55013	0.412439	6.18305	6.28766e-10	5.64136e-09
C9orf102	214.051	2.10308	0.340211	6.1817	6.34144e-10	5.68434e-09
LRFN4	1034.51	2.12744	0.344186	6.18108	6.36664e-10	5.70162e-09
GNPTAB	626.285	-2.7686	0.447981	-6.18017	6.40323e-10	5.72908e-09
RCVRN	40.2209	4.74614	0.768044	6.17951	6.42989e-10	5.74761e-09
TMTC3	214.404	-2.27745	0.368934	-6.17306	6.69798e-10	5.98171e-09
LTV1	926.936	1.36992	0.222125	6.16735	6.94442e-10	6.19607e-09
RNF44	706.224	-2.30938	0.374751	-6.16243	7.16348e-10	6.37972e-09
C20orf123	45.6964	6.63197	1.07617	6.16254	7.15867e-10	6.37972e-09
CAMP	212.709	-3.1681	0.514235	-6.16081	7.23745e-10	6.43966e-09
SLC24A1	160.436	-3.95521	0.64206	-6.16019	7.26588e-10	6.45306e-09
CYP27A1	4976.79	2.14827	0.348735	6.1602	7.2654e-10	6.45306e-09
ZFAND2B	1527.26	1.81884	0.295279	6.15975	7.28577e-10	6.46478e-09
TOR1B	330.624	-1.95011	0.316875	-6.15418	7.54657e-10	6.69005e-09
MMP11	693.434	3.27721	0.532858	6.15024	7.73652e-10	6.85168e-09
FGFRL1	581.79	-2.10821	0.342793	-6.15011	7.7431e-10	6.85168e-09
CEBPG	751.773	-1.8267	0.297047	-6.14954	7.77092e-10	6.87001e-09
LOXL1	1859.09	2.25224	0.366347	6.14783	7.85499e-10	6.93798e-09
CD300LG	195.57	3.14049	0.511027	6.14545	7.97369e-10	7.02996e-09
C14orf39	24.9747	-5.16025	0.839671	-6.14556	7.96843e-10	7.02996e-09
S1PR3	310.37	-3.45197	0.56176	-6.14493	7.99983e-10	7.04657e-09
SS18L1	283.657	-1.61038	0.26221	-6.14158	8.17033e-10	7.19019e-09
PDE4D	263.166	-2.44941	0.399193	-6.13592	8.46685e-10	7.44435e-09
BIRC7	47.8576	4.34863	0.708971	6.13372	8.58484e-10	7.54122e-09
MMRN2	866.903	-2.40999	0.393024	-6.13193	8.68219e-10	7.61981e-09
C9orf97	284.209	-1.96737	0.320936	-6.13011	8.78174e-10	7.70018e-09
LIMA1	2118.03	-2.34763	0.383009	-6.12943	8.8194e-10	7.72618e-09
LOXL3	531.22	2.68735	0.438539	6.12795	8.90181e-10	7.78425e-09
HYOU1	2556.24	-2.14677	0.350322	-6.12799	8.89941e-10	7.78425e-09
MKNK2	3563.36	-2.14822	0.350631	-6.12674	8.96992e-10	7.83382e-09
GPRC6A	39.869	6.00662	0.980409	6.12665	8.97473e-10	7.83382e-09
P2RX6	145.143	2.0828	0.339982	6.12621	8.9996e-10	7.84757e-09
BVES	83.6217	-3.76073	0.613888	-6.12609	9.00674e-10	7.84757e-09
SNCA	739.436	-2.32405	0.379433	-6.12506	9.0647e-10	7.89095e-09
PTK2B	1085.21	-1.92809	0.314855	-6.12375	9.14006e-10	7.94938e-09
SLC1A4	1538.12	-2.56065	0.418191	-6.12316	9.17376e-10	7.97151e-09
MRAS	427.944	-2.62336	0.428447	-6.12296	9.18504e-10	7.97413e-09
PRSS36	2754.03	3.0015	0.490365	6.12094	9.30255e-10	8.0689e-09
STX1B2	88.3682	2.58882	0.423064	6.11922	9.40363e-10	8.14925e-09
EXOC8	198.623	-2.88041	0.47077	-6.1185	9.44609e-10	8.17871e-09
CAV2	411.074	-2.15624	0.352534	-6.1164	9.5713e-10	8.27969e-09
DAAM2	700.458	-2.43881	0.398973	-6.11271	9.79522e-10	8.46581e-09
HELZ	523.446	-1.92437	0.314882	-6.11141	9.87541e-10	8.52748e-09
MPI	328.294	-1.81164	0.296487	-6.11034	9.94191e-10	8.57723e-09
IL19	173.462	4.79162	0.784635	6.10681	1.01644e-09	8.76134e-09
PYCR1	1412.92	2.11723	0.346795	6.10513	1.02715e-09	8.8458e-09
PLCD1	1991.93	2.50965	0.411183	6.10349	1.03776e-09	8.92913e-09
B3GALNT2	201.387	-2.20683	0.361842	-6.09889	1.06808e-09	9.1737e-09
SNAPC3	543.525	-1.74653	0.286363	-6.099	1.06732e-09	9.1737e-09
ACVR2B	139.376	-2.55773	0.419404	-6.09848	1.07085e-09	9.1893e-09
AP3M2	465.393	-2.16745	0.355448	-6.0978	1.07537e-09	9.21994e-09
RCL1	653.366	1.50853	0.247486	6.09542	1.09149e-09	9.34983e-09
BCL11B	119.221	-3.47001	0.569338	-6.09482	1.09559e-09	9.3766e-09
CLPB	397.667	1.82876	0.300249	6.0908	1.12347e-09	9.60672e-09
TLL2	243.247	2.57591	0.422943	6.09046	1.12588e-09	9.61032e-09
METT10D	425.307	-2.15037	0.353064	-6.09059	1.12492e-09	9.61032e-09
CLEC7A	69.4254	-3.72306	0.611523	-6.08819	1.14195e-09	9.73888e-09
IKZF2	207.213	-3.17583	0.521657	-6.08797	1.14354e-09	9.74384e-09
PJA2	1430.92	-2.67945	0.440161	-6.08742	1.14746e-09	9.76862e-09
IMMP1L	328.34	1.83204	0.301112	6.08424	1.17042e-09	9.95528e-09
SRD5A1	381.238	2.23965	0.368163	6.0833	1.17734e-09	1.00054e-08
MCTP1	237.447	-2.53435	0.416668	-6.08243	1.18378e-09	1.00512e-08
SLC1A3	271.769	-2.59642	0.426916	-6.08182	1.18828e-09	1.00805e-08
AXL	497.771	-2.55796	0.420726	-6.07987	1.20281e-09	1.01948e-08
SPP1	41192.8	4.09354	0.673386	6.07904	1.20904e-09	1.02387e-08
HAO2	36.7271	-4.29237	0.706306	-6.0772	1.22296e-09	1.03384e-08
SLC25A44	404.089	-2.2874	0.376389	-6.07723	1.22278e-09	1.03384e-08
ARID1B	979.413	1.64067	0.270137	6.07347	1.25172e-09	1.05723e-08
COL2A1	490.948	4.8385	0.797112	6.07003	1.27884e-09	1.07919e-08
RP9	495.663	1.90343	0.313792	6.0659	1.31219e-09	1.10636e-08
FAM13C	221.505	-2.20873	0.364357	-6.062	1.34438e-09	1.13251e-08
FOXJ3	712.606	-2.13079	0.351652	-6.05936	1.36665e-09	1.15027e-08
ALX4	324.277	-3.47637	0.573927	-6.05717	1.38535e-09	1.165e-08
MIOX	32.6191	3.44796	0.569372	6.05572	1.39789e-09	1.17452e-08
POLR2F	1797.13	2.08503	0.3444	6.0541	1.41206e-09	1.1854e-08
CHSY1	464.635	-2.89018	0.477945	-6.0471	1.47479e-09	1.23698e-08
SLC6A6	2517.34	-2.89703	0.47953	-6.04139	1.52788e-09	1.2804e-08
TRIM44	470.959	-2.52765	0.418451	-6.04049	1.5365e-09	1.2865e-08
CADM3	590.181	-3.29491	0.545632	-6.0387	1.55365e-09	1.29973e-08
FAM65B	506.964	-3.09817	0.513177	-6.03723	1.56779e-09	1.31043e-08
SNX11	906.007	1.66078	0.275245	6.03383	1.60117e-09	1.33717e-08
SLC2A10	562.876	-2.34138	0.388056	-6.03362	1.60331e-09	1.3378e-08
UBXN1	4377.57	1.86633	0.309384	6.0324	1.61544e-09	1.34676e-08
C17orf53	78.5178	2.95278	0.489586	6.03117	1.62777e-09	1.35586e-08
NOXA1	1484.82	2.17037	0.360333	6.02324	1.70955e-09	1.42276e-08
NF1	851.58	-2.24289	0.372396	-6.02285	1.71371e-09	1.42499e-08
ARMC9	823.988	2.05417	0.341267	6.01923	1.75245e-09	1.45595e-08
SEC14L3	48223.4	2.04245	0.339332	6.01901	1.75483e-09	1.45668e-08
LOXL4	325.082	-2.24835	0.373931	-6.01274	1.82408e-09	1.51286e-08
CUEDC2	1843.32	1.55965	0.259435	6.01171	1.83576e-09	1.52124e-08
CRHR1	39.3286	-5.53911	0.921501	-6.01097	1.84417e-09	1.5269e-08
PPPDE2	197.957	-1.92013	0.319602	-6.00786	1.87984e-09	1.55377e-08
ST3GAL2	326.463	-2.82162	0.469646	-6.00797	1.87855e-09	1.55377e-08
DAB2IP	1330.5	-2.03877	0.339442	-6.00625	1.89861e-09	1.56794e-08
DNMT3L	22.485	8.04807	1.34058	6.00342	1.93207e-09	1.59421e-08
MRPS27	756.214	-1.7886	0.297943	-6.00316	1.93515e-09	1.59538e-08
RXRB	1565.97	4.4464	0.741012	6.00044	1.96779e-09	1.62091e-08
PTPRM	1203.31	-1.961	0.327012	-5.99671	2.01349e-09	1.65714e-08
C13orf31	74.8322	-2.45416	0.409345	-5.99533	2.03067e-09	1.66985e-08
MYO3A	125.991	4.49976	0.750733	5.99383	2.04957e-09	1.68396e-08
CCND2	274.899	-3.59142	0.599581	-5.98988	2.10002e-09	1.72395e-08
SLC25A43	346.94	-2.27313	0.379725	-5.98624	2.14741e-09	1.76135e-08
MPP7	391.79	-2.90074	0.484702	-5.98459	2.1694e-09	1.77788e-08
PECR	717.883	2.09335	0.349971	5.98151	2.21073e-09	1.81021e-08
SS18	1389.93	-1.98148	0.331317	-5.9806	2.22314e-09	1.81883e-08
ACAN	1481.38	4.47351	0.74828	5.97839	2.2535e-09	1.84211e-08
ACOX3	219.091	-1.77032	0.296246	-5.97585	2.28895e-09	1.8695e-08
COQ9	1927.51	1.65274	0.276591	5.97539	2.29534e-09	1.87314e-08
C7orf42	1903.4	-1.92865	0.32283	-5.97421	2.31204e-09	1.88517e-08
SELE	275.379	-5.12271	0.857611	-5.97323	2.32602e-09	1.89497e-08
MAPKBP1	494.546	-1.77373	0.297049	-5.97116	2.35567e-09	1.9175e-08
ME2	607.492	-1.57574	0.264071	-5.96711	2.41493e-09	1.96409e-08
TMEM128	354.531	-1.83811	0.308237	-5.96332	2.47171e-09	2.00858e-08
ADD3	1775.15	-2.42825	0.407308	-5.96171	2.4961e-09	2.02564e-08
ANGPTL4	306.194	2.87854	0.482842	5.96166	2.4969e-09	2.02564e-08
RNF122	466.283	2.16515	0.363312	5.95948	2.53042e-09	2.0511e-08
RMND5A	437.179	-2.43403	0.408484	-5.95869	2.54274e-09	2.05936e-08
KDELR3	1600.17	2.1572	0.362159	5.9565	2.57698e-09	2.08534e-08
ZDHHC24	647.82	2.06934	0.347688	5.9517	2.65374e-09	2.14566e-08
2019-09-05	3917.82	1.96274	0.330027	5.9472	2.72775e-09	2.20365e-08
PHF17	518.071	-1.71367	0.288192	-5.94627	2.74319e-09	2.21428e-08
PIGM	350.042	-1.86442	0.313569	-5.9458	2.75109e-09	2.2188e-08
RTP2	431.403	3.11733	0.524364	5.94498	2.76494e-09	2.22811e-08
PEAR1	535.526	-2.92058	0.491286	-5.94477	2.76842e-09	2.22905e-08
ZBTB46	219.007	-2.454	0.412889	-5.94348	2.79033e-09	2.24482e-08
PPFIA4	100.199	2.6269	0.442294	5.93927	2.86298e-09	2.30135e-08
SCGN	95.425	4.88735	0.823061	5.93802	2.88483e-09	2.31698e-08
RNF169	192.677	-2.56639	0.432776	-5.93007	3.02812e-09	2.43004e-08
C12orf44	1493.14	1.82702	0.308108	5.92981	3.03294e-09	2.4319e-08
TTC36	127.4	2.57604	0.434493	5.92885	3.05062e-09	2.44404e-08
PSTK	193.321	1.75253	0.295642	5.92789	3.06861e-09	2.45641e-08
OPRD1	25.7902	8.2408	1.39036	5.92708	3.08368e-09	2.46644e-08
LMO4	2130.56	-1.49442	0.252203	-5.92544	3.1146e-09	2.4891e-08
C20orf114	365353	3.24495	0.548119	5.92015	3.21641e-09	2.56834e-08
SYT11	878.557	-3.37328	0.569833	-5.91977	3.22401e-09	2.57228e-08
MRPL10	1468.85	1.48852	0.251553	5.91731	3.27258e-09	2.60888e-08
SERPINB7	855.906	3.07283	0.519395	5.91618	3.29499e-09	2.62457e-08
LEPR	699.507	-3.54283	0.599322	-5.9114	3.39212e-09	2.69972e-08
MEN1	487.919	-1.8059	0.305787	-5.90575	3.51051e-09	2.79163e-08
FBXL18	195.132	-2.09089	0.354085	-5.90504	3.52552e-09	2.80127e-08
PODXL2	618.146	-1.43869	0.243661	-5.90447	3.53788e-09	2.80878e-08
C15orf23	166.51	-2.65817	0.450363	-5.90229	3.58496e-09	2.84381e-08
HSDL2	543.535	-1.76365	0.298826	-5.90194	3.59245e-09	2.84741e-08
PLD5	67.3067	2.65533	0.450485	5.89438	3.76082e-09	2.97842e-08
CRYGS	15.4013	-7.38685	1.25366	-5.89224	3.80994e-09	3.01485e-08
NPAS3	58.423	-2.71133	0.46025	-5.89099	3.83893e-09	3.0353e-08
FABP7	198.048	3.9355	0.668073	5.89082	3.84273e-09	3.03582e-08
TMEM132A	2989.99	-2.18903	0.371671	-5.88971	3.86881e-09	3.05393e-08
SLC6A20	640.934	-2.21543	0.376243	-5.8883	3.90179e-09	3.07744e-08
LHFP	723.117	-2.79924	0.475562	-5.88617	3.95253e-09	3.11491e-08
TOR2A	693.898	1.56312	0.265856	5.87956	4.11354e-09	3.23916e-08
ATP6V0A4	4725.58	2.03366	0.346093	5.87605	4.20174e-09	3.30591e-08
SYNPO	1728.22	-2.73459	0.465414	-5.87561	4.2129e-09	3.31199e-08
BCMO1	97.0354	-3.00289	0.511394	-5.87198	4.30629e-09	3.38267e-08
HIST3H2A	574.377	2.19668	0.374107	5.8718	4.31083e-09	3.38347e-08
FKBP11	2513.59	2.40198	0.40948	5.86592	4.46647e-09	3.50279e-08
ZFAND2A	560.701	1.73006	0.294953	5.86553	4.4769e-09	3.50811e-08
PIK3R3	1164.32	-2.50817	0.427735	-5.86384	4.5227e-09	3.54113e-08
RHBDD2	2318.13	-1.51459	0.25836	-5.86231	4.56461e-09	3.56531e-08
UHRF1BP1	322.684	-1.56986	0.26778	-5.86251	4.55921e-09	3.56531e-08
WDR74	1269.83	1.72052	0.293489	5.86231	4.56466e-09	3.56531e-08
DOLPP1	234.935	-3.05306	0.521011	-5.85989	4.63178e-09	3.61481e-08
C9orf61	837.181	2.26002	0.385692	5.85965	4.63852e-09	3.61715e-08
BSPRY	520.714	-2.58981	0.4421	-5.85797	4.68561e-09	3.64797e-08
OSBP2	188.003	-2.59501	0.442982	-5.85806	4.68296e-09	3.64797e-08
RIMS4	24.0174	-6.63036	1.13223	-5.85603	4.74049e-09	3.68773e-08
COL13A1	1740.7	3.84252	0.656196	5.85574	4.7488e-09	3.69121e-08
CLEC16A	348.66	-2.35631	0.402523	-5.85386	4.80282e-09	3.73021e-08
TXLNB	119.745	-3.75875	0.642406	-5.85105	4.88472e-09	3.79076e-08
DCTN2	4139.21	1.33281	0.227816	5.85038	4.9045e-09	3.80306e-08
BZW2	1704.1	1.75396	0.299819	5.85006	4.91403e-09	3.80739e-08
IRS2	904.167	-3.46022	0.591687	-5.84806	4.97341e-09	3.85031e-08
THRSP	60.9894	4.9179	0.841073	5.84717	4.99995e-09	3.86775e-08
GMDS	2168.26	1.79124	0.306514	5.8439	5.09915e-09	3.94133e-08
RASSF6	298.335	-2.93429	0.502182	-5.84307	5.1248e-09	3.95482e-08
HCFC1	862.372	-2.99215	0.512084	-5.84309	5.12424e-09	3.95482e-08
PTGIS	229.463	-3.4437	0.589464	-5.84209	5.1549e-09	3.97487e-08
SP7	1327.51	4.61543	0.790432	5.83912	5.24772e-09	4.04322e-08
C6orf190	39.8628	-5.11051	0.875283	-5.8387	5.26097e-09	4.05019e-08
MRPL17	1468.01	1.86933	0.320199	5.83802	5.28249e-09	4.06352e-08
KIAA1274	262.144	-2.26989	0.388863	-5.83724	5.30711e-09	4.0792e-08
NSUN5	926.579	1.9557	0.335111	5.83596	5.3483e-09	4.10759e-08
WDR72	519.552	2.71765	0.46578	5.83463	5.39103e-09	4.13713e-08
LPCAT4	1858.93	1.78244	0.305514	5.83422	5.40437e-09	4.14407e-08
FER1L6	80.1159	-4.25783	0.729846	-5.83388	5.4154e-09	4.14923e-08
PDE5A	444.47	-3.40247	0.58356	-5.83053	5.52502e-09	4.22986e-08
C22orf25	242.905	-2.19628	0.377031	-5.82521	5.70419e-09	4.36357e-08
ANO7	188.566	3.09386	0.531193	5.82436	5.73318e-09	4.38228e-08
TJP1	1566.96	-2.16216	0.371313	-5.82301	5.77956e-09	4.41423e-08
EVL	5232.33	1.83024	0.314576	5.8181	5.95195e-09	4.5423e-08
TLR4	193.363	-3.45479	0.593938	-5.81674	6.00048e-09	4.57572e-08
SUSD4	1026	2.46342	0.423523	5.81649	6.00977e-09	4.57919e-08
C22orf32	3539.45	2.15923	0.371281	5.81563	6.04045e-09	4.59893e-08
IL4I1	440.373	3.56251	0.61273	5.81417	6.09371e-09	4.63583e-08
TBC1D14	1346.21	-1.82916	0.314659	-5.81313	6.1316e-09	4.66098e-08
2019-09-02	4956.6	-1.86089	0.320463	-5.80688	6.36479e-09	4.83443e-08
SNAP29	568.399	-1.61785	0.278662	-5.80577	6.40717e-09	4.86e-08
PLLP	526.662	-1.96966	0.339261	-5.80573	6.40851e-09	4.86e-08
DHCR24	2756.69	-3.45493	0.595169	-5.80495	6.43839e-09	4.87499e-08
COLEC11	195.496	3.91008	0.673564	5.80506	6.43434e-09	4.87499e-08
KIAA2022	29.8098	-4.52	0.778678	-5.80471	6.44763e-09	4.87817e-08
CYTL1	114.851	3.12645	0.538731	5.80335	6.50017e-09	4.91407e-08
CABC1	2021.1	1.55222	0.267572	5.80114	6.58652e-09	4.97545e-08
DENND2C	96.3133	-3.70783	0.639566	-5.79742	6.73442e-09	5.08319e-08
KITLG	366.773	-3.42663	0.591111	-5.79693	6.75399e-09	5.09398e-08
KIF21A	1043.28	-3.99721	0.689564	-5.79672	6.76233e-09	5.09629e-08
GNAT2	23.4667	4.05399	0.699423	5.79619	6.78373e-09	5.10844e-08
GRB7	1008.59	2.07896	0.358726	5.79539	6.81607e-09	5.12879e-08
UBXD2	1743.66	-2.24799	0.38791	-5.79513	6.82703e-09	5.13303e-08
EGR1	7147.81	-3.07934	0.531673	-5.7918	6.96373e-09	5.23174e-08
ZBTB40	621.112	-2.3201	0.400664	-5.79064	7.01186e-09	5.2638e-08
GAPDHS	200.449	1.72396	0.297761	5.78973	7.04989e-09	5.28824e-08
GNB4	240.946	-2.60136	0.449331	-5.7894	7.06398e-09	5.29469e-08
DPY19L4	275.007	-2.62153	0.452864	-5.78878	7.09011e-09	5.31015e-08
WRAP53	1539.54	2.77767	0.479954	5.78738	7.14937e-09	5.35039e-08
FAM134C	869.962	-1.59164	0.275039	-5.78696	7.16712e-09	5.35951e-08
ATPAF1	716.192	-1.62885	0.281555	-5.78521	7.24236e-09	5.41159e-08
CDC42BPA	1018.55	-1.55816	0.269414	-5.78354	7.3145e-09	5.45704e-08
TMEM136	64.6108	-2.74053	0.47384	-5.78366	7.30946e-09	5.45704e-08
IRAK4	215.731	-2.64771	0.45786	-5.7828	7.3467e-09	5.47684e-08
DDX58	388.767	-2.00763	0.347546	-5.7766	7.62258e-09	5.67457e-08
ACSF3	346.396	-1.89745	0.328473	-5.77657	7.6237e-09	5.67457e-08
BPIL2	35.6635	6.8762	1.19039	5.7764	7.63138e-09	5.67591e-08
LMNB2	534.101	-1.60415	0.27772	-5.77615	7.64294e-09	5.67706e-08
ADRB3	30.3729	8.49466	1.47065	5.77611	7.64469e-09	5.67706e-08
NR4A1	5196.75	-2.662	0.460916	-5.77545	7.67476e-09	5.69064e-08
IL6ST	3080.04	-2.36208	0.408985	-5.77545	7.67455e-09	5.69064e-08
C14orf102	565.166	1.30679	0.226476	5.77012	7.92133e-09	5.86896e-08
PHLDA1	802.5	-2.31384	0.401431	-5.76398	8.21549e-09	6.08224e-08
ATP6V1H	1676.19	1.4559	0.2526	5.76367	8.23027e-09	6.08851e-08
TRUB2	1094.19	1.49071	0.258653	5.76338	8.24483e-09	6.0946e-08
CNOT6	431.104	-2.48767	0.43165	-5.76315	8.25573e-09	6.098e-08
NTHL1	870.55	2.12206	0.368278	5.76213	8.30598e-09	6.13043e-08
FGF14	60.3454	-5.14283	0.893124	-5.75825	8.49906e-09	6.26814e-08
KIAA0226	514.216	-2.30656	0.400743	-5.7557	8.62826e-09	6.35856e-08
KCNC2	145.261	3.77771	0.656641	5.75308	8.76327e-09	6.45313e-08
ZFP1	118.32	-2.15457	0.374569	-5.75213	8.81278e-09	6.48465e-08
PANX2	327.11	-1.88756	0.328249	-5.75039	8.90376e-09	6.5466e-08
SLC35E1	786.6	-1.89298	0.329218	-5.74993	8.92822e-09	6.55959e-08
ZNF414	1125.03	2.20417	0.383368	5.74949	8.95132e-09	6.57156e-08
SNX20	43.0809	-4.81086	0.836783	-5.74924	8.96449e-09	6.57623e-08
C14orf43	451.049	-2.87686	0.500536	-5.74755	9.05447e-09	6.63216e-08
AC110814.2	5520.43	2.15343	0.374662	5.74767	9.0482e-09	6.63216e-08
HBS1L	2035.72	1.96066	0.341194	5.74647	9.11263e-09	6.6697e-08
FGD4	78.5184	-2.56756	0.446864	-5.74572	9.15327e-09	6.69437e-08
ABCA1	265.013	-2.74921	0.478745	-5.74253	9.32728e-09	6.81647e-08
ANAPC7	1672.65	1.30012	0.226516	5.73961	9.48949e-09	6.92977e-08
AC015976.3	222.081	1.70602	0.297255	5.73924	9.51039e-09	6.93978e-08
THRB	133.415	-1.79653	0.313084	-5.73815	9.57137e-09	6.979e-08
SLC35F1	127.277	-4.9117	0.856154	-5.73694	9.64019e-09	7.02388e-08
EIF2AK1	1463.92	-1.86555	0.325204	-5.73655	9.66242e-09	7.03477e-08
MTMR12	533.784	-2.20322	0.384077	-5.73641	9.67049e-09	7.03534e-08
ATP1B2	195.135	-4.51482	0.787499	-5.73311	9.86042e-09	7.16811e-08
GIGYF1	1427.63	-1.41538	0.24695	-5.73142	9.9592e-09	7.23447e-08
LRP6	491.209	-2.2882	0.399333	-5.73006	1.00395e-08	7.28733e-08
SLC2A5	298.495	3.14217	0.548424	5.72945	1.00755e-08	7.30798e-08
MS4A2	24.6056	-7.33706	1.28092	-5.72795	1.01652e-08	7.36751e-08
TIMM50	1330.49	1.65268	0.288558	5.72739	1.01989e-08	7.38635e-08
EDEM2	1230.99	1.55813	0.272069	5.72697	1.02242e-08	7.39362e-08
B3GAT1	45.6704	-3.60431	0.629354	-5.72699	1.02225e-08	7.39362e-08
LIG3	345.962	-1.72637	0.301848	-5.71934	1.06941e-08	7.7276e-08
PLDN	511.403	-1.59673	0.279382	-5.71523	1.09555e-08	7.91061e-08
ITCH	702.047	-1.85797	0.325136	-5.71443	1.10072e-08	7.94196e-08
NQO1	2927.11	-2.04735	0.358427	-5.71204	1.1163e-08	8.04236e-08
MAFG	251.005	-1.75304	0.306897	-5.71215	1.1156e-08	8.04236e-08
MAPK12	436.735	2.29825	0.402675	5.70746	1.14672e-08	8.25536e-08
AIRE	177.037	3.98067	0.697894	5.70383	1.17144e-08	8.42705e-08
COL9A1	359.31	3.83896	0.673111	5.70331	1.17506e-08	8.44676e-08
TGFB2	120.308	-2.6386	0.46287	-5.70052	1.19445e-08	8.57977e-08
CCDC68	114.251	-2.35666	0.413633	-5.69747	1.21595e-08	8.72771e-08
KLHL31	26.981	-6.79993	1.19382	-5.69593	1.22702e-08	8.80066e-08
SPATS2	340.018	-1.66469	0.292379	-5.69362	1.24376e-08	8.91405e-08
SRGAP3	558.201	-2.7688	0.486864	-5.68699	1.29295e-08	9.25975e-08
MMRN1	385.529	-2.38052	0.418733	-5.68507	1.30762e-08	9.35785e-08
FAM151B	105.957	2.75007	0.483926	5.68283	1.32484e-08	9.47405e-08
GRWD1	379.917	-1.86342	0.327971	-5.68167	1.33386e-08	9.53155e-08
SNF8	2050.51	1.82405	0.321081	5.68097	1.3393e-08	9.56333e-08
GOLGA3	762.986	-2.4371	0.429012	-5.68073	1.34124e-08	9.57008e-08
SNAPC4	1355.64	1.90756	0.335829	5.68014	1.34586e-08	9.59597e-08
EPHA4	226.758	-2.6318	0.463385	-5.6795	1.35091e-08	9.62488e-08
NOXO1	171.192	2.53509	0.446427	5.67863	1.35775e-08	9.66643e-08
ATF4	16296.2	1.48231	0.261081	5.67759	1.36604e-08	9.7183e-08
THEM4	188.689	-2.02915	0.357464	-5.67653	1.37452e-08	9.77147e-08
ILVBL	2022.25	1.49159	0.262807	5.67563	1.38183e-08	9.81618e-08
C9orf46	721.587	2.08455	0.367289	5.67549	1.3829e-08	9.81657e-08
CLEC11A	3099.11	3.3282	0.586436	5.67529	1.38452e-08	9.82083e-08
FAS	334.779	-2.64463	0.466314	-5.67135	1.41673e-08	1.00419e-07
SLCO4C1	191.741	-4.60525	0.812048	-5.67116	1.41833e-08	1.00459e-07
ANKRD13A	858.081	-2.26031	0.398602	-5.67059	1.42303e-08	1.00718e-07
CNGA1	105.605	-2.85589	0.503766	-5.66908	1.43564e-08	1.01536e-07
NLRX1	848.301	1.43236	0.25272	5.66776	1.44676e-08	1.02248e-07
C15orf26	2079.92	3.55241	0.626876	5.66685	1.4545e-08	1.0272e-07
PLEKHA5	993.231	-2.05259	0.362249	-5.66626	1.45951e-08	1.02948e-07
ST6GALNAC2	5803.37	2.09657	0.370012	5.66621	1.45987e-08	1.02948e-07
NLE1	465.29	1.56649	0.276581	5.66378	1.4807e-08	1.04341e-07
RSBN1L	328.854	-1.9392	0.342426	-5.66312	1.48645e-08	1.0467e-07
ITGA4	150.24	-2.92329	0.516559	-5.65916	1.52112e-08	1.06999e-07
TET3	222.69	-3.39528	0.599969	-5.65909	1.52175e-08	1.06999e-07
SMPD2	1762.51	2.66305	0.470625	5.65854	1.52668e-08	1.07268e-07
SHFM1	2738.89	1.72943	0.305695	5.65738	1.53702e-08	1.07916e-07
NDRG4	897.954	-1.82812	0.323192	-5.65644	1.54542e-08	1.08426e-07
SCN2A2	45.1119	-4.38681	0.77576	-5.65486	1.55976e-08	1.09353e-07
ATF3	608.398	-2.55772	0.452461	-5.6529	1.57767e-08	1.10529e-07
PNMAL1	371.354	-1.91939	0.339559	-5.65259	1.58045e-08	1.10643e-07
EP400	810.272	-2.86703	0.507291	-5.65165	1.58916e-08	1.11172e-07
CHAT	14.6361	-7.31429	1.29476	-5.64913	1.61265e-08	1.12733e-07
PRKACB	484.95	-2.38777	0.423228	-5.64181	1.68271e-08	1.17546e-07
PPP2R2D	1011.79	1.36229	0.241485	5.64128	1.68786e-08	1.17821e-07
UBE3C	1088.29	-2.06336	0.3658	-5.64068	1.6938e-08	1.1815e-07
PARP11	117.88	-2.42104	0.429277	-5.63981	1.70234e-08	1.18574e-07
PLXNA1	1479.76	-2.29304	0.406578	-5.63986	1.70193e-08	1.18574e-07
DCTN3	2355.68	1.96028	0.347665	5.63843	1.71605e-08	1.19443e-07
PARVA	2708.53	-1.85027	0.328247	-5.63681	1.73229e-08	1.20486e-07
PTH1R	3618.26	3.70615	0.657606	5.63582	1.74231e-08	1.21096e-07
CYP4V2	830.963	-2.2963	0.408031	-5.62777	1.82555e-08	1.26791e-07
PLA2G4F	210.223	2.51505	0.447205	5.62394	1.86653e-08	1.29544e-07
ZNFX1	1053.16	-1.75427	0.312015	-5.62239	1.88337e-08	1.30618e-07
STOM	6919.95	-2.32466	0.413561	-5.62108	1.89772e-08	1.31519e-07
C6orf64	702.511	1.35968	0.241902	5.62081	1.90065e-08	1.31627e-07
TMEM41B	606.648	1.67081	0.297341	5.61918	1.91862e-08	1.32777e-07
UBN2	290.929	-1.94297	0.346088	-5.61411	1.97577e-08	1.36634e-07
PRKCA	373.175	-2.23526	0.398308	-5.61189	2.00129e-08	1.383e-07
QTRTD1	204.755	-2.40741	0.429061	-5.61088	2.01301e-08	1.3901e-07
RNGTT	140.373	-3.1309	0.55811	-5.60983	2.02529e-08	1.39758e-07
SNTG2	21.4492	-5.8229	1.03843	-5.60741	2.05373e-08	1.41619e-07
CLEC4F	23.6508	-6.03155	1.0762	-5.60448	2.08878e-08	1.43831e-07
PTPLB	707.263	-2.76578	0.493491	-5.60451	2.0885e-08	1.43831e-07
TEX2	949.291	-2.10083	0.374972	-5.60262	2.11133e-08	1.4528e-07
PITPNB	677.338	-1.51826	0.271017	-5.60209	2.11781e-08	1.45622e-07
C9orf100	94.4451	2.33976	0.417747	5.6009	2.13239e-08	1.4652e-07
MAP3K7IP3	291.604	-3.47374	0.620499	-5.59829	2.16473e-08	1.48637e-07
SLC4A7	204.373	-2.52229	0.450586	-5.5978	2.17089e-08	1.48953e-07
SLC7A2	1291.34	-2.29735	0.410482	-5.59672	2.18444e-08	1.49777e-07
CYBB	359.958	-3.23891	0.578768	-5.59621	2.19083e-08	1.50108e-07
DCK	266.747	-1.92755	0.344808	-5.59023	2.26775e-08	1.55268e-07
HMGXB4	279.264	-2.23911	0.400612	-5.58923	2.28079e-08	1.56051e-07
SLC9A3	770.02	-2.03771	0.364615	-5.58866	2.28823e-08	1.56449e-07
C5	83.0571	-1.88207	0.336836	-5.5875	2.30365e-08	1.57391e-07
STX2	377.728	-2.64432	0.473693	-5.58235	2.3729e-08	1.62009e-07
RSAD2	341.065	-1.69842	0.304259	-5.58214	2.37578e-08	1.62091e-07
TTC39B	109.683	-1.9847	0.35563	-5.5808	2.39418e-08	1.6323e-07
TBCE	1060.39	1.5213	0.272631	5.58005	2.40448e-08	1.63701e-07
DLG2	152.55	-2.83977	0.508907	-5.58013	2.40344e-08	1.63701e-07
CAPN9	641.113	3.70803	0.66461	5.57925	2.41552e-08	1.64337e-07
LRRC27	888.371	1.91542	0.343339	5.57881	2.4217e-08	1.64642e-07
SLC2A13	127.2	-1.99679	0.358115	-5.57584	2.46339e-08	1.67358e-07
TMEM48	121.15	-2.07092	0.371587	-5.57317	2.50144e-08	1.69823e-07
RBP2	47.6033	5.58901	1.00319	5.57123	2.52954e-08	1.7161e-07
CNTNAP1	490.254	1.55217	0.27863	5.57074	2.53666e-08	1.71852e-07
IAH1	979.121	1.70266	0.305637	5.57084	2.53512e-08	1.71852e-07
DDX39	1457.22	1.65705	0.297491	5.57008	2.54621e-08	1.72378e-07
PTPRC	703.352	-2.93816	0.527539	-5.56956	2.55378e-08	1.7277e-07
EIF2B4	1495.41	1.41679	0.254395	5.56926	2.55824e-08	1.7295e-07
SNED1	995.777	-1.82164	0.327407	-5.56385	2.6389e-08	1.78278e-07
SAMM50	1836.22	1.44764	0.260313	5.56115	2.67996e-08	1.80926e-07
FBXL6	1006.26	1.8685	0.336031	5.5605	2.69005e-08	1.81479e-07
SGCA	327.863	3.36386	0.605112	5.55907	2.71217e-08	1.82844e-07
SPTLC1	971.24	-1.6	0.287827	-5.55889	2.71497e-08	1.82846e-07
DNAJC16	329.303	-2.40768	0.433127	-5.55882	2.71598e-08	1.82846e-07
OLFM4	163.227	2.374	0.427823	5.54902	2.87282e-08	1.9327e-07
GPX7	633.964	2.20002	0.396614	5.54699	2.90621e-08	1.95244e-07
C6orf51	1319.62	1.5097	0.27216	5.54711	2.90433e-08	1.95244e-07
FIBP	1708.23	1.5235	0.274776	5.54451	2.94784e-08	1.97903e-07
SEMA4F	160.232	-1.84715	0.333184	-5.54394	2.95742e-08	1.98408e-07
SLC33A1	385.361	-1.97251	0.35602	-5.54044	3.01715e-08	2.02275e-07
CXCR4	1416.08	-2.11759	0.382452	-5.53687	3.07928e-08	2.06297e-07
AURKB	114.976	3.25711	0.588381	5.53572	3.09956e-08	2.07511e-07
PIK3R5	68.4975	-3.20013	0.578257	-5.5341	3.1283e-08	2.0929e-07
CKAP2L	59.036	2.53761	0.458622	5.53312	3.14584e-08	2.10318e-07
FAM184B	241.866	1.83208	0.331143	5.5326	3.15517e-08	2.10796e-07
PTPN7	95.1593	-3.24671	0.586863	-5.53232	3.16022e-08	2.10987e-07
C19orf47	585.763	1.80512	0.326527	5.52824	3.23458e-08	2.15803e-07
C4orf44	40.2279	3.71843	0.672789	5.52689	3.25951e-08	2.17316e-07
MYO1C	1456.05	-1.86948	0.338467	-5.52338	3.32547e-08	2.2156e-07
GALC	582.015	-2.20959	0.400098	-5.52261	3.33999e-08	2.22374e-07
SH3TC2	55.035	-3.19634	0.579211	-5.51844	3.42014e-08	2.27553e-07
NLN	274.57	1.6069	0.291237	5.51747	3.43905e-08	2.28654e-07
KIAA2013	3256.68	1.6926	0.306791	5.51712	3.44601e-08	2.2896e-07
GPRC5B	1802.98	-1.31919	0.239185	-5.51536	3.48063e-08	2.311e-07
CDO1	616.857	2.40249	0.435967	5.51071	3.57396e-08	2.37134e-07
NEIL2	339.127	-1.34223	0.243605	-5.50985	3.59136e-08	2.38125e-07
IDH3G	2006.89	1.61997	0.294033	5.50948	3.59886e-08	2.38458e-07
FLT4	242.77	-2.57872	0.468088	-5.50904	3.60787e-08	2.38892e-07
TSPO	4739.32	2.21826	0.402785	5.50732	3.64329e-08	2.41072e-07
ADCK2	1134.54	1.38678	0.251895	5.50538	3.68364e-08	2.43575e-07
KANK4	299.901	-2.40041	0.436388	-5.50063	3.78432e-08	2.5006e-07
HUS1	157.126	-2.17934	0.39622	-5.50033	3.79079e-08	2.50317e-07
C9orf91	567.98	-2.13598	0.388364	-5.49995	3.799e-08	2.50687e-07
CLOCK	136.773	-2.40761	0.437775	-5.49965	3.80555e-08	2.50948e-07
UBE4A	737.993	-1.73319	0.315251	-5.4978	3.84553e-08	2.53411e-07
ITPKB	802.499	-2.33496	0.424761	-5.49711	3.8607e-08	2.54238e-07
CNOT10	1033.81	1.33756	0.24333	5.49691	3.86511e-08	2.54354e-07
FOXA2	24.935	-4.84341	0.881263	-5.49599	3.8853e-08	2.55508e-07
OCEL1	1154.05	1.97978	0.360326	5.4944	3.92037e-08	2.5764e-07
TMEM209	264.646	-2.20023	0.400748	-5.49031	4.01233e-08	2.63503e-07
RUNX2	322.106	-2.23696	0.407595	-5.48819	4.06082e-08	2.66444e-07
PPP4C	3226.19	1.77344	0.323143	5.48811	4.06262e-08	2.66444e-07
ZDHHC3	1794.62	1.06725	0.194472	5.48794	4.06651e-08	2.66518e-07
TRIM33	469.505	-2.90659	0.529933	-5.48482	4.1389e-08	2.71078e-07
HEBP1	1289.76	1.33393	0.243236	5.4841	4.15576e-08	2.71813e-07
PLD3	9455.65	1.71298	0.31235	5.48417	4.15423e-08	2.71813e-07
GLRX2	205.817	2.10304	0.383568	5.48285	4.18527e-08	2.73188e-07
NXNL2	266.136	2.10556	0.38402	5.48295	4.18301e-08	2.73188e-07
EIF3M	2818.31	1.40135	0.255588	5.48285	4.18526e-08	2.73188e-07
SLC12A4	2162.18	1.59594	0.291358	5.47758	4.3117e-08	2.81251e-07
ORAOV1	171.755	-2.12695	0.388313	-5.47741	4.31607e-08	2.81346e-07
DCLRE1C	137.36	-2.42911	0.443685	-5.47484	4.37903e-08	2.85257e-07
ZHX2	382.998	-2.16802	0.396008	-5.47469	4.38289e-08	2.85317e-07
PUS1	758.719	2.02557	0.370054	5.47371	4.40719e-08	2.86705e-07
CPM	151.127	-2.47694	0.452995	-5.46792	4.55351e-08	2.96024e-07
COQ5	280.688	-1.83567	0.335798	-5.46659	4.58774e-08	2.98049e-07
C20orf117	631.559	-2.94146	0.5383	-5.46435	4.64601e-08	3.01631e-07
ANTXR2	506.461	-2.44081	0.446784	-5.46307	4.67969e-08	3.03614e-07
PPEF2	29.0566	6.07481	1.11203	5.46283	4.68616e-08	3.0383e-07
FOXRED1	850.6	1.59313	0.291739	5.46081	4.73958e-08	3.07087e-07
SRF	750.842	-1.72261	0.315524	-5.45954	4.77363e-08	3.09086e-07
DYDC1	218.689	2.96361	0.542868	5.45918	4.78338e-08	3.09509e-07
PKN2	555.884	-2.06813	0.378877	-5.45859	4.79927e-08	3.10329e-07
DOCK5	1054.06	1.74146	0.319062	5.45807	4.81346e-08	3.11038e-07
KLHL20	257.53	-1.8238	0.334194	-5.45731	4.83392e-08	3.12152e-07
TGM2	5511.44	-2.53531	0.464688	-5.45595	4.87122e-08	3.1435e-07
SCUBE1	194.185	-3.03878	0.557012	-5.45551	4.88336e-08	3.14923e-07
RHOA	6115.54	-1.21237	0.222394	-5.45145	4.9961e-08	3.21978e-07
COL16A1	9631.07	3.1763	0.582864	5.44948	5.05172e-08	3.25346e-07
SASH1	697.095	-2.38632	0.43795	-5.44883	5.07015e-08	3.26315e-07
FAM151A	66.8617	3.07634	0.564621	5.44851	5.07937e-08	3.26691e-07
GLCE	651.06	-2.87634	0.527989	-5.44772	5.10184e-08	3.27875e-07
ATBF1	575.26	-1.97459	0.362468	-5.44763	5.10458e-08	3.27875e-07
C5orf16	116.76	2.01574	0.370291	5.44368	5.21915e-08	3.35011e-07
TAF4B	72.1125	-3.27237	0.601434	-5.44095	5.29964e-08	3.39951e-07
DNAJB4	259.287	-1.96465	0.361111	-5.44056	5.31134e-08	3.40476e-07
CFTR	242.979	-2.14535	0.39434	-5.44035	5.31768e-08	3.4058e-07
FABP6	396.321	-9.31777	1.71274	-5.44027	5.32002e-08	3.4058e-07
TBC1D5	641.424	-2.7561	0.506834	-5.43788	5.39184e-08	3.44949e-07
DRG2	1442.76	1.48379	0.272891	5.43732	5.40872e-08	3.458e-07
OSBPL3	827.952	-2.58154	0.475079	-5.43392	5.51278e-08	3.5222e-07
GAL	134.918	3.40652	0.627271	5.43069	5.61367e-08	3.58428e-07
CISD1	1164.73	1.62162	0.298621	5.43037	5.62375e-08	3.58835e-07
ERO1L	447.448	-2.0135	0.37082	-5.42986	5.63975e-08	3.59618e-07
THOC3	591.306	1.32886	0.244891	5.42634	5.7521e-08	3.6654e-07
CDH26	1207.49	2.61766	0.482489	5.42532	5.78499e-08	3.68393e-07
NCUBE1	1413.15	-1.38875	0.255993	-5.42496	5.7966e-08	3.68888e-07
KIAA1841	244.811	-2.76943	0.510572	-5.42418	5.82219e-08	3.70273e-07
RABAC1	3869.4	2.05503	0.379198	5.41942	5.97935e-08	3.80018e-07
SLC6A12	132.354	3.30687	0.610473	5.41689	6.06458e-08	3.85181e-07
TECTA	117.64	2.11092	0.389748	5.41612	6.09046e-08	3.8657e-07
RASL11B	549.634	2.72015	0.50252	5.41302	6.19703e-08	3.92818e-07
C3orf70	146.737	-2.14053	0.39544	-5.41302	6.19696e-08	3.92818e-07
KCNJ12	49.9837	-3.04461	0.562479	-5.41284	6.20335e-08	3.9296e-07
SLC39A4	534.155	2.61024	0.482297	5.41211	6.22878e-08	3.94313e-07
TPMT	251.667	-1.71424	0.317155	-5.40506	6.47883e-08	4.09873e-07
ANXA10	27.4339	7.36761	1.36316	5.40481	6.48767e-08	4.10163e-07
AMICA1	251.79	-2.64653	0.489863	-5.4026	6.56827e-08	4.14988e-07
NDUFS2	3581.07	1.29635	0.239998	5.40149	6.60891e-08	4.17282e-07
MAGEH1	1489.34	1.49646	0.277266	5.39721	6.76855e-08	4.27083e-07
ARHGDIB	1247.23	-2.42469	0.449313	-5.39644	6.7977e-08	4.28641e-07
HDAC5	3204.73	1.50826	0.279515	5.39599	6.81464e-08	4.29429e-07
ARAP2	239.191	-2.60808	0.483507	-5.39409	6.88729e-08	4.33724e-07
KRT4	757.683	2.71637	0.503596	5.39395	6.89263e-08	4.33778e-07
IGSF9	1470.33	2.18735	0.40559	5.39302	6.92826e-08	4.35736e-07
PARD3B	260.507	-2.20238	0.408529	-5.39101	7.00637e-08	4.40362e-07
LTBP2	957.885	-2.36242	0.438283	-5.39017	7.03914e-08	4.42133e-07
CDH15	841.246	3.61285	0.670693	5.38674	7.17458e-08	4.50347e-07
ENTPD5	362.554	-2.58714	0.480384	-5.38556	7.22176e-08	4.53014e-07
FNBP1L	567.517	-2.45337	0.455569	-5.38529	7.23287e-08	4.53416e-07
LIMCH1	722.581	-1.75546	0.32599	-5.38499	7.24473e-08	4.53865e-07
TRIM37	1341.85	1.37123	0.254686	5.38401	7.28464e-08	4.5607e-07
FAM73A	201.532	-2.55705	0.475225	-5.38071	7.41935e-08	4.64202e-07
GPR97	26.5044	-4.35572	0.80972	-5.3793	7.47766e-08	4.67548e-07
SNX22	129.543	-2.10484	0.391336	-5.37861	7.50649e-08	4.69046e-07
SCARA5	1010.75	-2.38857	0.444198	-5.37728	7.56192e-08	4.72204e-07
MPDU1	2487.74	1.68518	0.313422	5.37672	7.58569e-08	4.73383e-07
MRPL2	1231.3	1.64827	0.306763	5.37309	7.73991e-08	4.82695e-07
TTC28	434.385	-2.56793	0.478373	-5.36806	7.95895e-08	4.96034e-07
ATP8A1	324.934	-2.64516	0.492964	-5.36582	8.05817e-08	5.01894e-07
GTF2E2	1073.34	1.5284	0.284963	5.36349	8.1627e-08	5.08077e-07
UCN	50.8938	2.43072	0.453432	5.36072	8.28911e-08	5.15612e-07
CTNNBIP1	716.148	-1.82255	0.340056	-5.35956	8.34232e-08	5.18588e-07
PRKAA1	750.256	-1.21075	0.225918	-5.35927	8.35585e-08	5.19095e-07
CKM	35.7883	4.81714	0.898956	5.3586	8.38686e-08	5.20687e-07
MEA1	2542.87	1.71901	0.320996	5.35524	8.54444e-08	5.30129e-07
C15orf43	21.3916	5.52059	1.03123	5.35342	8.63055e-08	5.35128e-07
CHCHD6	971.105	1.95176	0.364722	5.35135	8.73029e-08	5.40964e-07
RFFL	429.262	-1.82481	0.34103	-5.35087	8.75324e-08	5.42038e-07
PCBD1	2151.92	1.5628	0.292196	5.34847	8.86995e-08	5.48913e-07
MON1A	477.398	1.52633	0.285396	5.34812	8.88734e-08	5.49637e-07
SLC23A1	180.21	-3.84144	0.718353	-5.34756	8.91487e-08	5.50987e-07
GGT7	7432.75	-1.5351	0.287077	-5.34735	8.92504e-08	5.51263e-07
CSN2	28.6828	5.3537	1.00136	5.34643	8.97074e-08	5.53731e-07
CPEB3	148.253	-3.38371	0.632941	-5.34601	8.99155e-08	5.54363e-07
NUBPL	166.601	-2.5023	0.468071	-5.34599	8.99247e-08	5.54363e-07
GLOD5	60.8034	2.57974	0.482721	5.34416	9.08363e-08	5.59626e-07
KLHL28	155.638	-2.626	0.491532	-5.34248	9.1684e-08	5.64488e-07
C6orf154	1090.67	3.28777	0.615685	5.34001	9.29395e-08	5.71853e-07
BBOX1	195.387	1.92838	0.361361	5.33644	9.47908e-08	5.82873e-07
CA3	1038.63	3.72118	0.697548	5.33466	9.57255e-08	5.88246e-07
CD74	31209.3	-2.86021	0.536296	-5.33328	9.64569e-08	5.92363e-07
MREG	199.158	-2.07142	0.388446	-5.33258	9.68295e-08	5.94274e-07
APAF1	245.026	-2.43522	0.456707	-5.33212	9.70707e-08	5.95375e-07
VANGL1	306.468	-2.73156	0.512421	-5.33069	9.78395e-08	5.9971e-07
GLT8D3	220.627	-2.50442	0.469978	-5.32881	9.88586e-08	6.05571e-07
GREM1	979.319	1.85366	0.347879	5.32845	9.90556e-08	6.06393e-07
BRPF3	667.922	-2.10671	0.395379	-5.32833	9.91189e-08	6.06397e-07
RDH13	117.512	-2.15962	0.405452	-5.32646	1.00146e-07	6.12294e-07
SCUBE3	138.139	-2.18327	0.409904	-5.3263	1.00234e-07	6.12442e-07
AC009133.7-1	14.8408	7.44715	1.39831	5.32583	1.00492e-07	6.13628e-07
MKL1	646.777	-1.75455	0.329567	-5.32381	1.01615e-07	6.20094e-07
ACTA1	47.2254	4.102	0.770637	5.32286	1.02148e-07	6.22953e-07
KIAA1199	367.958	-3.37892	0.635017	-5.321	1.03198e-07	6.28963e-07
CHRNB4	12.9208	-7.13774	1.34155	-5.32051	1.03477e-07	6.29466e-07
CFP	579.202	2.69599	0.506705	5.32064	1.03405e-07	6.29466e-07
CCDC149	699.545	1.56541	0.29422	5.32055	1.03453e-07	6.29466e-07
TWISTNB	198.021	-2.24713	0.422465	-5.31909	1.04289e-07	6.34011e-07
HS1BP3	1079.56	1.59583	0.300064	5.31832	1.04733e-07	6.36304e-07
TRIM35	292.615	-2.25549	0.424241	-5.31654	1.05761e-07	6.42147e-07
B4GALT7	996.24	1.4743	0.27731	5.31641	1.05832e-07	6.42178e-07
NPPA	14.0597	-7.25586	1.3649	-5.31605	1.06043e-07	6.4305e-07
FBP1	1426.08	1.9397	0.365062	5.31336	1.0762e-07	6.52205e-07
SFXN3	1103.07	-1.61256	0.303598	-5.31148	1.08738e-07	6.58568e-07
SKIL	152.933	-2.78061	0.52399	-5.30661	1.11685e-07	6.75994e-07
USE1	667.6	1.86071	0.350656	5.30637	1.1183e-07	6.76447e-07
ARL15	183.363	-2.98315	0.562298	-5.30528	1.12499e-07	6.80068e-07
FARS2	766.502	1.71092	0.322505	5.30508	1.12621e-07	6.80379e-07
TGM5	72.8518	3.98887	0.751921	5.30491	1.12728e-07	6.80598e-07
DCP1A	293.184	-3.10277	0.585034	-5.30357	1.13559e-07	6.85184e-07
C1orf159	74.254	2.07012	0.390632	5.29942	1.16172e-07	7.00513e-07
C21orf2	1993.47	2.11663	0.39954	5.29768	1.17286e-07	7.0679e-07
CASP2	271.664	-2.42271	0.457371	-5.29704	1.17696e-07	7.08816e-07
ZNF3	494.692	-1.80568	0.340931	-5.29633	1.18155e-07	7.11142e-07
ORAI3	502.929	-1.36478	0.257772	-5.2945	1.19344e-07	7.17846e-07
CD69	142.045	-3.55635	0.672164	-5.2909	1.21718e-07	7.31669e-07
CPS1	17.3265	-6.83033	1.29153	-5.28856	1.23286e-07	7.40636e-07
STEAP2	518.517	-2.27635	0.430656	-5.28578	1.25167e-07	7.51469e-07
CPSF2	673.87	-1.70829	0.323244	-5.28482	1.25832e-07	7.5499e-07
SEC14L5	228.885	-2.80195	0.530395	-5.28277	1.27244e-07	7.62989e-07
SLC18A2	40.7225	-3.29209	0.623584	-5.27931	1.29672e-07	7.77068e-07
ALKBH3	965.206	1.50106	0.284457	5.27692	1.3137e-07	7.86751e-07
ING2	484.657	1.57084	0.297809	5.27468	1.32991e-07	7.95969e-07
LARP1	1982.59	-1.84422	0.349699	-5.27374	1.33668e-07	7.99523e-07
C20orf54	243.728	-2.73581	0.5188	-5.27335	1.33954e-07	8.00739e-07
UBE3A	1013.05	-1.55922	0.295848	-5.27035	1.3616e-07	8.13163e-07
ASXL3	54.1779	-2.70172	0.512631	-5.2703	1.36201e-07	8.13163e-07
SIDT1	164.344	-2.67037	0.506825	-5.26881	1.3731e-07	8.19276e-07
IMPDH1	2480.03	1.4049	0.266719	5.26733	1.38421e-07	8.25393e-07
FYCO1	929.629	-2.60383	0.494429	-5.26634	1.39174e-07	8.29373e-07
HDHD3	375.065	-1.82473	0.346585	-5.26487	1.40291e-07	8.35513e-07
PRPH	77.1146	-3.65416	0.694102	-5.26459	1.40504e-07	8.36267e-07
PCOLCE	17081.4	3.28034	0.623146	5.26415	1.40837e-07	8.37733e-07
MRPS30	599.586	1.32035	0.250849	5.26352	1.41326e-07	8.40126e-07
ETV6	772.755	-2.30911	0.438996	-5.25998	1.44071e-07	8.55914e-07
BNIP1	356.631	1.61843	0.307857	5.25707	1.46368e-07	8.69027e-07
C19orf55	137.684	-2.58473	0.491698	-5.25674	1.46634e-07	8.70068e-07
NPTX2	421.216	-1.95274	0.371681	-5.2538	1.48994e-07	8.83533e-07
FAM107A	10484.3	-2.10988	0.401645	-5.2531	1.49558e-07	8.86331e-07
PSME3	1296	-1.42046	0.270538	-5.2505	1.51684e-07	8.98377e-07
GPS2	486.066	-8.32718	1.5865	-5.24876	1.53123e-07	9.06344e-07
GOLGA1	394.692	-2.20865	0.420816	-5.24848	1.53356e-07	9.07169e-07
SYPL2	30.4874	-4.62581	0.881483	-5.24775	1.53964e-07	9.10208e-07
MRPS18A	1339.3	1.51725	0.28916	5.24709	1.54521e-07	9.12944e-07
LAPTM5	1338.09	-2.5203	0.48045	-5.24571	1.55678e-07	9.19213e-07
AKAP11	489.001	-2.94987	0.562513	-5.24408	1.57062e-07	9.26252e-07
MNT	324.304	-2.01139	0.383548	-5.24417	1.56987e-07	9.26252e-07
MAP1LC3A	1752.25	1.90582	0.363546	5.24231	1.58581e-07	9.3464e-07
SUCLG1	2650.32	1.34629	0.256853	5.2415	1.59276e-07	9.38166e-07
PASK	892.347	2.02572	0.386531	5.24077	1.59905e-07	9.41295e-07
C1orf55	316.66	-1.46133	0.278885	-5.23992	1.6065e-07	9.45105e-07
ANGEL2	283.661	-1.90453	0.363537	-5.2389	1.61538e-07	9.49749e-07
GFI1	72.6732	-3.46598	0.661748	-5.23761	1.62671e-07	9.55829e-07
DLGAP1	65.3055	-2.15531	0.411754	-5.23445	1.65475e-07	9.71712e-07
CDH19	238.517	-3.99991	0.764391	-5.23281	1.66953e-07	9.79793e-07
SGPL1	1900.01	-2.49856	0.477742	-5.22993	1.6957e-07	9.94551e-07
C14orf156	1339.26	1.85286	0.35432	5.22933	1.70122e-07	9.9718e-07
CACNA1D	145.992	-1.99558	0.381766	-5.22724	1.72063e-07	1.00795e-06
CXCL13	854.835	-3.58503	0.68586	-5.22706	1.72225e-07	1.00828e-06
DLX3	344.066	3.34837	0.640677	5.22631	1.72929e-07	1.01179e-06
ELAVL3	450.711	-2.54105	0.486288	-5.22541	1.73768e-07	1.01608e-06
RNF126	1560.91	1.49372	0.285976	5.22326	1.75799e-07	1.02734e-06
CIITA	371.41	-2.42391	0.464157	-5.22218	1.76826e-07	1.03272e-06
ETV4	701.885	1.61555	0.30937	5.22207	1.76935e-07	1.03272e-06
ZNF787	1358.89	1.6775	0.321429	5.21889	1.79998e-07	1.04997e-06
IRX2	209.874	1.85096	0.354711	5.21821	1.80657e-07	1.05318e-06
TM7SF4	65.8173	4.55746	0.873515	5.21738	1.81476e-07	1.05732e-06
HICE1	211.512	1.66488	0.319235	5.21521	1.83607e-07	1.06908e-06
CGA	30.0357	3.96766	0.761173	5.21256	1.86256e-07	1.08385e-06
RRM2B	422.567	-2.10441	0.403919	-5.20998	1.88861e-07	1.09835e-06
VIPR2	41.2676	-2.49957	0.479842	-5.20915	1.89705e-07	1.10259e-06
PRKAR2A	244.984	-2.61485	0.50209	-5.20793	1.90954e-07	1.10919e-06
TTF2	152.415	-1.61602	0.31051	-5.20442	1.946e-07	1.12968e-06
GCNT3	765.407	2.15024	0.41317	5.20425	1.94781e-07	1.13006e-06
COL12A1	5362.94	3.03382	0.58315	5.20247	1.9666e-07	1.14027e-06
GPR137	1621.08	1.74891	0.33623	5.20152	1.97662e-07	1.1454e-06
XYLB	84.4537	-2.35412	0.45261	-5.20121	1.9799e-07	1.14661e-06
ASCC1	965.164	1.50706	0.289827	5.19985	1.99448e-07	1.15436e-06
RPL15	14527	-1.81869	0.349868	-5.1982	2.01223e-07	1.16393e-06
SNCB	242.138	3.24706	0.625092	5.19454	2.05228e-07	1.18591e-06
CTPS	651.166	1.40457	0.270395	5.1945	2.05268e-07	1.18591e-06
HGD	24.4965	7.22247	1.39046	5.19431	2.05476e-07	1.18599e-06
FIS1	4864.62	1.84086	0.354403	5.19427	2.05528e-07	1.18599e-06
FBXW11	649.431	-1.93308	0.372179	-5.19394	2.05891e-07	1.18738e-06
WWC2	290.232	-2.06615	0.39808	-5.19029	2.09965e-07	1.21015e-06
MFSD6L	489.57	2.07626	0.400135	5.18889	2.11546e-07	1.21853e-06
CPT1B	525.708	-1.48735	0.28666	-5.18855	2.11934e-07	1.22004e-06
HHEX	112.194	-1.88122	0.362753	-5.18594	2.14923e-07	1.23651e-06
IL7R	153.953	-3.57312	0.689305	-5.18365	2.17583e-07	1.25107e-06
ERLIN2	1026.02	-2.11954	0.40893	-5.18315	2.18174e-07	1.25372e-06
CAV1	1224.77	-2.55306	0.492782	-5.18092	2.20799e-07	1.26805e-06
EVC	343.933	-3.02906	0.585103	-5.17697	2.2552e-07	1.29439e-06
C2orf56	449.482	1.24116	0.239755	5.1768	2.25729e-07	1.29482e-06
PHKA1	298.06	-1.66641	0.321927	-5.17635	2.2627e-07	1.29715e-06
AP4E1	121.233	-2.52118	0.487183	-5.17501	2.27897e-07	1.30571e-06
AKR1CL2	172.104	2.46888	0.477237	5.17328	2.30025e-07	1.31712e-06
EEF1D	16128.2	1.72638	0.333738	5.17287	2.30529e-07	1.31922e-06
C1orf129	44.722	-6.95312	1.34434	-5.17215	2.3141e-07	1.32348e-06
GNG8	219.972	2.13598	0.413094	5.17068	2.33249e-07	1.33321e-06
TMEM130	96.1764	-3.02267	0.584669	-5.16989	2.34232e-07	1.33803e-06
ZMAT3	41.9679	-3.89042	0.752586	-5.16941	2.3484e-07	1.34071e-06
MSTO1	782	1.20907	0.233934	5.16843	2.36066e-07	1.34691e-06
RAMP1	2680.67	2.48872	0.481672	5.16684	2.38083e-07	1.35762e-06
ICA1	1298.89	1.31154	0.253864	5.16633	2.38732e-07	1.36052e-06
CARD11	177.05	-2.30242	0.44588	-5.16376	2.42041e-07	1.37856e-06
MMP19	366.934	2.93815	0.569038	5.16336	2.42555e-07	1.37986e-06
DUSP18	152.184	-2.40133	0.465061	-5.16346	2.42422e-07	1.37986e-06
ADAM23	110.245	-3.55697	0.689361	-5.15981	2.47206e-07	1.40549e-06
GPR55	33.7915	-5.19911	1.00875	-5.15402	2.54959e-07	1.44872e-06
S1PR1	538.565	-2.65285	0.514891	-5.15225	2.57384e-07	1.46164e-06
SLC25A31	16.8538	7.65597	1.48673	5.14953	2.61139e-07	1.48209e-06
NUPL1	398.831	-2.16448	0.420459	-5.14789	2.6343e-07	1.49421e-06
EIF4EBP2	1113.96	-1.65692	0.321903	-5.14726	2.64317e-07	1.49837e-06
TMEM30B	1185.51	-2.5324	0.49217	-5.14539	2.6697e-07	1.51252e-06
OGFOD2	1000.45	1.75643	0.341486	5.14349	2.69681e-07	1.52698e-06
QDPR	1208.89	1.36852	0.266093	5.14302	2.70356e-07	1.52991e-06
PRKD3	666.342	-1.89593	0.368667	-5.14267	2.70862e-07	1.53187e-06
BCAT2	1366.9	1.6484	0.320613	5.1414	2.72701e-07	1.54137e-06
SLC4A9	18.7151	4.36028	0.848262	5.14025	2.74373e-07	1.54991e-06
CSRP3	21.4654	4.76573	0.927242	5.13968	2.75201e-07	1.55368e-06
TLX1	22.987	-5.87631	1.14348	-5.13896	2.76258e-07	1.55873e-06
ARNT	774.051	-1.73868	0.338515	-5.13619	2.80371e-07	1.58102e-06
SCYL1	3244.01	1.35667	0.264174	5.13553	2.81347e-07	1.5856e-06
TH	54.9686	4.08133	0.795022	5.13361	2.84238e-07	1.60095e-06
ELF4	240.625	-1.72949	0.33695	-5.13278	2.85498e-07	1.60711e-06
ZNF518B	217.179	-2.44231	0.47594	-5.13154	2.87387e-07	1.6168e-06
ZYG11B	215.264	-2.27953	0.444429	-5.12911	2.9112e-07	1.63685e-06
KRTCAP2	3253.26	1.69702	0.330979	5.12728	2.93966e-07	1.65189e-06
POLS	1057.27	1.14234	0.222991	5.12282	3.00995e-07	1.69041e-06
TFAP2B	222.071	-2.37649	0.463962	-5.12216	3.02056e-07	1.69467e-06
HTRA2	669.716	1.61967	0.316218	5.12202	3.02281e-07	1.69467e-06
NR2F1	725.103	-2.58713	0.505098	-5.12203	3.02269e-07	1.69467e-06
TMEM88	390.151	1.86068	0.363296	5.12167	3.02845e-07	1.69685e-06
RILPL1	672.862	1.30346	0.254518	5.1213	3.03435e-07	1.69916e-06
LCAT	821.138	2.16382	0.422523	5.12118	3.03627e-07	1.69925e-06
MRPS34	1952.93	1.57224	0.307101	5.11962	3.06149e-07	1.71237e-06
TMEM108	142.135	-2.06172	0.403075	-5.11499	3.13765e-07	1.75396e-06
SERPINI1	445.324	1.73049	0.338369	5.11419	3.15084e-07	1.75929e-06
NUDT9	1668.99	1.34384	0.262761	5.11429	3.14921e-07	1.75929e-06
LAG3	171.896	-2.34915	0.459434	-5.11314	3.16844e-07	1.7681e-06
GRIA4	20.2484	-5.20342	1.01768	-5.11302	3.17044e-07	1.76819e-06
TMEM106A	27.5634	3.12717	0.611627	5.11287	3.17304e-07	1.76862e-06
FAM160B1	242.88	-2.43006	0.475366	-5.11198	3.18799e-07	1.77491e-06
DYRK1A	956.964	-1.94437	0.380353	-5.11201	3.18756e-07	1.77491e-06
ARRB1	444.711	-1.49033	0.291549	-5.11176	3.19165e-07	1.77592e-06
KHDRBS2	11.7949	-6.99856	1.37047	-5.10668	3.27873e-07	1.82332e-06
OSGIN1	829.47	1.95807	0.383484	5.106	3.29058e-07	1.82886e-06
PDZK1IP1	1371.31	2.42016	0.474276	5.10284	3.34592e-07	1.85854e-06
FIG4	861.544	1.19574	0.234552	5.09798	3.43297e-07	1.9058e-06
GINS3	75.3258	-1.77709	0.348683	-5.09658	3.45847e-07	1.91885e-06
SMAD3	1153.41	-1.03747	0.203614	-5.09531	3.4817e-07	1.93063e-06
RIC3	220.708	-2.35228	0.461831	-5.09338	3.51735e-07	1.94928e-06
C1QTNF1	4968.98	3.22787	0.633812	5.09279	3.52828e-07	1.95422e-06
GAL3ST4	283.324	-2.71068	0.532515	-5.09033	3.57445e-07	1.97865e-06
OPCML	48.8445	-2.7878	0.547832	-5.08879	3.60357e-07	1.99363e-06
UBA52	15464.4	1.66344	0.326939	5.08792	3.62009e-07	2.00163e-06
C20orf11	1032.92	-1.22347	0.240499	-5.08721	3.63368e-07	2.00799e-06
PLEKHH1	1544.01	-2.53742	0.498895	-5.08608	3.65543e-07	2.01885e-06
THOC6	747.439	1.61498	0.317732	5.08285	3.71809e-07	2.05216e-06
MOCS2	1411.26	1.04539	0.205675	5.08276	3.71999e-07	2.05216e-06
GNB2L1	34520.8	1.34275	0.264382	5.07881	3.79811e-07	2.09406e-06
TSEN54	1302.33	1.52003	0.299307	5.07849	3.80447e-07	2.09637e-06
SOBP	597.502	-1.7862	0.351838	-5.07678	3.83882e-07	2.11409e-06
C6orf192	926.673	1.19144	0.234862	5.07293	3.91726e-07	2.15606e-06
BLVRB	1957.68	1.88902	0.372509	5.07107	3.95581e-07	2.17604e-06
DGKD	401.604	-1.38327	0.272829	-5.07011	3.97594e-07	2.18586e-06
GPR81	18.8595	-4.75716	0.938938	-5.06654	4.0512e-07	2.22597e-06
SERPINB11	2468.54	3.63267	0.717299	5.06437	4.09747e-07	2.25011e-06
CREB3L1	2899.15	1.57795	0.311621	5.06369	4.11226e-07	2.25695e-06
DDN	22.437	5.19261	1.0256	5.06298	4.12752e-07	2.26404e-06
COL5A2	8433.96	3.36317	0.664321	5.06257	4.13653e-07	2.26769e-06
DHCR7	490.306	-2.10366	0.415599	-5.06175	4.15418e-07	2.27608e-06
TMEM147	2541.27	1.65187	0.326365	5.06141	4.16174e-07	2.27893e-06
ALDH5A1	416.882	-1.74745	0.34538	-5.05949	4.20371e-07	2.3006e-06
MCOLN1	838.425	1.42082	0.280923	5.05767	4.24405e-07	2.32136e-06
ATP6V1G3	52.3713	2.54094	0.50267	5.05488	4.30664e-07	2.35427e-06
ACACA	1213.03	-1.46038	0.289114	-5.05121	4.39009e-07	2.39852e-06
KNTC1	91.0363	-2.21909	0.439354	-5.05081	4.39933e-07	2.40221e-06
FBXL3	833.096	-1.59111	0.315145	-5.04882	4.44547e-07	2.42604e-06
ARCN1	2077.97	-1.86054	0.368669	-5.04664	4.49652e-07	2.45251e-06
PMVK	1313.77	1.62022	0.321084	5.0461	4.50916e-07	2.45801e-06
WDFY1	729.411	-2.13514	0.423148	-5.04584	4.51539e-07	2.46002e-06
ZMIZ1	1571.55	-2.20469	0.436997	-5.0451	4.53285e-07	2.4681e-06
MRS2L	386.396	-1.51841	0.300974	-5.045	4.53533e-07	2.4681e-06
NDRG1	5092.27	-1.56098	0.309494	-5.04365	4.56735e-07	2.48413e-06
CHD6	849.267	-2.15788	0.42795	-5.04237	4.59808e-07	2.49943e-06
COL17A1	636.261	2.2011	0.43685	5.03857	4.6903e-07	2.54813e-06
HLCS	339.621	-1.75205	0.347739	-5.0384	4.69437e-07	2.5489e-06
PGGT1B	124.493	-1.97115	0.391254	-5.03803	4.70341e-07	2.55237e-06
SLC16A11	1811.74	2.06485	0.410001	5.03622	4.74824e-07	2.57525e-06
NDUFB9	2884.3	1.66604	0.330872	5.0353	4.77103e-07	2.58616e-06
SERPINH1	7961.93	2.86396	0.568929	5.03396	4.80453e-07	2.60286e-06
GTPBP5	1003.14	1.53648	0.305374	5.03146	4.8676e-07	2.63555e-06
C3orf14	368.301	2.13382	0.424149	5.03082	4.88398e-07	2.64294e-06
PLEKHA4	1124.53	-2.85643	0.567847	-5.03028	4.89772e-07	2.64888e-06
PCDH17	176.845	-1.85504	0.368797	-5.02997	4.90559e-07	2.65165e-06
PEX16	1253.81	1.56329	0.310845	5.02917	4.92615e-07	2.66128e-06
IMPDH2	4157.47	1.2337	0.245798	5.01917	5.18959e-07	2.80203e-06
DYNLRB2	2963.58	3.3421	0.665985	5.01829	5.21339e-07	2.81331e-06
RCAN3	269.34	-2.44449	0.487269	-5.01671	5.25639e-07	2.83493e-06
PXMP4	321.293	-1.76358	0.351588	-5.01604	5.27478e-07	2.84167e-06
SPCS1	4429.33	1.49222	0.297487	5.01608	5.2735e-07	2.84167e-06
RPL10A	30062	1.49782	0.298729	5.01399	5.33135e-07	2.87054e-06
ACAA2	1673.37	1.62217	0.323554	5.0136	5.34214e-07	2.87475e-06
LRP2BP	459.413	2.06273	0.41156	5.01198	5.3873e-07	2.89693e-06
KIAA1632	352.753	-2.46838	0.492503	-5.01191	5.38935e-07	2.89693e-06
RFX7	269.094	-1.9801	0.395104	-5.0116	5.398e-07	2.89996e-06
ALPL	4325.12	2.39081	0.47715	5.01061	5.42578e-07	2.91327e-06
EGFL9	798.41	2.30863	0.460817	5.00986	5.44701e-07	2.92304e-06
NAPEPLD	285.183	-1.85227	0.369783	-5.00908	5.46898e-07	2.9332e-06
LRRC39	80.6573	3.30107	0.659053	5.00882	5.47661e-07	2.93566e-06
VPS41	631.61	-1.5133	0.302192	-5.00773	5.50756e-07	2.95061e-06
KLHDC9	936.238	2.24915	0.449184	5.0072	5.52277e-07	2.95712e-06
CSF3R	2436.99	2.34435	0.468334	5.00572	5.56527e-07	2.97822e-06
IL5	11.3537	7.08092	1.41487	5.00465	5.59625e-07	2.99314e-06
ART3	26.5903	-3.38809	0.677042	-5.00425	5.60801e-07	2.99777e-06
APOA1BP	2193.66	1.64294	0.328364	5.0034	5.63267e-07	3.00762e-06
TBL1XR1	1258.28	2.41523	0.482712	5.00345	5.63124e-07	3.00762e-06
PARP2	899.508	1.3749	0.275088	4.99802	5.79213e-07	3.09105e-06
CYP46A1	106.536	1.92539	0.385272	4.9975	5.80787e-07	3.09603e-06
TMEM43	1134.39	-1.64435	0.329032	-4.99755	5.80632e-07	3.09603e-06
CD2	299.252	-2.71641	0.543746	-4.99573	5.86131e-07	3.1228e-06
PIP5K1C	727.696	-2.31699	0.46388	-4.99482	5.88919e-07	3.13592e-06
BAG5	702.161	-1.31969	0.264388	-4.9915	5.99129e-07	3.18853e-06
ITPK1	1064.32	-1.56998	0.314627	-4.98998	6.03846e-07	3.21186e-06
EPC1	609.516	-1.64526	0.329801	-4.98864	6.08046e-07	3.23242e-06
OXT	61.3849	3.90984	0.784294	4.98518	6.19051e-07	3.28911e-06
UBR2	791.498	-1.28185	0.257297	-4.98198	6.29378e-07	3.34214e-06
SEC11A	1565.37	1.28395	0.257919	4.97813	6.42015e-07	3.40738e-06
C2orf69	131.968	-2.17216	0.436363	-4.97788	6.42859e-07	3.40998e-06
STAT3	3711.28	-1.6133	0.324113	-4.97758	6.43833e-07	3.41327e-06
MYBL1	23.3806	-3.64524	0.732354	-4.97744	6.44317e-07	3.41396e-06
MAP1B	4036.58	2.07537	0.416977	4.97717	6.45214e-07	3.41684e-06
EAF1	423.252	-2.03423	0.408929	-4.97452	6.54082e-07	3.4619e-06
CDK5RAP1	807.469	1.32752	0.266923	4.9734	6.57882e-07	3.48011e-06
KLHDC3	3599.43	1.29813	0.261032	4.97307	6.58994e-07	3.48408e-06
R3HCC1	1712.53	1.46432	0.294905	4.96541	6.85575e-07	3.62263e-06
PMM1	978.617	1.54504	0.311169	4.96526	6.86075e-07	3.62329e-06
PKN1	3794.17	1.33933	0.269805	4.96407	6.90323e-07	3.64373e-06
RAB11FIP2	177.646	-2.92149	0.588636	-4.96316	6.93569e-07	3.65886e-06
UHMK1	221.22	-2.18489	0.44036	-4.96161	6.99121e-07	3.68614e-06
PDE1C	486.617	-2.05092	0.413688	-4.95765	7.13513e-07	3.75997e-06
TSC22D1	7077.03	-1.41759	0.285951	-4.95745	7.14253e-07	3.76181e-06
MLF2	5458.9	1.24361	0.250899	4.95663	7.17281e-07	3.7757e-06
PPP3CC	847.169	1.17201	0.23646	4.95648	7.1781e-07	3.77642e-06
UPK1B	314.729	2.34188	0.472597	4.95533	7.22068e-07	3.79469e-06
CADM2	28.4604	-6.88859	1.39012	-4.95539	7.21872e-07	3.79469e-06
BAZ2A	1429.17	-1.8291	0.369312	-4.95274	7.31772e-07	3.8436e-06
TESK1	1316.54	1.4061	0.283911	4.95261	7.32231e-07	3.84391e-06
TRPM1	19.5974	3.35835	0.678178	4.95202	7.34479e-07	3.85362e-06
PKLR	20.9662	5.48481	1.10769	4.95158	7.36135e-07	3.86021e-06
PIGR	23624.6	-3.16833	0.639893	-4.95134	7.37025e-07	3.86278e-06
VTI1A	181.719	-1.59959	0.323286	-4.94791	7.50155e-07	3.92946e-06
ITGA10	1090.97	2.19496	0.443902	4.9447	7.626e-07	3.99249e-06
PAX9	472.641	-1.79138	0.362344	-4.94386	7.65896e-07	4.00756e-06
TSKU	4271.07	-1.79831	0.36378	-4.9434	7.67704e-07	4.01485e-06
AZI1	915.818	1.76016	0.356195	4.94155	7.75051e-07	4.05022e-06
PLEKHH2	88.3244	-2.9495	0.596893	-4.94142	7.7555e-07	4.05022e-06
CRK	507.628	-1.67528	0.339031	-4.94138	7.75726e-07	4.05022e-06
WDSUB1	1125.48	1.71378	0.346916	4.94004	7.8108e-07	4.07597e-06
CCNF	177.418	1.50702	0.305112	4.93923	7.84319e-07	4.09066e-06
TMOD4	65.9577	2.72056	0.550835	4.93897	7.85359e-07	4.09387e-06
PTCH1	413.042	-1.74198	0.352734	-4.9385	7.87247e-07	4.1015e-06
PIH1D1	1874.18	1.54317	0.312747	4.93425	8.04589e-07	4.18959e-06
EPS15	847.167	-1.73077	0.350775	-4.93413	8.05089e-07	4.18994e-06
CCDC6	804.908	-1.69256	0.343111	-4.93296	8.09924e-07	4.21282e-06
FOXK2	756.575	-1.43569	0.291151	-4.93107	8.17813e-07	4.25157e-06
C2orf43	677.228	1.22341	0.248195	4.92922	8.25607e-07	4.28978e-06
HDX	40.0328	-2.68855	0.545517	-4.92844	8.28895e-07	4.30455e-06
SFMBT2	43.4532	-3.27408	0.664428	-4.92766	8.32199e-07	4.31938e-06
PTPLAD1	1655.06	-1.72381	0.349914	-4.92638	8.37659e-07	4.34538e-06
IRAK1	1062.29	-1.49634	0.303783	-4.9257	8.40607e-07	4.35834e-06
MYBPHL	21.1053	6.99681	1.42057	4.92534	8.42135e-07	4.36391e-06
ICA1L	223.004	-2.30014	0.467386	-4.92127	8.59826e-07	4.4532e-06
FHDC1	396.72	-2.25112	0.457485	-4.92065	8.62588e-07	4.46511e-06
PHLPPL	171.662	-1.68761	0.34306	-4.9193	8.68524e-07	4.49342e-06
DBP	921.286	1.76873	0.359606	4.91853	8.71952e-07	4.50875e-06
SPNS1	1326.82	1.54112	0.313335	4.91843	8.72428e-07	4.50879e-06
S100A4	5737.55	1.93981	0.39455	4.91652	8.80975e-07	4.55053e-06
SCARB2	3507.46	-1.14981	0.233889	-4.91604	8.83135e-07	4.55924e-06
RASAL3	192.13	-3.1684	0.644632	-4.91504	8.87631e-07	4.58e-06
MEOX2	158.088	-3.06732	0.624082	-4.91493	8.8814e-07	4.58018e-06
NDUFB2	2620.43	1.68695	0.343269	4.91436	8.9072e-07	4.59104e-06
PPP4R2	634.323	-1.6604	0.337913	-4.91369	8.93793e-07	4.60442e-06
POLR1A	757.524	1.20243	0.244749	4.91292	8.97314e-07	4.62009e-06
SLBP	495.489	-1.48101	0.301526	-4.91171	9.02856e-07	4.64615e-06
ZSWIM5	181.145	-2.06121	0.419695	-4.91122	9.05101e-07	4.65522e-06
ARHGAP28	124.07	-1.96163	0.39945	-4.91084	9.06888e-07	4.66192e-06
SLC7A10	120.413	2.19305	0.4466	4.91055	9.08231e-07	4.66635e-06
NPVF	19.2342	7.83784	1.59642	4.90962	9.12541e-07	4.686e-06
C8orf47	2858.32	2.84264	0.579046	4.90918	9.14567e-07	4.6939e-06
SHARPIN	1826.07	1.62653	0.331377	4.90841	9.18178e-07	4.70993e-06
ENTPD3	2302.12	2.06331	0.420431	4.90762	9.21894e-07	4.72648e-06
MTIF2	1296.74	1.47179	0.299913	4.90738	9.22991e-07	4.72959e-06
UBQLN4	547.826	-1.86255	0.379581	-4.90685	9.25514e-07	4.74e-06
AP2S1	2381.92	1.75776	0.358286	4.90603	9.29404e-07	4.7574e-06
SRD5A2L	925.527	1.90192	0.387811	4.90424	9.37894e-07	4.79832e-06
CCNE1	64.0035	2.13068	0.434523	4.9035	9.41461e-07	4.81402e-06
GPT	182.597	-1.77424	0.362166	-4.89897	9.63422e-07	4.92371e-06
EHD2	878.683	-2.04158	0.416782	-4.89843	9.6605e-07	4.93452e-06
RET	29.8059	-3.53807	0.722357	-4.89796	9.68385e-07	4.94384e-06
NPAL2	274.031	-2.08371	0.425446	-4.8977	9.69635e-07	4.9476e-06
TCEB1	1352.57	1.44892	0.296	4.89499	9.83103e-07	5.01367e-06
TMEM160	1131.31	2.14718	0.438937	4.89178	9.99302e-07	5.09359e-06
BCL7C	2089.22	1.99097	0.407263	4.88866	1.01527e-06	5.17223e-06
IDH3A	1059.92	1.37724	0.281756	4.88807	1.01829e-06	5.18492e-06
INPP4A	452.903	-1.4055	0.287556	-4.88775	1.01998e-06	5.19074e-06
MED19	650.817	1.42753	0.292106	4.88704	1.02363e-06	5.20659e-06
TMEM102	413.838	1.81496	0.371459	4.88602	1.02896e-06	5.23096e-06
SORCS1	303.778	-2.7884	0.571192	-4.88172	1.05163e-06	5.34337e-06
COX4I1	9973.42	1.53207	0.313847	4.8816	1.05231e-06	5.344e-06
NLK	331.479	-1.73144	0.354716	-4.88119	1.05446e-06	5.35213e-06
C10orf57	1984.84	-1.5147	0.310337	-4.88082	1.05647e-06	5.35953e-06
DNAJC7	1746.71	1.15031	0.235693	4.88053	1.05803e-06	5.36459e-06
NUP155	619.137	1.40432	0.287807	4.87939	1.06413e-06	5.3927e-06
ATP11C	256.228	-2.12216	0.434972	-4.87885	1.06705e-06	5.40468e-06
COQ2	410.842	1.43887	0.294976	4.87792	1.07208e-06	5.42732e-06
LIPC	147.43	2.93062	0.600911	4.87696	1.07733e-06	5.45102e-06
ACVRL1	334.105	-2.27219	0.466048	-4.87545	1.08563e-06	5.49013e-06
CNTROB	997.417	1.16893	0.239778	4.87504	1.08784e-06	5.49842e-06
ARID3B	103.102	-2.43879	0.500575	-4.87198	1.10484e-06	5.58142e-06
SH3BP1	940.723	1.62763	0.334163	4.87078	1.11159e-06	5.61259e-06
PMPCA	1775.28	1.34126	0.27542	4.86989	1.1166e-06	5.63495e-06
PSMB1	4157.6	1.38019	0.283523	4.86801	1.12725e-06	5.68571e-06
TXNDC16	182.757	-2.3975	0.492575	-4.86729	1.13141e-06	5.70371e-06
PIK3CG	98.5414	-2.3683	0.486607	-4.86697	1.1332e-06	5.70979e-06
IRF6	844.532	-1.93926	0.398809	-4.86262	1.15839e-06	5.83366e-06
CAMK2A	30.0864	-3.33135	0.685369	-4.86066	1.16996e-06	5.88883e-06
SLC46A3	497.395	-2.01602	0.414859	-4.85952	1.1767e-06	5.91969e-06
AFG3L2	2344.24	1.27344	0.26206	4.85936	1.17763e-06	5.92127e-06
MORN4	202.47	-2.46141	0.506681	-4.85791	1.18629e-06	5.96169e-06
FBN2	40.051	-2.40912	0.496144	-4.85569	1.19968e-06	6.02585e-06
UBASH3A	44.0697	-3.17964	0.654884	-4.85527	1.20224e-06	6.0356e-06
RARB	402.661	-1.40711	0.289911	-4.8536	1.21239e-06	6.08336e-06
SMC5	510.583	-1.96391	0.404877	-4.85063	1.23073e-06	6.17218e-06
ARX	44.7067	-5.16965	1.06584	-4.85029	1.23282e-06	6.17945e-06
ZBTB1	609.158	-1.8507	0.381748	-4.84797	1.24733e-06	6.24893e-06
RASD1	417.887	-2.67077	0.551133	-4.84596	1.26001e-06	6.3092e-06
SFXN4	740.159	1.32948	0.274384	4.84532	1.26406e-06	6.32621e-06
SMPD1	2280.03	1.56767	0.323674	4.84337	1.27656e-06	6.38333e-06
SAC3D1	319.4	1.89545	0.391353	4.84333	1.2768e-06	6.38333e-06
PANK4	909.515	1.36922	0.282779	4.84203	1.28521e-06	6.42204e-06
LEO1	292.393	-1.45974	0.301514	-4.84136	1.28956e-06	6.44047e-06
TMEFF2	82.8753	3.50495	0.723998	4.84111	1.29116e-06	6.44512e-06
SPAST	271.963	-1.79386	0.37077	-4.83819	1.31027e-06	6.53711e-06
GM2A	586.755	-1.67712	0.346886	-4.83477	1.33299e-06	6.64702e-06
ELOVL5	1258.99	-2.04179	0.422492	-4.83273	1.34675e-06	6.71221e-06
IQSEC3	86.2866	-2.86391	0.592705	-4.83193	1.35217e-06	6.73574e-06
NELL2	751.003	-2.25814	0.467406	-4.83123	1.35695e-06	6.75605e-06
DOC2A	15.0593	-5.89862	1.22101	-4.83094	1.35892e-06	6.76237e-06
AC012568.7	1477.43	1.01918	0.210983	4.83066	1.36084e-06	6.76842e-06
KIAA1024	100.058	2.07657	0.429927	4.83006	1.36492e-06	6.78384e-06
DMRTA1	845.637	1.77653	0.367812	4.83	1.36534e-06	6.78384e-06
ANAPC13	2166.36	1.40021	0.289939	4.82931	1.37005e-06	6.80375e-06
RBM6	1428.47	-1.29044	0.267236	-4.82884	1.37333e-06	6.81652e-06
ZMAT5	506.409	1.93575	0.400886	4.82868	1.37443e-06	6.81849e-06
LFNG	1076.87	1.37729	0.285302	4.82747	1.38277e-06	6.8563e-06
NECAB1	521.46	-1.95263	0.404508	-4.82718	1.38481e-06	6.86291e-06
DOK5	182.795	2.48298	0.514409	4.82687	1.38696e-06	6.86992e-06
ROD1	870.24	-1.92322	0.398449	-4.82677	1.38765e-06	6.86992e-06
DUSP2	112.752	-2.61414	0.54162	-4.82653	1.38935e-06	6.87482e-06
ERMP1	598.423	-1.96707	0.407604	-4.82593	1.39353e-06	6.89196e-06
ATG12	1074.14	1.6506	0.342092	4.82501	1.39995e-06	6.91664e-06
TMED10	5822.96	-1.57753	0.326945	-4.82506	1.39965e-06	6.91664e-06
GATA6	362.231	-2.13755	0.44322	-4.82278	1.4157e-06	6.99089e-06
HNT	51.941	-3.43228	0.711737	-4.8224	1.41843e-06	7.00076e-06
GFRA4	13.3694	7.28572	1.51203	4.81849	1.44646e-06	7.13548e-06
NPC2	5390.56	1.34839	0.279863	4.81805	1.4497e-06	7.14782e-06
PDE1A	131.617	-3.28465	0.681925	-4.81672	1.45935e-06	7.1917e-06
MAPKAPK2	3579.12	1.18114	0.245381	4.81347	1.4833e-06	7.30602e-06
TIAM1	259.89	-1.94793	0.4051	-4.80852	1.52048e-06	7.48533e-06
RLBP1L2	11.5723	7.11041	1.47944	4.80616	1.53857e-06	7.5705e-06
RAG1	18.2697	-4.96572	1.03322	-4.80606	1.53936e-06	7.57054e-06
AP3B2	535.249	1.84672	0.384449	4.80356	1.55868e-06	7.66165e-06
SLC6A2	23.4177	3.932	0.81884	4.80192	1.57155e-06	7.72098e-06
LGMN	4012.44	1.70188	0.354758	4.79728	1.60832e-06	7.89444e-06
PLCXD2	530.805	-2.92078	0.608843	-4.79726	1.60849e-06	7.89444e-06
NUDT22	1071.35	1.51436	0.315697	4.79689	1.61149e-06	7.90515e-06
DENND3	390.504	-1.6679	0.347714	-4.79675	1.61262e-06	7.90669e-06
RPS5	20088.9	1.55562	0.324481	4.79418	1.63343e-06	8.00461e-06
NTRK3	310.358	-2.59319	0.541016	-4.79319	1.64152e-06	8.0402e-06
CNR1	50.5554	-4.73609	0.98878	-4.78983	1.66924e-06	8.17185e-06
CD38	132.138	-2.3382	0.488255	-4.78889	1.67702e-06	8.20162e-06
RNASEL	285.355	-1.96762	0.410868	-4.78895	1.67656e-06	8.20162e-06
CCDC51	649.807	1.43175	0.299058	4.78755	1.68827e-06	8.25245e-06
CUL4B	890.792	-1.81012	0.378432	-4.7832	1.72523e-06	8.42881e-06
RAVER2	453.18	-1.71555	0.358724	-4.78236	1.73251e-06	8.46009e-06
ASB2	296.893	2.24667	0.469897	4.78121	1.74246e-06	8.50441e-06
SOX8	151.446	-2.54568	0.532504	-4.78059	1.74785e-06	8.5264e-06
IGLON5	73.8332	3.12021	0.653083	4.77767	1.77337e-06	8.64651e-06
MTSS1L	1989.23	-1.48151	0.310113	-4.77732	1.77647e-06	8.65725e-06
SCARA3	1436.36	-1.59347	0.333599	-4.7766	1.78287e-06	8.68408e-06
LZTS2	2569.19	1.37532	0.288015	4.77516	1.79565e-06	8.7419e-06
YARS2	172.651	-1.54453	0.323627	-4.77257	1.81887e-06	8.8505e-06
SOX13	815.783	-1.54336	0.32341	-4.77215	1.82268e-06	8.86458e-06
SEC31B	693.919	1.56626	0.328261	4.77138	1.82969e-06	8.88969e-06
EGR2	320.805	-3.27501	0.686374	-4.77147	1.82886e-06	8.88969e-06
MAP2K2	4538.54	1.38539	0.290378	4.77101	1.83308e-06	8.90169e-06
DUSP12	486.684	1.2117	0.253999	4.77048	1.83785e-06	8.92034e-06
PPARBP	568.342	-1.79681	0.376691	-4.76999	1.84237e-06	8.93342e-06
GPR114	42.2793	-3.582	0.750946	-4.76999	1.84239e-06	8.93342e-06
PUF60	4941.89	1.40405	0.29443	4.76872	1.85403e-06	8.98534e-06
EPB41L4A	431.609	-1.91352	0.401306	-4.76823	1.85854e-06	9.00268e-06
MKLN1	884.724	-0.994976	0.20874	-4.76659	1.87368e-06	9.07149e-06
ZNF467	189.253	-1.88161	0.394795	-4.76605	1.87869e-06	9.09117e-06
WDR41	836.389	1.1664	0.244745	4.76578	1.88122e-06	9.09885e-06
APTX	801.258	1.00014	0.210022	4.76209	1.91597e-06	9.26229e-06
EPHX2	756.139	-1.27758	0.268304	-4.7617	1.91965e-06	9.27543e-06
PSRC1	275.848	2.37897	0.499654	4.76124	1.92407e-06	9.29213e-06
[truncated: 7,726 more rows]

## Sheet: DEA_marmoset_vs_human
Gene name	baseMean	log2FoldChange	lfcSE	stat	pvalue	padj
MORF4L1	3715.02	-7.41444	0.245876	-30.1552	9.17164e-200	8.758e-196
C9orf5	2261.28	-3.49665	0.136932	-25.5358	7.90217e-144	3.77289e-140
ZNHIT1	1822.29	7.64663	0.301221	25.3855	3.65023e-142	1.16187e-138
FAM107A	12197.3	-3.87379	0.155511	-24.91	5.80156e-137	1.38498e-133
DGAT1	963.662	5.78839	0.238171	24.3035	1.79873e-130	3.43522e-127
GPR107	1449.77	-4.55096	0.206185	-22.0722	5.84817e-108	9.30736e-105
AFF4	1248.69	-3.09819	0.141723	-21.8608	6.12961e-106	8.36166e-103
EME1	650.844	6.43054	0.303175	21.2107	7.61289e-100	9.08694e-97
LRRC26	1434.21	-5.17698	0.245988	-21.0456	2.50696e-98	2.65989e-95
ATRN	1040.25	-3.39864	0.164297	-20.686	4.63252e-95	4.42359e-92
C6orf136	1483.48	7.74673	0.377185	20.5383	9.79497e-94	8.50292e-91
WDR68	1595.8	-2.98944	0.148727	-20.1002	7.35434e-90	5.85222e-87
RNF181	575.594	-6.38782	0.318068	-20.0832	1.03533e-89	7.60486e-87
SAMHD1	1438.95	-5.14847	0.257709	-19.9778	8.58608e-89	5.85632e-86
CBFB	497.355	-4.48992	0.227018	-19.7778	4.62347e-87	2.9433e-84
DDR1	2960.08	8.69745	0.442426	19.6585	4.88724e-86	2.91677e-83
GOSR1	764.386	-3.49529	0.184326	-18.9626	3.47689e-80	1.95299e-77
PTPLB	866.377	-5.19081	0.27419	-18.9314	6.28134e-80	3.33225e-77
ILF2	1844.58	-6.38997	0.338788	-18.8613	2.37444e-79	1.19334e-76
SPSB3	872.745	3.68715	0.195598	18.8507	2.89995e-79	1.38458e-76
AC079305.6-2	5329.31	4.80137	0.258201	18.5954	3.49884e-77	1.59097e-74
ODAM	3582.26	-10.1434	0.5456	-18.5913	3.77614e-77	1.63902e-74
ABHD2	2365.67	-4.19114	0.227617	-18.4131	1.03092e-75	4.28011e-73
CHST3	621.094	-6.2238	0.338595	-18.3813	1.85635e-75	7.38595e-73
S100A5	24115.8	10.0423	0.547087	18.356	2.95705e-75	1.12947e-72
NR2C2	782.175	-3.99555	0.217838	-18.3419	3.83308e-75	1.40777e-72
TMEM129	902.961	-4.87424	0.266273	-18.3054	7.49259e-75	2.64988e-72
DDAH2	983.896	7.90115	0.432512	18.2681	1.48631e-74	5.06884e-72
DAXX	465.441	7.24087	0.40079	18.0665	5.85037e-73	1.92639e-70
DYNC1H1	3136.87	-3.79436	0.210082	-18.0613	6.43033e-73	2.04677e-70
ENGASE	730.527	-3.37625	0.187202	-18.0353	1.02847e-72	3.16802e-70
ERMP1	691.256	-3.53305	0.196601	-17.9707	3.30664e-72	9.86722e-70
CDC14B	687.849	-5.36029	0.298789	-17.94	5.74187e-72	1.66149e-69
COL4A3BP	1086.68	-3.66651	0.204793	-17.9035	1.10774e-71	3.11112e-69
OSTC	779.098	-7.28043	0.406709	-17.9009	1.16113e-71	3.1679e-69
CASC4	2237.13	-3.20353	0.179306	-17.8662	2.16219e-71	5.7352e-69
HUNK	778.076	-4.99945	0.280749	-17.8076	6.17539e-71	1.59375e-68
SH3PXD2B	818.795	-5.96393	0.339385	-17.5727	3.98463e-69	1.0013e-66
S100A10	1324.14	-9.00454	0.516144	-17.4458	3.70619e-68	9.07446e-66
ANKFY1	1269.45	-2.75719	0.158132	-17.436	4.4005e-68	1.05051e-65
KLHL21	1257.5	-3.66622	0.211538	-17.3312	2.73474e-67	6.36927e-65
C8orf33	792.776	-4.71127	0.272794	-17.2704	7.85888e-67	1.78677e-64
FAM129A	2595.3	-4.60108	0.270193	-17.0289	5.01662e-65	1.11404e-62
PRKRIR	801.21	-3.22057	0.190555	-16.901	4.42682e-64	9.6072e-62
TSN	1013.78	-3.78194	0.223937	-16.8884	5.47773e-64	1.16237e-61
RERE	2039.51	-2.09428	0.125562	-16.6793	1.85485e-62	3.85042e-60
CBX1	773.584	-9.15588	0.556153	-16.4629	6.7782e-61	1.37713e-58
SEPHS1	842.741	-9.28176	0.566404	-16.3872	2.3626e-60	4.7001e-58
SLC5A6	1583.51	2.45193	0.150195	16.3249	6.56126e-60	1.27864e-57
EHMT2	1617.62	10.6965	0.655862	16.3091	8.50302e-60	1.62391e-57
SNTB2	449.474	-4.95353	0.304243	-16.2815	1.33524e-59	2.50004e-57
THAP4	1097.41	6.47745	0.400514	16.1729	7.83856e-59	1.43943e-56
XRCC6	3618.39	-3.04756	0.18877	-16.1443	1.24541e-58	2.24385e-56
PNMA1	9101.27	4.37462	0.272222	16.0701	4.13728e-58	7.31609e-56
CREB3L2	1758.77	-4.36023	0.272484	-16.0018	1.24136e-57	2.15523e-55
CIDEA	684.273	8.87969	0.556168	15.9658	2.2103e-57	3.76895e-55
AFF1	1458.57	-3.75229	0.236171	-15.888	7.67541e-57	1.28583e-54
PFDN6	1102.82	6.68584	0.420936	15.8832	8.27847e-57	1.36295e-54
FOXJ3	891.992	-2.78184	0.176655	-15.7473	7.17272e-56	1.16089e-53
FUK	2083.48	2.14306	0.13675	15.6714	2.37441e-55	3.77887e-53
NRAS	2451.17	3.55612	0.227385	15.6392	3.93733e-55	6.16354e-53
TEAD1	712.717	-3.59901	0.230664	-15.6028	6.96383e-55	1.07254e-52
TMUB2	640.252	-3.5506	0.229134	-15.4957	3.70783e-54	5.62001e-52
COL20A1	1399.74	9.9809	0.650096	15.353	3.38298e-53	5.04751e-51
FAM134C	992.306	-2.69952	0.176418	-15.3018	7.4335e-53	1.09204e-50
RPL10A	9041.22	-7.64181	0.499503	-15.2988	7.78494e-53	1.12634e-50
PGPEP1	506.984	-5.2687	0.345932	-15.2305	2.22037e-52	3.16452e-50
LSM12	861.139	2.39358	0.157838	15.1648	6.04751e-52	8.49231e-50
SLC2A10	679.265	-3.83923	0.25423	-15.1014	1.58616e-51	2.19511e-49
SP1	1464.58	-4.10185	0.271928	-15.0843	2.05331e-51	2.80101e-49
CRKL	1077.03	-3.62397	0.240659	-15.0585	3.03431e-51	4.08093e-49
POU2F1	297.019	-3.30821	0.219802	-15.0509	3.40639e-51	4.51773e-49
AQP1	10777.4	-6.17572	0.41116	-15.0202	5.41129e-51	7.07841e-49
ORAOV1	1306.24	2.57328	0.171455	15.0085	6.45869e-51	8.33433e-49
SLC38A1	1027.64	-3.31821	0.221202	-15.0008	7.25326e-51	9.23485e-49
IER3	1049.74	9.82608	0.656506	14.9672	1.20231e-50	1.51064e-48
SLC7A2	1495.16	-4.96802	0.333226	-14.9089	2.88502e-50	3.5778e-48
FAM102B	271.962	-4.80261	0.322159	-14.9076	2.94276e-50	3.60262e-48
C5orf43	595.177	-3.47623	0.233508	-14.887	4.00329e-50	4.83891e-48
ZNF275	368.55	-4.75251	0.321478	-14.7833	1.87672e-49	2.24009e-47
ENTPD8	1363.32	6.43428	0.436455	14.7421	3.45749e-49	4.076e-47
PLD1	558.663	-3.45705	0.234805	-14.723	4.58602e-49	5.34048e-47
FOXH1	389.451	7.23466	0.49171	14.7133	5.29884e-49	6.09622e-47
BAT1	5405.25	11.8668	0.807442	14.6967	6.76481e-49	7.69014e-47
DYRK4	379.249	-7.66534	0.523459	-14.6436	1.4796e-48	1.6622e-46
BX284653.17-4	505.264	2.91796	0.19968	14.6131	2.31579e-48	2.57134e-46
FAM53A	312.568	3.63378	0.248962	14.5958	2.98859e-48	3.28023e-46
NFATC2IP	505.23	-3.62342	0.248673	-14.571	4.29362e-48	4.65906e-46
UHRF1BP1	349.231	-3.34655	0.230583	-14.5135	9.95616e-48	1.06822e-45
AMBN	8357.77	13.665	0.943503	14.4832	1.54642e-47	1.64075e-45
C20orf7	563.956	2.57902	0.178442	14.453	2.39954e-47	2.51793e-45
TK2	699.741	-2.77182	0.191834	-14.449	2.54216e-47	2.6386e-45
CMYA5	551.563	-2.67555	0.185257	-14.4423	2.80161e-47	2.87662e-45
MAP1LC3A	3046.32	2.65864	0.1841	14.4413	2.84295e-47	2.88802e-45
ACOX1	1361.8	-3.1975	0.221711	-14.4219	3.76823e-47	3.78767e-45
AC139149.5-1	578.99	-2.77761	0.192697	-14.4144	4.19974e-47	4.17743e-45
SEC14L2	8093.72	7.17752	0.502768	14.276	3.08767e-46	3.03961e-44
VPS39	1433.87	-2.77719	0.195602	-14.1982	9.39664e-46	9.12554e-44
BET1L	262.624	5.49726	0.387193	14.1977	9.46097e-46	9.12554e-44
ABL2	309.206	-3.53273	0.24937	-14.1666	1.47495e-45	1.40843e-43
PQLC3	658.754	-3.07737	0.217363	-14.1578	1.67254e-45	1.58129e-43
TPM4	5125.38	-13.2743	0.938607	-14.1426	2.07556e-45	1.94309e-43
PPP1R12B	1312.91	-6.16041	0.437148	-14.0923	4.23562e-45	3.92679e-43
DEF6	9919.13	4.69658	0.333425	14.0859	4.6404e-45	4.26069e-43
TMEM48	764.659	2.27418	0.161796	14.0559	7.09181e-45	6.44949e-43
SH3BGRL	1777.41	-3.54676	0.252832	-14.0281	1.04894e-44	9.44935e-43
AC092436.5-6	3784.41	-3.40588	0.243842	-13.9676	2.45756e-44	2.1932e-42
SLC17A5	471.101	-4.88934	0.350092	-13.9659	2.51868e-44	2.22693e-42
PIP5K2B	1612.83	-3.14597	0.22573	-13.9369	3.78079e-44	3.31218e-42
TNS1	3254.73	-4.98931	0.358405	-13.9209	4.73008e-44	4.10614e-42
CLEC16A	432.765	-3.34214	0.240593	-13.8913	7.15697e-44	6.15693e-42
ZCCHC14	618.713	-2.17351	0.156504	-13.8879	7.49577e-44	6.39081e-42
GNL1	690.728	4.91089	0.354677	13.8461	1.34318e-43	1.13504e-41
SLC22A8	2526.83	6.45972	0.466923	13.8347	1.57443e-43	1.31879e-41
AC097382.3-1	659.922	-3.38621	0.246823	-13.7192	7.79333e-43	6.47118e-41
UBE4A	893.672	-2.3978	0.174819	-13.7159	8.15817e-43	6.71572e-41
IGFBP5	15676.3	-4.57866	0.336129	-13.6217	2.97519e-42	2.42821e-40
AURKAIP1	961.47	4.35839	0.320768	13.5874	4.7582e-42	3.85051e-40
ASB1	457.195	-2.80883	0.207756	-13.5199	1.19346e-41	9.57674e-40
FBXL18	216.739	-5.37163	0.398272	-13.4873	1.85686e-41	1.47216e-39
HELZ	643.869	-2.58728	0.191835	-13.487	1.86545e-41	1.47216e-39
C6orf15	547.695	8.93512	0.662564	13.4857	1.89942e-41	1.48668e-39
DTX4	1471.86	-4.48645	0.332763	-13.4824	1.98523e-41	1.54122e-39
IGF1R	1984.46	-3.30033	0.245356	-13.4512	3.02927e-41	2.33279e-39
TAF9B	836.468	9.59022	0.718967	13.3389	1.37514e-40	1.0505e-38
EXOSC2	1189.78	2.12532	0.159796	13.3002	2.30759e-40	1.74882e-38
MKNK2	4397.14	-2.9876	0.225503	-13.2486	4.59565e-40	3.45542e-38
GNA13	572.497	-3.04264	0.230043	-13.2264	6.17609e-40	4.60746e-38
C6orf134	288.541	6.24337	0.472207	13.2217	6.57803e-40	4.86927e-38
SLC25A43	394.462	-5.8277	0.440998	-13.2148	7.20855e-40	5.29496e-38
VARS	1262.5	11.3467	0.859108	13.2075	7.93822e-40	5.78642e-38
ATG4B	635.124	4.18271	0.317945	13.1554	1.58341e-39	1.14545e-37
SNX27	576.621	-2.87674	0.218688	-13.1545	1.60237e-39	1.15045e-37
CYP4V2	1125.47	-2.26589	0.172596	-13.1282	2.26879e-39	1.61677e-37
IBRDC2	400.667	-4.43499	0.3381	-13.1174	2.61798e-39	1.85179e-37
PPPDE1	558.25	-3.15476	0.24062	-13.1109	2.85012e-39	2.00116e-37
FAM35B	149.322	4.93978	0.378554	13.0491	6.43341e-39	4.48413e-37
CLN6	408.823	-2.56571	0.196659	-13.0465	6.65071e-39	4.602e-37
OPLAH	1345.24	3.08806	0.237583	12.9978	1.25859e-38	8.64625e-37
RINL	177.103	-5.82092	0.447882	-12.9966	1.27961e-38	8.72784e-37
SLC35E1	889.505	-3.6826	0.283369	-12.9957	1.2934e-38	8.75934e-37
GDF11	3509.12	3.81512	0.293795	12.9856	1.47605e-38	9.92589e-37
SUMO4	463.672	8.93276	0.688075	12.9822	1.54289e-38	1.03028e-36
TNFRSF25	278.357	-2.67808	0.20643	-12.9733	1.73356e-38	1.14956e-36
TRAPPC2L	3070.51	2.92059	0.225185	12.9697	1.81673e-38	1.19641e-36
PPPDE2	211.702	-6.37617	0.492444	-12.948	2.41123e-38	1.57705e-36
AIDA	529.379	-2.57007	0.198794	-12.9283	3.11536e-38	2.02371e-36
FRMD8	593.504	-2.86865	0.222948	-12.8669	6.91171e-38	4.45946e-36
CHGA	10820.2	5.39053	0.419308	12.8558	7.98249e-38	5.11576e-36
SCG5	7393.77	5.95397	0.463621	12.8423	9.49894e-38	6.04702e-36
RCAN2	630.967	-9.08135	0.708239	-12.8224	1.22774e-37	7.76404e-36
DLSTP	1571.26	-2.67939	0.209005	-12.8197	1.27156e-37	7.98822e-36
TMEM106A	158.814	5.61491	0.43889	12.7934	1.78426e-37	1.11359e-35
MTHFR	509.247	-2.92967	0.229196	-12.7824	2.05594e-37	1.27482e-35
PARVA	3586.05	-1.879	0.147115	-12.7723	2.34177e-37	1.44268e-35
ERC1	557.437	-3.54208	0.277349	-12.7712	2.37463e-37	1.45355e-35
NPAL3	858.236	-3.79249	0.297395	-12.7524	3.02463e-37	1.83963e-35
SNX29	578.698	-3.03606	0.239306	-12.6869	6.98946e-37	4.2242e-35
MLL	885.548	-2.78801	0.220274	-12.657	1.02328e-36	6.1455e-35
LIFR	1247.1	-5.00912	0.3968	-12.6238	1.56118e-36	9.31735e-35
GPD2	814.353	-2.67214	0.211695	-12.6226	1.58494e-36	9.40037e-35
OTUD3	235.606	-3.00524	0.238419	-12.6049	1.98447e-36	1.16566e-34
RP11-345P4.4	941.133	-3.29192	0.261167	-12.6047	1.98977e-36	1.16566e-34
CCNL2	2211.58	3.35011	0.266109	12.5892	2.42007e-36	1.4091e-34
ARHGAP1	1709.64	-2.21971	0.1764	-12.5834	2.60671e-36	1.50858e-34
KIAA0226	648.137	-3.02497	0.241235	-12.5395	4.53785e-36	2.61036e-34
ALOXE3	218.569	6.5682	0.52407	12.5331	4.92311e-36	2.81502e-34
HAS3	496.753	2.88731	0.230459	12.5285	5.21257e-36	2.96279e-34
FOXK2	876.89	-2.22131	0.177364	-12.524	5.51978e-36	3.11884e-34
LIMD1	972.171	-5.60482	0.448092	-12.5082	6.73464e-36	3.78289e-34
SRRD	726.315	3.0272	0.242516	12.4825	9.30702e-36	5.19724e-34
2019-09-02	6085.87	-2.49945	0.200298	-12.4787	9.7564e-36	5.41651e-34
C14orf43	589.715	-3.57438	0.286491	-12.4764	1.00409e-35	5.54221e-34
KIF13B	1631.05	-3.27776	0.262996	-12.4632	1.18563e-35	6.50667e-34
SPRY1	1660.47	-2.66867	0.21415	-12.4617	1.20844e-35	6.59393e-34
PIGR	30157.8	-5.07435	0.407348	-12.457	1.28054e-35	6.94765e-34
MAZ	1746.55	-4.95071	0.398534	-12.4223	1.97792e-35	1.06707e-33
BMPR2	1033.14	-3.30674	0.266303	-12.4172	2.10709e-35	1.13037e-33
RAD50	806.789	-2.82971	0.22817	-12.4018	2.55597e-35	1.36352e-33
COQ3	747.849	2.78343	0.224791	12.3823	3.26054e-35	1.72972e-33
C3orf14	683.897	2.97972	0.240705	12.3791	3.39043e-35	1.78868e-33
SLC24A1	222.072	-4.21329	0.340636	-12.3689	3.85092e-35	2.02046e-33
EXPH5	2017.55	3.67156	0.297006	12.3619	4.20154e-35	2.19238e-33
ZCCHC3	619.246	-2.21924	0.179886	-12.3369	5.73049e-35	2.97394e-33
NCLN	882.646	-2.39698	0.194447	-12.3272	6.46517e-35	3.33708e-33
EXOC8	265.648	-3.19665	0.259395	-12.3235	6.76975e-35	3.4755e-33
STK40	1125.77	-2.89367	0.23548	-12.2884	1.04532e-34	5.33782e-33
RNF44	900.024	-2.88385	0.234727	-12.2859	1.078e-34	5.47542e-33
LRIG1	4150.57	-1.87383	0.152634	-12.2766	1.20932e-34	6.10995e-33
RGP1	634.869	-4.12979	0.336793	-12.2621	1.44733e-34	7.27397e-33
RDH12	259.103	5.21571	0.425933	12.2454	1.7783e-34	8.89055e-33
PON1	2414.73	10.0948	0.825333	12.2312	2.11726e-34	1.05301e-32
GMPPB	371.271	6.60874	0.540645	12.2238	2.31956e-34	1.14764e-32
CXCL17	16943.4	-5.31586	0.436037	-12.1913	3.45783e-34	1.702e-32
SLC25A11	2943.19	1.7223	0.141354	12.1843	3.76943e-34	1.84586e-32
TNFRSF19	1579.57	-3.02005	0.247889	-12.1831	3.826e-34	1.864e-32
DEM1	680.898	3.01434	0.247443	12.1819	3.87955e-34	1.8805e-32
HSD17B8	991.794	11.0244	0.906292	12.1643	4.81454e-34	2.32192e-32
KRT9	5112.33	13.922	1.14616	12.1466	5.97829e-34	2.86868e-32
PLEKHA1	518.182	-2.72656	0.224954	-12.1205	8.22066e-34	3.92495e-32
PPM1H	997.402	-4.00588	0.33147	-12.0852	1.26459e-33	6.00774e-32
DNAJC15	527.767	-6.11622	0.506337	-12.0793	1.35801e-33	6.41961e-32
MAX	1369.39	-2.24184	0.185722	-12.071	1.50347e-33	7.07223e-32
B3GNT7	3325.01	-5.0496	0.418566	-12.0641	1.63525e-33	7.65442e-32
UBXN2B	507.327	-2.30729	0.191423	-12.0534	1.86085e-33	8.66795e-32
PGRMC1	3897.39	-2.01263	0.167186	-12.0383	2.23583e-33	1.0364e-31
LDOC1L	820.56	-4.04467	0.336126	-12.0332	2.37833e-33	1.09714e-31
GCSH	1011.28	2.4059	0.200011	12.0289	2.50547e-33	1.15023e-31
C10orf128	260.999	-6.34253	0.527539	-12.0229	2.69497e-33	1.23131e-31
FLOT1	2137.18	14.5267	1.20848	12.0207	2.76751e-33	1.25843e-31
RFFL	496.907	-3.09682	0.257952	-12.0054	3.32833e-33	1.50626e-31
PDPK1	891.606	-4.15313	0.346182	-11.997	3.68612e-33	1.66032e-31
AP000577.5-1	1256.77	3.294	0.274785	11.9875	4.13044e-33	1.85172e-31
CYP2F1	4890.81	5.88357	0.491848	11.9622	5.60681e-33	2.50184e-31
GOLGA3	973.576	-3.11026	0.260042	-11.9606	5.71491e-33	2.53822e-31
GCDH	1361.63	2.09322	0.175068	11.9566	5.99522e-33	2.65039e-31
IRS2	1191.42	-4.74727	0.397332	-11.9479	6.66243e-33	2.93178e-31
KIAA1267	984.343	-1.73185	0.145033	-11.9411	7.22835e-33	3.16622e-31
ZNF142	354.334	-3.18632	0.266951	-11.936	7.68619e-33	3.35139e-31
KLHL3	309.6	-4.86637	0.408118	-11.9239	8.88275e-33	3.85552e-31
SPTLC2	1224.25	-2.65088	0.22233	-11.9232	8.96049e-33	3.87166e-31
MGAT5	1725.11	-4.11324	0.345038	-11.9211	9.18595e-33	3.9512e-31
GLT8D3	292.973	-2.76761	0.232315	-11.9132	1.01054e-32	4.32718e-31
CLCN7	1226.61	-1.94817	0.163617	-11.9069	1.09003e-32	4.64675e-31
C5orf16	425.42	3.93873	0.331952	11.8654	1.79068e-32	7.59963e-31
LEPROTL1	2619.43	1.72041	0.145287	11.8415	2.38235e-32	1.0066e-30
DTYMK	779.954	10.6643	0.901454	11.8301	2.72677e-32	1.14705e-30
SLC39A7	1773.15	14.2574	1.20589	11.8231	2.96444e-32	1.24156e-30
TAF8	387.253	-2.99616	0.253434	-11.8223	2.9954e-32	1.24904e-30
FLNB	3534.69	-2.48562	0.210312	-11.8187	3.12377e-32	1.29691e-30
ZSWIM5	218.748	-3.06672	0.260085	-11.7912	4.3327e-32	1.79104e-30
RC3H1	410.533	-3.21495	0.272826	-11.7839	4.72552e-32	1.945e-30
SNRPD1	2316.68	2.46681	0.209391	11.7809	4.89635e-32	2.00666e-30
NHLRC3	334.72	-2.50003	0.212228	-11.78	4.9522e-32	2.02088e-30
PPA1	3535.84	-13.3424	1.13318	-11.7743	5.29383e-32	2.1511e-30
ASXL2	660.026	-2.38161	0.203076	-11.7277	9.19363e-32	3.71991e-30
PDCD6	1231.36	-2.62551	0.224447	-11.6977	1.30972e-31	5.27702e-30
MAP3K7IP3	426.829	-2.73978	0.234365	-11.6902	1.43002e-31	5.7375e-30
ACAP2	869.836	-2.07529	0.177587	-11.6861	1.50164e-31	5.99967e-30
NDUFB9	5125.16	2.46499	0.21098	11.6835	1.54735e-31	6.1565e-30
ATM	805.135	-3.04336	0.260695	-11.674	1.73072e-31	6.85753e-30
C1orf56	121.285	-4.32053	0.370277	-11.6684	1.84955e-31	7.29807e-30
MTR	494.603	-3.51091	0.300969	-11.6653	1.91619e-31	7.52993e-30
KLC3	596.855	3.4557	0.296732	11.6459	2.4085e-31	9.42572e-30
RBM9	1495.94	-3.12159	0.26815	-11.6412	2.54317e-31	9.91215e-30
KLF12	253.783	-4.2159	0.362277	-11.6372	2.66563e-31	1.03472e-29
ST6GAL1	2120.36	-5.01033	0.430869	-11.6284	2.95444e-31	1.14218e-29
CYP4B1	7612.63	-13.1566	1.13377	-11.6043	3.91749e-31	1.50839e-29
TRA2A	3343.62	1.90747	0.164483	11.5968	4.27868e-31	1.64085e-29
TMX4	1770.03	-2.54288	0.219707	-11.574	5.58466e-31	2.12462e-29
MTDH	1399.76	-2.54755	0.220105	-11.5742	5.5665e-31	2.12462e-29
CHM	305.836	-3.2823	0.283644	-11.5719	5.72117e-31	2.16791e-29
PPP1R11	1416.48	12.1073	1.04774	11.5557	6.91023e-31	2.60814e-29
MECP2	1425.37	-2.71369	0.234898	-11.5526	7.16024e-31	2.69186e-29
PPP1R10	1367.04	13.8822	1.20237	11.5457	7.75647e-31	2.90457e-29
FOXO3	1306.13	-3.65322	0.316602	-11.5388	8.40563e-31	3.13537e-29
SRGAP3	703.331	-4.14281	0.359442	-11.5257	9.7931e-31	3.63869e-29
SCARA5	1205.16	-4.3189	0.374763	-11.5244	9.94535e-31	3.68094e-29
UBE3C	1483.57	-1.93869	0.168435	-11.51	1.17428e-30	4.32941e-29
RAD54L	233.446	4.25371	0.369616	11.5085	1.19581e-30	4.39183e-29
SLC37A3	747.704	-2.4346	0.211631	-11.504	1.259e-30	4.60619e-29
TPM2	2001.71	-14.3764	1.25054	-11.4962	1.3792e-30	5.0267e-29
LYRM2	711.2	-3.44719	0.300511	-11.4711	1.84335e-30	6.66747e-29
KCNJ15	2401.05	3.66993	0.319927	11.4711	1.84229e-30	6.66747e-29
TRIM25	1130.71	-4.16531	0.363147	-11.47	1.86562e-30	6.72258e-29
RING1	2173.92	14.5513	1.26986	11.459	2.11897e-30	7.6068e-29
WDR32	512.956	-2.30169	0.200919	-11.4558	2.1993e-30	7.86558e-29
SNX30	293.578	-5.09756	0.445359	-11.446	2.46361e-30	8.77799e-29
RSAD2	362.625	-4.24083	0.370575	-11.4439	2.523e-30	8.95618e-29
PRMT1	1323.81	-13.7795	1.20456	-11.4394	2.65566e-30	9.39218e-29
SMPDL3B	677.234	3.33829	0.292127	11.4275	3.04689e-30	1.07361e-28
BAT4	808.439	4.85726	0.425177	11.4241	3.16922e-30	1.1126e-28
COQ2	1949.69	3.84228	0.336492	11.4186	3.37457e-30	1.18036e-28
THUMPD1	934.639	-3.13458	0.274785	-11.4074	3.8407e-30	1.3385e-28
IL6ST	3757.78	-3.67991	0.322638	-11.4057	3.9153e-30	1.35954e-28
PDK3	393.615	2.77833	0.243668	11.4021	4.08034e-30	1.41171e-28
SEH1L	1095.34	2.20087	0.193607	11.3677	6.05787e-30	2.08833e-28
KCTD18	291.156	-4.44283	0.391331	-11.3531	7.15505e-30	2.45768e-28
MRPS18B	1332.57	13.8452	1.22079	11.3412	8.20465e-30	2.80811e-28
PHC3	598.732	-2.89774	0.255519	-11.3406	8.25614e-30	2.81564e-28
CCKBR	824.556	7.7009	0.679528	11.3327	9.03529e-30	3.07039e-28
MOBKL1A	352.696	-3.09017	0.272986	-11.3199	1.04621e-29	3.54264e-28
DCP1A	427.431	-2.46155	0.217615	-11.3115	1.15064e-29	3.88248e-28
DCTN5	731.575	-2.0293	0.179618	-11.2978	1.34521e-29	4.52304e-28
GHRL	611.008	5.02386	0.444805	11.2945	1.39652e-29	4.67907e-28
TOR3A	719.401	-2.20751	0.195799	-11.2744	1.75644e-29	5.86444e-28
AGMAT	417.545	5.13307	0.455566	11.2674	1.90002e-29	6.3217e-28
TTC28	535.267	-4.06714	0.361235	-11.259	2.09169e-29	6.93525e-28
PLXNA1	1856.79	-3.07159	0.272941	-11.2537	2.22172e-29	7.3409e-28
VANGL2	421.129	-3.37227	0.299822	-11.2476	2.38092e-29	7.83981e-28
SLURP1	632.82	9.55575	0.851781	11.2185	3.30658e-29	1.08504e-27
TOR1A	612.528	-2.61054	0.232954	-11.2062	3.79975e-29	1.2426e-27
EXDL2	539.767	-3.15463	0.282217	-11.178	5.22378e-29	1.69666e-27
PYGL	768.309	-3.56801	0.319191	-11.1783	5.20731e-29	1.69666e-27
OCA2	194.07	5.35989	0.480075	11.1647	6.06942e-29	1.96464e-27
POLD1	1252.73	2.38941	0.214026	11.1641	6.10918e-29	1.97083e-27
TPPP2	170.756	3.82237	0.342612	11.1566	6.65019e-29	2.13814e-27
GATAD2B	496.37	-3.95291	0.354649	-11.146	7.49208e-29	2.40073e-27
HMGXB4	379.378	-2.17121	0.19529	-11.1178	1.02734e-28	3.28095e-27
PCGF3	994.672	-2.18637	0.196966	-11.1002	1.25152e-28	3.9836e-27
AFAP	846.263	-3.32216	0.299678	-11.0858	1.47083e-28	4.66609e-27
UCK1	694.666	-2.1199	0.191356	-11.0783	1.59842e-28	5.05407e-27
UBE2B	3581.29	2.3821	0.215198	11.0694	1.76662e-28	5.56748e-27
KIAA0240	577.394	-2.55937	0.231234	-11.0683	1.78705e-28	5.61333e-27
NEIL2	358.983	-2.92027	0.264151	-11.0553	2.06703e-28	6.47149e-27
PTPRJ	928.178	-3.47274	0.314185	-11.0532	2.11639e-28	6.60438e-27
FOXO1A	1064.65	-3.24597	0.293985	-11.0413	2.41581e-28	7.51418e-27
ZNF445	357.928	-3.19863	0.289738	-11.0398	2.45672e-28	7.61664e-27
BCMO1	123.758	-4.36427	0.396337	-11.0115	3.36317e-28	1.03932e-26
SLC44A4	2271.81	11.7298	1.0669	10.9943	4.0728e-28	1.25455e-26
AC147362.2	5008.27	5.19417	0.472459	10.9939	4.0885e-28	1.25534e-26
MRPL49	999.821	-13.3745	1.21674	-10.9921	4.17101e-28	1.27657e-26
AC010834.19	1132.84	2.95549	0.268885	10.9917	4.19098e-28	1.27858e-26
TRAM2	537.242	-4.81082	0.437869	-10.9869	4.41892e-28	1.34383e-26
C19orf6	3711.13	-2.31619	0.210997	-10.9774	4.90981e-28	1.48837e-26
AGPAT6	857.093	-13.1525	1.20021	-10.9585	6.05228e-28	1.8289e-26
SEPN1	1928.55	-13.3606	1.21938	-10.9569	6.15862e-28	1.85516e-26
RWDD4A	1175.34	2.08093	0.190127	10.9449	7.02659e-28	2.10997e-26
FAM20B	995.175	-2.29481	0.209835	-10.9362	7.73373e-28	2.31503e-26
USP22	3443.11	-3.95469	0.362052	-10.923	8.95099e-28	2.67103e-26
CXCL13	1094.94	-10.6759	0.977422	-10.9225	8.99694e-28	2.67638e-26
RHBDD1	405.06	-3.40999	0.312983	-10.8951	1.21581e-27	3.60553e-26
NDST1	1614.48	-3.8221	0.351681	-10.8681	1.63595e-27	4.83644e-26
FAM120C	223.262	-2.6492	0.244153	-10.8505	1.98269e-27	5.84344e-26
SLC7A9	327.427	5.47085	0.505335	10.8262	2.58711e-27	7.60132e-26
TGFBR2	3357.76	-5.11904	0.473732	-10.8058	3.23206e-27	9.46717e-26
CYB5R4	1102.94	2.57401	0.238219	10.8052	3.25106e-27	9.49369e-26
UBR2	901.664	-2.08272	0.192817	-10.8015	3.38523e-27	9.85536e-26
COL6A1	5457.16	-5.46706	0.506353	-10.797	3.5582e-27	1.03274e-25
DDX54	1015.03	-13.3964	1.24124	-10.7928	3.72431e-27	1.07768e-25
KIAA0182	1065.82	-1.93302	0.179492	-10.7694	4.8006e-27	1.38492e-25
RBM22	733.357	-12.9274	1.20042	-10.7691	4.81551e-27	1.38504e-25
RRAS2	439.09	-3.95591	0.367989	-10.7501	5.92176e-27	1.6981e-25
KIAA0649	514.954	-4.98633	0.463967	-10.7472	6.11044e-27	1.74696e-25
CDK5	799.499	2.13	0.19836	10.7381	6.74479e-27	1.92257e-25
OAZ2	6450.94	1.72811	0.160982	10.7348	6.99064e-27	1.98672e-25
EHD4	872.068	-4.47305	0.41693	-10.7285	7.47679e-27	2.11857e-25
TBC1D2B	1015.13	-2.98633	0.278598	-10.7192	8.2759e-27	2.33806e-25
KIAA1632	473.145	-2.5806	0.241033	-10.7064	9.49665e-27	2.67503e-25
CTNND1	5981.71	-1.60117	0.149699	-10.6959	1.06376e-26	2.98761e-25
ACACA	1350.88	-2.6488	0.247752	-10.6914	1.11727e-26	3.12867e-25
DDX18	836.999	-11.2703	1.05426	-10.6902	1.13087e-26	3.15751e-25
SKIV2L	676.469	12.867	1.20367	10.6898	1.13639e-26	3.16366e-25
C16orf59	248.983	4.56204	0.426856	10.6875	1.16442e-26	3.23229e-25
TEP1	1955.81	2.64499	0.247711	10.6777	1.29375e-26	3.58087e-25
SGSM2	2230.52	-1.90221	0.178356	-10.6653	1.47994e-26	4.08438e-25
NXNL2	1528.2	4.7063	0.441556	10.6584	1.59243e-26	4.38216e-25
SH3PXD2A	1949.35	-4.03602	0.378981	-10.6497	1.74969e-26	4.80108e-25
EVI5	416.814	-2.33643	0.21953	-10.6429	1.88257e-26	5.15091e-25
POLR2F	1794.74	1.87179	0.176057	10.6317	2.12158e-26	5.78829e-25
GLMN	373.37	2.27881	0.21435	10.6312	2.13304e-26	5.80297e-25
NOXO1	932.598	5.0177	0.472194	10.6264	2.24721e-26	6.09621e-25
AGGF1	670.871	-2.19251	0.206498	-10.6175	2.46968e-26	6.68074e-25
ADAT1	167.449	-3.4466	0.324632	-10.6169	2.48579e-26	6.70532e-25
C14orf1	850.459	-2.22087	0.209275	-10.6122	2.61407e-26	7.03148e-25
TMEM30B	1373.36	-12.8706	1.21302	-10.6104	2.66547e-26	7.14959e-25
GIT2	800.453	-2.87443	0.270969	-10.6079	2.737e-26	7.3209e-25
NR2C2AP	548.736	2.01479	0.190148	10.5959	3.11459e-26	8.30761e-25
AMN1	548.866	2.57887	0.24367	10.5835	3.5554e-26	9.45697e-25
TBC1D14	1592.76	-2.82335	0.266854	-10.5801	3.68432e-26	9.77265e-25
MAGT1	1198.77	3.00633	0.284601	10.5633	4.40837e-26	1.16608e-24
RAB2	5518.33	2.59556	0.245832	10.5582	4.65266e-26	1.22511e-24
PSMB8	502.767	10.0164	0.94869	10.5582	4.65717e-26	1.22511e-24
UBXD2	2459.19	-1.9084	0.180929	-10.5478	5.19928e-26	1.36395e-24
MAFG	282.934	-3.27105	0.310245	-10.5435	5.44626e-26	1.42483e-24
ADAM33	788.872	-6.46751	0.613585	-10.5405	5.61881e-26	1.46596e-24
C18orf25	413.099	-2.73359	0.259567	-10.5313	6.19398e-26	1.61162e-24
MOBKL2A	588.262	-3.66963	0.34916	-10.5099	7.77836e-26	2.01836e-24
SEC61G	2093.38	2.40634	0.229024	10.5069	8.02586e-26	2.07694e-24
TAP1	833.44	13.168	1.25338	10.506	8.10172e-26	2.0909e-24
SLC35A5	745.188	-1.91556	0.182343	-10.5052	8.17443e-26	2.10398e-24
VPS16	1978.39	2.16859	0.20644	10.5047	8.21848e-26	2.10963e-24
CCDC93	719.461	-2.18328	0.207851	-10.5041	8.27356e-26	2.11404e-24
SERINC4	577.048	12.6377	1.20313	10.504	8.27994e-26	2.11404e-24
LCTL	120.635	5.92862	0.564491	10.5026	8.40265e-26	2.13965e-24
MAP3K3	909.697	-2.41548	0.230202	-10.4929	9.31473e-26	2.36559e-24
NFAT5	1298.76	-3.3807	0.32244	-10.4848	1.01509e-25	2.57111e-24
NTN1	1980.29	-5.46429	0.521764	-10.4727	1.15279e-25	2.91217e-24
JAM3	1244.58	-3.55145	0.339122	-10.4725	1.15599e-25	2.91255e-24
SRC	690.375	-2.59883	0.248478	-10.459	1.33272e-25	3.34898e-24
ATP6V0B	6510.01	1.87376	0.179198	10.4563	1.37066e-25	3.43528e-24
CXorf56	365.392	-2.13343	0.204041	-10.4559	1.37679e-25	3.44162e-24
ATF6	594.831	-3.00669	0.287818	-10.4465	1.52008e-25	3.78988e-24
C13orf27	395.546	2.83143	0.271079	10.445	1.54425e-25	3.84013e-24
PTRH2	362.392	9.55959	0.915864	10.4378	1.66657e-25	4.13352e-24
HSF1	1669.08	2.72341	0.26095	10.4365	1.68892e-25	4.1781e-24
SLC25A4	815.995	-11.2207	1.07627	-10.4255	1.89583e-25	4.67786e-24
GTPBP1	1066.57	-2.23385	0.214324	-10.4228	1.95127e-25	4.80223e-24
C15orf17	1556.28	-2.61202	0.250627	-10.422	1.96859e-25	4.83241e-24
DDX25	193.928	3.79397	0.364224	10.4166	2.08332e-25	5.08788e-24
TNFRSF14	1201.26	-4.00403	0.384386	-10.4167	2.08036e-25	5.08788e-24
DIDO1	1485.15	-2.64623	0.254094	-10.4144	2.13146e-25	5.19218e-24
SOCS4	341.599	-2.03061	0.195093	-10.4084	2.26928e-25	5.51384e-24
KIAA1143	715.421	2.87395	0.276206	10.4051	2.35079e-25	5.69738e-24
COG3	715.204	-1.63763	0.15743	-10.4023	2.42081e-25	5.85223e-24
KIAA2018	375.581	-3.33113	0.320889	-10.381	3.02697e-25	7.29912e-24
NLE1	757.286	2.2186	0.213835	10.3753	3.21348e-25	7.72936e-24
CD8A	604.698	-6.95486	0.672234	-10.3459	4.36842e-25	1.04809e-23
CCDC6	1029.58	-1.90399	0.184065	-10.3441	4.44928e-25	1.06482e-23
ROD1	1051.73	-2.78877	0.269624	-10.3432	4.49444e-25	1.07294e-23
SCAMP2	931.295	-2.56555	0.248111	-10.3403	4.62979e-25	1.10249e-23
SLC34A3	770.751	5.0068	0.484336	10.3374	4.77071e-25	1.13322e-23
RAC1	3684.72	-2.49571	0.241505	-10.334	4.94419e-25	1.17152e-23
ADAM19	361.598	-4.83429	0.467897	-10.332	5.05218e-25	1.19414e-23
GPR146	296.975	-4.19319	0.406096	-10.3256	5.39635e-25	1.27234e-23
XRCC4	438.316	2.6396	0.255771	10.3202	5.7111e-25	1.34323e-23
TGM7	350.596	8.29513	0.804289	10.3136	6.11593e-25	1.43492e-23
ZNF641	468.183	-2.66955	0.258959	-10.3088	6.43172e-25	1.50531e-23
TANC2	543.326	-2.07724	0.201604	-10.3036	6.79038e-25	1.58536e-23
DNAJA5	652.492	-2.02968	0.197163	-10.2944	7.46561e-25	1.73876e-23
LRRC2	131.241	-6.79883	0.661453	-10.2786	8.79639e-25	2.04372e-23
NDUFA4L2	395.833	-3.42807	0.333727	-10.2721	9.41442e-25	2.182e-23
AL353715.21	1642.27	14.1468	1.37813	10.2653	1.01044e-24	2.33624e-23
PDLIM5	2011.25	-2.10544	0.205314	-10.2547	1.12688e-24	2.59918e-23
TOMM40	512.089	-12.4091	1.21096	-10.2473	1.21676e-24	2.79973e-23
DEF8	1092.5	-1.54668	0.150969	-10.245	1.24599e-24	2.86009e-23
GNL3L	1124.74	1.60317	0.156537	10.2415	1.2927e-24	2.9602e-23
DHDH	530.849	7.24654	0.708054	10.2345	1.38976e-24	3.17483e-23
NEU1	450.737	12.2815	1.20188	10.2185	1.63806e-24	3.73314e-23
RHBDD2	2921.91	-1.75208	0.171543	-10.2137	1.72257e-24	3.91638e-23
HYI	917.034	1.98185	0.194071	10.212	1.75302e-24	3.97614e-23
ADAR	4609.91	-2.21784	0.217222	-10.21	1.78864e-24	4.04733e-23
CPB2	151.468	6.07903	0.595458	10.209	1.80728e-24	4.07983e-23
IKBKG	353.651	2.51725	0.246657	10.2055	1.87389e-24	4.22023e-23
CNNM3	944.816	-2.12099	0.208253	-10.1846	2.32198e-24	5.21708e-23
KRAS	462.064	-12.2613	1.20456	-10.1791	2.45817e-24	5.51011e-23
ZC3HAV1L	346.388	2.23007	0.219124	10.1772	2.50639e-24	5.60503e-23
PIK3CD	501.744	-2.93499	0.289099	-10.1522	3.24024e-24	7.22921e-23
TBC1D5	861.221	-2.96588	0.292304	-10.1466	3.43261e-24	7.64056e-23
TGM2	6592.8	-4.92883	0.485791	-10.146	3.45209e-24	7.66606e-23
TARBP2	1515.43	1.96231	0.193619	10.1349	3.86872e-24	8.57133e-23
F8	261.067	-4.09055	0.404058	-10.1237	4.33877e-24	9.59049e-23
PARP14	1425.96	-3.31815	0.328187	-10.1105	4.96128e-24	1.09412e-22
TSC1	641.468	-2.29286	0.227368	-10.0844	6.47878e-24	1.42548e-22
PCMTD2	1165.27	-2.85506	0.283333	-10.0767	7.00615e-24	1.53797e-22
ZBTB46	277.278	-3.26536	0.324215	-10.0716	7.37573e-24	1.61539e-22
C12orf34	435.323	-4.1953	0.417525	-10.048	9.37309e-24	2.04691e-22
SLC25A44	530.044	-2.53499	0.252292	-10.0479	9.38891e-24	2.04691e-22
SUSD3	305.905	-3.30536	0.329379	-10.0351	1.06822e-23	2.32357e-22
MMEL1	458.847	5.18756	0.517652	10.0213	1.22837e-23	2.66584e-22
SOX9	1235.03	-4.31568	0.43068	-10.0206	1.23706e-23	2.67862e-22
PELI2	259.099	-2.49808	0.24953	-10.0112	1.36132e-23	2.941e-22
DDX28	1186.76	2.65423	0.265366	10.0022	1.49118e-23	3.21429e-22
DYRK1A	1223.58	-2.27373	0.227394	-9.99906	1.53847e-23	3.30875e-22
ERCC8	270.888	3.53238	0.353361	9.99652	1.5784e-23	3.387e-22
ULK1	1117	-1.76948	0.177325	-9.9787	1.88923e-23	4.04489e-22
TP53INP2	1624.95	-4.82418	0.483802	-9.97139	2.03372e-23	4.34451e-22
EXOC6B	628.993	-2.21072	0.221749	-9.96946	2.07353e-23	4.41968e-22
BVES	114.429	-4.29527	0.43088	-9.96861	2.09127e-23	4.44755e-22
C2orf49	398.098	-2.24514	0.225303	-9.96501	2.16853e-23	4.60163e-22
AC069236.27	5423.23	1.90195	0.190903	9.9629	2.21505e-23	4.6899e-22
CATSPER2	735.214	3.82681	0.384174	9.96116	2.25421e-23	4.76227e-22
TGFBR3	756.471	-4.55577	0.45764	-9.95492	2.4001e-23	5.05928e-22
QSOX1	1992.2	-3.17137	0.318682	-9.9515	2.48415e-23	5.22492e-22
SLC31A2	449.939	-2.95348	0.296795	-9.95126	2.49008e-23	5.22588e-22
DHX16	459.201	12.308	1.23913	9.93277	2.99815e-23	6.27836e-22
ST8SIA4	237.169	-3.94351	0.397345	-9.92465	3.25241e-23	6.79589e-22
ANKDD1A	189.377	-5.26976	0.531098	-9.92239	3.32685e-23	6.93626e-22
SNX19	1378.08	-1.92553	0.194133	-9.91859	3.45587e-23	7.18957e-22
WWTR1	1236.82	-2.83361	0.285858	-9.91264	3.66808e-23	7.61445e-22
GLT8D4	149.296	-3.29393	0.332671	-9.90149	4.10135e-23	8.49541e-22
NDRG1	5603.77	-3.04865	0.308192	-9.89202	4.50815e-23	9.31782e-22
CCDC49	1097.25	1.5737	0.159106	9.89089	4.55964e-23	9.40388e-22
TGFA	319.015	-2.99721	0.303158	-9.88663	4.75765e-23	9.79112e-22
CLDN10	3755.2	-2.54311	0.257242	-9.88608	4.78389e-23	9.82395e-22
C10orf46	667.747	-2.04499	0.206871	-9.88536	4.81836e-23	9.87351e-22
ADCY6	1054.93	-2.21221	0.223931	-9.87895	5.13676e-23	1.05034e-21
PRKAB2	394.297	-2.81349	0.284938	-9.87403	5.3955e-23	1.10089e-21
FTS	2110.6	1.97402	0.199986	9.87077	5.57351e-23	1.13479e-21
TRIM27	374.406	12.0141	1.21738	9.8688	5.68421e-23	1.15486e-21
C16orf68	665.942	2.37274	0.24086	9.85114	6.77681e-23	1.37392e-21
ANKRD40	742.213	-2.97071	0.301724	-9.8458	7.14694e-23	1.44589e-21
CNGA1	127.283	-7.22791	0.735251	-9.83053	8.31767e-23	1.67919e-21
LARS2	447.525	-3.94486	0.401397	-9.82782	8.54462e-23	1.72136e-21
FAM45A	1436.35	1.93039	0.196504	9.82366	8.90512e-23	1.79001e-21
C19orf12	317.72	-4.26282	0.433943	-9.82346	8.92286e-23	1.79001e-21
GSK3B	1336.07	2.25366	0.229452	9.82192	9.06014e-23	1.81374e-21
FAM3C	2590.45	1.6379	0.166859	9.81603	9.60515e-23	1.91882e-21
MIDN	1499.36	-2.47981	0.252764	-9.81077	1.01197e-22	2.01739e-21
CYHR1	2177.48	2.11115	0.215315	9.80492	1.07234e-22	2.13329e-21
NFYC	647.881	-11.7868	1.20221	-9.80424	1.07962e-22	2.1433e-21
HNRPA2B1	21810.1	1.30532	0.133383	9.7863	1.28928e-22	2.55422e-21
ACTN4	6031.02	-1.94465	0.1988	-9.78194	1.34607e-22	2.66121e-21
ZNF710	331.308	-1.71501	0.175403	-9.77754	1.40583e-22	2.77362e-21
TRIM39	596.227	11.7227	1.20004	9.76863	1.53508e-22	3.02237e-21
SUFU	434.36	-2.89475	0.296641	-9.75843	1.69761e-22	3.33549e-21
PTPN21	423.629	-2.43557	0.249741	-9.7524	1.80152e-22	3.53239e-21
PBX2	631.751	5.76477	0.591464	9.74661	1.90738e-22	3.73229e-21
TSPAN9	746.766	-3.62561	0.372422	-9.73522	2.13355e-22	4.16631e-21
LPCAT4	3319.41	2.58434	0.266025	9.71466	2.61109e-22	5.08843e-21
CCL5	1095.55	-6.95389	0.715936	-9.713	2.65401e-22	5.16154e-21
LRRC47	1093.37	-1.73204	0.178341	-9.71193	2.68206e-22	5.20549e-21
LIAS	1335.37	2.9604	0.304959	9.70752	2.80067e-22	5.42466e-21
NOB1	832.335	-1.41571	0.145984	-9.69766	3.08487e-22	5.96305e-21
DCBLD2	739.076	-2.73376	0.282044	-9.69269	3.23895e-22	6.24823e-21
BCL2	475.41	-5.04949	0.52155	-9.6817	3.60684e-22	6.94389e-21
ZHX3	546.543	-2.7286	0.281933	-9.67819	3.73257e-22	7.17149e-21
RFX7	348.937	-2.21899	0.229401	-9.67297	3.92822e-22	7.53225e-21
LRRC68	2020.9	1.47411	0.152414	9.67174	3.9755e-22	7.60763e-21
KIAA1731	864.004	1.84935	0.19123	9.67081	4.01209e-22	7.66228e-21
CYP1A1	126.618	4.57162	0.473069	9.66375	4.29816e-22	8.19225e-21
C4orf27	1192.24	2.256	0.233475	9.66273	4.3412e-22	8.25779e-21
ELF4	256.591	-4.36316	0.452872	-9.63443	5.72084e-22	1.08605e-20
NKAP	270.313	-2.99458	0.311093	-9.626	6.21019e-22	1.17661e-20
CARKD	949.005	-1.40392	0.145889	-9.6232	6.38172e-22	1.20671e-20
TBCE	1175.95	1.4598	0.15172	9.62167	6.47733e-22	1.22237e-20
PHF5A	300.818	-11.6416	1.21077	-9.615	6.91065e-22	1.30157e-20
FUNDC2	1040.1	-1.70721	0.177587	-9.6134	7.01899e-22	1.31938e-20
ZBTB41	184.448	-3.24974	0.338089	-9.61208	7.11002e-22	1.33386e-20
AC004985.2-1	554.898	-11.5631	1.20306	-9.61142	7.15574e-22	1.33981e-20
SGPL1	2379.1	-3.56842	0.371585	-9.60323	7.74743e-22	1.44775e-20
NPR1	2490.94	4.22126	0.4396	9.60249	7.80379e-22	1.45544e-20
ATXN1	561.794	-2.63434	0.274398	-9.60046	7.95893e-22	1.48148e-20
ACYP2	1347.33	2.38457	0.248719	9.58741	9.03222e-22	1.67799e-20
UBA5	868.146	-1.8278	0.190856	-9.57687	1.00029e-21	1.85472e-20
HCLS1	1270.71	-3.80117	0.397023	-9.57418	1.02672e-21	1.90003e-20
EVC	465.236	-3.25365	0.339851	-9.57375	1.03092e-21	1.90411e-20
PAFAH1B2	1059.94	-3.14959	0.329289	-9.5648	1.1242e-21	2.0724e-20
C12orf10	2322.22	2.06545	0.216024	9.56121	1.16392e-21	2.14108e-20
ZBTB4	2541.62	-3.09417	0.323623	-9.56103	1.16594e-21	2.14108e-20
SLC7A1	761.887	-3.93182	0.411711	-9.54995	1.29755e-21	2.37819e-20
CDC7	397.832	2.84174	0.297961	9.53728	1.46628e-21	2.68228e-20
MKRN2	884.734	-1.42625	0.149786	-9.52187	1.70094e-21	3.1056e-20
MGST2	815.871	-2.75715	0.28964	-9.51923	1.74473e-21	3.17946e-20
GIPC1	1251.12	-2.59199	0.272627	-9.50747	1.95347e-21	3.55309e-20
ROR1	251.672	-4.47378	0.470852	-9.50146	2.06977e-21	3.75746e-20
CCBL1	222.737	-2.45804	0.258876	-9.49504	2.20123e-21	3.98854e-20
AXIN2	799.403	-2.22446	0.23431	-9.49367	2.23046e-21	4.03384e-20
IL34	323.82	-8.89542	0.938302	-9.48034	2.53446e-21	4.57496e-20
2019-09-12	929.159	9.19456	0.97007	9.47824	2.58608e-21	4.65933e-20
RSPO1	227.037	-2.65794	0.280595	-9.4725	2.73222e-21	4.91336e-20
EEF2K	778.104	-3.01215	0.318531	-9.45637	3.18825e-21	5.72267e-20
CERK	1579.93	-3.39624	0.35916	-9.45605	3.19802e-21	5.72943e-20
STEAP4	1505.49	-2.82418	0.299012	-9.44502	3.55331e-21	6.35403e-20
IMMP1L	619.559	2.71986	0.28826	9.43545	3.8933e-21	6.949e-20
BTRC	536.289	-2.19375	0.232633	-9.4301	4.09691e-21	7.29877e-20
PSTK	544.129	3.29812	0.349857	9.42706	4.21736e-21	7.49936e-20
FOXK1	512.01	-3.15109	0.334328	-9.42515	4.29493e-21	7.62309e-20
C17orf95	1879.45	2.23479	0.237309	9.41719	4.63313e-21	8.20812e-20
RGS20	222.186	4.62903	0.491633	9.41561	4.70325e-21	8.31691e-20
CRIPT	918.73	2.25225	0.239474	9.40499	5.20376e-21	9.18497e-20
ZNF609	1014.27	-2.64549	0.281336	-9.40331	5.2874e-21	9.31538e-20
LBH	131.817	7.36281	0.783413	9.39837	5.54159e-21	9.74524e-20
PRPF40B	2454.1	3.19695	0.340494	9.38916	6.04828e-21	1.06167e-19
PCTP	292.117	-2.76038	0.294089	-9.38623	6.21882e-21	1.08961e-19
C17orf62	781.474	-2.57443	0.274442	-9.38059	6.56039e-21	1.14735e-19
MTMR12	760.685	-1.78833	0.190692	-9.37809	6.71764e-21	1.1727e-19
ITGB8	1107.67	-3.9196	0.418063	-9.3756	6.87812e-21	1.19852e-19
SLAMF7	357.891	-5.14351	0.54881	-9.37213	7.10832e-21	1.23638e-19
MYCL1	459.432	-11.291	1.20497	-9.37036	7.2286e-21	1.25502e-19
SYNGR1	1200.43	-1.8259	0.194864	-9.3701	7.24615e-21	1.25578e-19
C21orf57	762.062	2.57151	0.27466	9.36255	7.7837e-21	1.3465e-19
NOTCH2	2061.65	-2.88044	0.30786	-9.35633	8.25546e-21	1.42552e-19
LTV1	1284.26	1.73153	0.18508	9.3556	8.31256e-21	1.43279e-19
PTCH1	483.623	-2.74958	0.294087	-9.34953	8.80373e-21	1.51472e-19
SPOPL	343.318	-2.20891	0.236402	-9.34385	9.28918e-21	1.59537e-19
MGRN1	1000.24	-2.10462	0.225259	-9.34313	9.35246e-21	1.60335e-19
CYGB	489.446	-3.91978	0.419656	-9.34046	9.5916e-21	1.6414e-19
PNCK	318.006	-8.59402	0.920194	-9.33935	9.69272e-21	1.65574e-19
NUDT9	3423.74	2.40839	0.258216	9.32702	1.08886e-20	1.85671e-19
MEN1	674.931	-1.54898	0.166153	-9.32258	1.1355e-20	1.93277e-19
C10orf84	310.832	-9.83619	1.05552	-9.31882	1.17636e-20	1.99877e-19
CD27	217.258	-3.95207	0.424582	-9.30814	1.30088e-20	2.20641e-19
DDX6	3917.93	1.66449	0.17883	9.30766	1.30684e-20	2.21259e-19
C9orf167	187.977	-4.11292	0.442017	-9.30487	1.34152e-20	2.26728e-19
TNFSF10	1666.1	-3.71882	0.399685	-9.30438	1.34774e-20	2.27377e-19
SORT1	1969.22	-1.97251	0.212142	-9.29805	1.43041e-20	2.40899e-19
CBFA2T2	546.445	-2.68857	0.28921	-9.29625	1.45485e-20	2.44584e-19
MST1	213.103	-2.89753	0.312001	-9.28694	1.58794e-20	2.66489e-19
ABHD3	3587.18	3.60352	0.388056	9.28608	1.60069e-20	2.68158e-19
TSPAN14	1575.81	-2.68094	0.288934	-9.27875	1.71484e-20	2.86777e-19
KRT17P1	1256.11	8.40413	0.90677	9.2682	1.89309e-20	3.16033e-19
TRIM35	347.004	-3.9328	0.424449	-9.26567	1.93848e-20	3.23047e-19
PPP1R9A	300.717	-3.45966	0.373756	-9.25646	2.11316e-20	3.51247e-19
STT3B	2549.3	-1.81827	0.196434	-9.25637	2.11506e-20	3.51247e-19
MMP25	207.387	-5.48115	0.593483	-9.23557	2.56923e-20	4.2593e-19
NOTCH4	112.476	6.22094	0.673907	9.23115	2.67742e-20	4.43097e-19
EIF4E	1812.05	1.76981	0.191738	9.23034	2.69768e-20	4.45677e-19
RAB24	1992.51	1.59592	0.172906	9.22995	2.7077e-20	4.4656e-19
ACVR2B	186.062	-2.73569	0.297021	-9.2104	3.24925e-20	5.3495e-19
CCNB1IP1	401.371	-2.32034	0.251971	-9.20877	3.29875e-20	5.42164e-19
PPM1F	748.811	-3.18392	0.345876	-9.20538	3.40475e-20	5.58625e-19
CAPN13	3378.9	-6.39459	0.69537	-9.19595	3.7171e-20	6.08827e-19
B3GNT4	879.592	7.31979	0.796316	9.19207	3.85366e-20	6.30113e-19
CYB561	2941.26	-3.71195	0.403894	-9.19041	3.91365e-20	6.38827e-19
SPATA2	316.451	-1.8972	0.206442	-9.18999	3.92869e-20	6.40188e-19
KPNA6	1100.9	-1.98179	0.21574	-9.18597	4.07833e-20	6.63441e-19
FAM168B	1661.4	-3.29824	0.359264	-9.18054	4.28924e-20	6.96563e-19
C10orf76	602.551	-1.86656	0.203327	-9.1801	4.30688e-20	6.9824e-19
MTMR3	1397.05	-1.87521	0.204571	-9.16654	4.88455e-20	7.90551e-19
ZDHHC18	560.202	-3.38904	0.369763	-9.16544	4.93468e-20	7.97313e-19
CHORDC1	1193.82	2.40864	0.262945	9.16022	5.17908e-20	8.3539e-19
PDE6B	259.732	-7.57095	0.826938	-9.15541	5.415e-20	8.7197e-19
HTT	1347.65	-1.83732	0.200757	-9.15198	5.59014e-20	8.98657e-19
WTIP	470.197	-2.69036	0.294221	-9.14404	6.01637e-20	9.65552e-19
UFM1	1001.46	-2.81347	0.307993	-9.13484	6.55008e-20	1.04944e-18
FANCC	130.574	-3.48917	0.382041	-9.13295	6.66556e-20	1.06616e-18
XYLT2	774.117	-2.17408	0.238116	-9.13034	6.8285e-20	1.09039e-18
AC012652.1	1462.2	-2.06907	0.22675	-9.12488	7.18138e-20	1.14482e-18
NACC1	916.935	-3.71765	0.407691	-9.11879	7.59707e-20	1.20907e-18
CPOX	1143.53	2.70216	0.296337	9.11853	7.61521e-20	1.20994e-18
ZNF605	214.408	-3.56621	0.391786	-9.10243	8.83308e-20	1.40111e-18
AC022100.7-3	1028.12	-2.83386	0.312199	-9.0771	1.11509e-19	1.76584e-18
MASTL	167.689	-2.20478	0.242976	-9.07406	1.1466e-19	1.81273e-18
TDRKH	562.247	1.76459	0.194544	9.07037	1.18612e-19	1.8721e-18
MDFIC	1127.99	-4.73396	0.52202	-9.06853	1.2063e-19	1.90083e-18
OCLN	834.044	3.05163	0.336552	9.06734	1.21961e-19	1.91862e-18
C1orf38	190.058	-5.72665	0.63163	-9.06647	1.2294e-19	1.93084e-18
MICALL1	483.776	-3.35683	0.370609	-9.05761	1.3334e-19	2.09074e-18
CLCA2	451.576	3.32327	0.366943	9.05663	1.34541e-19	2.10612e-18
NAPA	2085.32	-2.06524	0.228128	-9.05299	1.39111e-19	2.1741e-18
ENPP4	790.753	-4.08113	0.451434	-9.04037	1.56147e-19	2.43635e-18
GIMAP8	402.056	-5.33678	0.590805	-9.03307	1.66927e-19	2.6003e-18
PNKP	2619.06	2.6177	0.290018	9.02601	1.78052e-19	2.76908e-18
ADC	162.719	-3.30399	0.366345	-9.01879	1.90182e-19	2.95292e-18
CDH3	4267.72	1.58905	0.176216	9.01765	1.92167e-19	2.9789e-18
C15orf52	392.706	-4.27687	0.474365	-9.01599	1.95098e-19	3.01943e-18
PDRG1	773.337	1.26037	0.139874	9.01076	2.0464e-19	3.16198e-18
LRRC58	583.706	-2.03859	0.226293	-9.00863	2.08641e-19	3.2186e-18
RFX1	421.841	-2.36862	0.26327	-8.99692	2.32131e-19	3.56943e-18
CYP4X1	749.117	-2.66802	0.296543	-8.99708	2.31799e-19	3.56943e-18
GABRA4	77.8315	6.29917	0.700593	8.9912	2.44542e-19	3.75423e-18
CXCL16	1925.72	-2.79369	0.310841	-8.98753	2.52852e-19	3.87558e-18
ETFB	2062.5	1.45902	0.16239	8.98469	2.59471e-19	3.97065e-18
EVI2B	410.93	-5.36061	0.596656	-8.98442	2.60093e-19	3.97381e-18
XYLT1	128.582	-4.6514	0.517805	-8.98291	2.63692e-19	4.02236e-18
B4GALT1	2097.18	-2.68107	0.298724	-8.97507	2.83166e-19	4.31253e-18
STAT3	4083.92	-3.20121	0.356833	-8.97116	2.93399e-19	4.46125e-18
SCARB1	1639.78	-2.88666	0.322083	-8.96249	3.17431e-19	4.81899e-18
GINS3	86.9031	-3.02639	0.338334	-8.94499	3.7199e-19	5.6383e-18
SNAP29	676.953	-2.33708	0.261307	-8.94382	3.75956e-19	5.68939e-18
TTPAL	263.66	-3.38533	0.37869	-8.93956	3.90723e-19	5.9035e-18
LHX6	110.856	-5.15443	0.577934	-8.91872	4.71706e-19	7.11583e-18
PTCD2	445.054	2.17609	0.244435	8.90252	5.45918e-19	8.22235e-18
RNF38	624.084	-2.82319	0.317279	-8.89814	5.67901e-19	8.53998e-18
C12orf30	371.144	-1.59936	0.179881	-8.89119	6.04578e-19	9.07722e-18
FNDC3B	764.087	-2.87042	0.322878	-8.89012	6.10445e-19	9.13727e-18
SLC27A1	1013.87	-1.87966	0.211433	-8.89011	6.10491e-19	9.13727e-18
SEMA5A	1612.21	-3.98745	0.44909	-8.87895	6.7494e-19	1.00861e-17
GANAB	4907.24	-1.58171	0.178212	-8.87545	6.96483e-19	1.03917e-17
MRPL11	2259.97	2.44637	0.275905	8.86671	7.53413e-19	1.12236e-17
ATRX	197.567	3.5647	0.402053	8.86625	7.56478e-19	1.12517e-17
STK35	695.763	-2.46015	0.277531	-8.8644	7.69147e-19	1.14224e-17
HAAO	130.611	-3.33404	0.376296	-8.86014	7.99168e-19	1.18498e-17
RASSF4	911.313	-2.42094	0.273333	-8.85713	8.2102e-19	1.21549e-17
ATG12	1089.19	1.42493	0.160908	8.85555	8.32736e-19	1.23093e-17
SARDH	795.378	3.55147	0.401068	8.85502	8.36702e-19	1.23488e-17
METTL11A	527.451	1.892	0.213709	8.85317	8.50698e-19	1.2536e-17
CAB39	1440.48	-2.03785	0.230193	-8.85277	8.53711e-19	1.2561e-17
SLC16A12	212.429	-4.9658	0.561159	-8.84919	8.81585e-19	1.29512e-17
RUNX1	1605.9	-2.8228	0.319029	-8.84808	8.90369e-19	1.30601e-17
KIAA0513	588.208	-2.70297	0.305696	-8.84204	9.39831e-19	1.37645e-17
UNC84B	2464.31	-3.30074	0.374179	-8.82129	1.1315e-18	1.65462e-17
RNPC3	250.01	3.27815	0.372374	8.80339	1.3275e-18	1.93827e-17
TMEM106C	4836.63	2.52404	0.286734	8.80269	1.33569e-18	1.94726e-17
FRMD4A	598.012	-3.49691	0.397523	-8.79675	1.40836e-18	2.05006e-17
FAM187A	391.59	12.0782	1.37367	8.79266	1.46054e-18	2.12279e-17
PHF15	1197.19	-3.67267	0.418028	-8.7857	1.55387e-18	2.25501e-17
AZI1	2189.55	3.04489	0.347174	8.77051	1.77858e-18	2.57719e-17
BLMH	1410.83	1.23283	0.140698	8.76227	1.91353e-18	2.76853e-17
NNT	1760.44	1.45426	0.165998	8.7607	1.94044e-18	2.80321e-17
NLRC3	177.765	-5.71931	0.653249	-8.75518	2.03777e-18	2.93937e-17
OTOF	383.771	5.33878	0.609798	8.755	2.04107e-18	2.93969e-17
ACADS	1107.51	1.61306	0.184314	8.75169	2.1019e-18	3.02275e-17
MIP	97.5406	6.90386	0.7897	8.74239	2.28231e-18	3.27726e-17
KRT24	618.736	9.47439	1.08448	8.73633	2.40797e-18	3.4525e-17
APPBP2	851.113	-1.7723	0.202898	-8.73491	2.43855e-18	3.49112e-17
FBXO31	727.174	-2.97663	0.340783	-8.73468	2.44339e-18	3.4928e-17
COX4I1	11400.8	1.53272	0.17552	8.73244	2.49236e-18	3.55747e-17
LRRC16B	1102.84	4.04841	0.463866	8.72754	2.60264e-18	3.70935e-17
MRPS27	976.116	-1.97685	0.226701	-8.72006	2.78058e-18	3.95705e-17
SAC3D1	469.706	2.36149	0.271089	8.71112	3.00884e-18	4.27551e-17
GFOD1	388.512	-4.79148	0.551468	-8.68859	3.66966e-18	5.20677e-17
UPK1A	112.075	7.82728	0.901126	8.68611	3.75047e-18	5.30567e-17
C17orf87	87.71	-4.85104	0.558474	-8.68624	3.7462e-18	5.30567e-17
ALDH1A3	1453.89	-2.22978	0.256863	-8.68081	3.9295e-18	5.55071e-17
CD68	189.178	3.69327	0.4255	8.67984	3.96328e-18	5.59016e-17
PIP5K1C	887.865	-3.54969	0.409239	-8.67387	4.17667e-18	5.88245e-17
TRIM33	730.974	-1.80864	0.208597	-8.67046	4.30373e-18	6.05248e-17
ANTXR1	2848.93	-4.33296	0.499956	-8.66668	4.44906e-18	6.24766e-17
KIF5B	6047.79	1.55117	0.179002	8.66568	4.48812e-18	6.29325e-17
INTS3	1736.25	-1.38672	0.160055	-8.664	4.55475e-18	6.37731e-17
CTF1	197.532	-4.74932	0.549265	-8.64669	5.30154e-18	7.41206e-17
PIK3IP1	2403.52	-1.79767	0.207931	-8.64551	5.35669e-18	7.47822e-17
WBSCR1	3970.27	-2.26266	0.261754	-8.64421	5.41801e-18	7.55279e-17
NDUFS1	3224.13	1.6896	0.195738	8.63192	6.033e-18	8.39784e-17
KIRREL	692.158	-3.19637	0.370382	-8.62992	6.13937e-18	8.53346e-17
RGS7	332.914	4.16278	0.48255	8.62663	6.31871e-18	8.76996e-17
MYO15A	142.183	-2.69138	0.312301	-8.6179	6.81955e-18	9.45136e-17
ZNF512B	939.954	-2.01407	0.233735	-8.61692	6.87816e-18	9.51878e-17
PLEKHG5	511.055	-1.71271	0.198895	-8.61111	7.23552e-18	9.99884e-17
CA12	1613.04	-5.71117	0.663261	-8.61074	7.25911e-18	1.00169e-16
KCTD2	1015.5	-3.07788	0.358239	-8.5917	8.56892e-18	1.18073e-16
HCFC1	1286.79	-2.16873	0.252436	-8.59123	8.60437e-18	1.18391e-16
SOBP	729.86	-2.39938	0.279431	-8.58666	8.95339e-18	1.22839e-16
RNASE6	2564.43	3.54533	0.412885	8.58673	8.94791e-18	1.22839e-16
KITLG	519.574	-3.11514	0.362877	-8.58456	9.11833e-18	1.24922e-16
SMYD5	411.987	-1.77986	0.207357	-8.58356	9.1981e-18	1.25835e-16
GIGYF1	1656.05	-2.18514	0.254652	-8.58089	9.41391e-18	1.28603e-16
TRIM11	362.591	-1.86957	0.217907	-8.57965	9.51644e-18	1.29818e-16
NIT2	5915.62	3.64533	0.425257	8.57207	1.01644e-17	1.3846e-16
NOP2	1066.98	1.27474	0.148743	8.57006	1.03427e-17	1.40687e-16
ENTPD6	1335.61	-2.31854	0.27066	-8.56626	1.06905e-17	1.45211e-16
VANGL1	401.735	-3.26554	0.381321	-8.56377	1.09238e-17	1.48169e-16
GGA2	1737.53	-2.2487	0.262662	-8.56119	1.1171e-17	1.51308e-16
ECE2	939.74	4.70366	0.549796	8.55528	1.17585e-17	1.5904e-16
TRNT1	661.713	1.38587	0.162021	8.55365	1.19257e-17	1.61072e-16
LDHD	1201.61	2.4388	0.285252	8.54966	1.23456e-17	1.66509e-16
SELL	486.947	-5.02642	0.588642	-8.53901	1.35371e-17	1.82321e-16
THAP3	665.905	1.44046	0.168741	8.53653	1.38307e-17	1.86014e-16
HIST3H2A	1157.91	3.17746	0.372323	8.53414	1.41197e-17	1.89633e-16
PRRC1	786.179	-1.73225	0.202988	-8.53376	1.41661e-17	1.89989e-16
ATP11A	1051.6	-2.23757	0.262546	-8.52258	1.56041e-17	2.08981e-16
SORBS3	2313.85	-2.11343	0.248117	-8.51786	1.62532e-17	2.17369e-16
GABRE	123.529	-4.13985	0.486135	-8.51585	1.65375e-17	2.20862e-16
DNAJC25-GNG10	2503.38	1.84931	0.21725	8.5124	1.70372e-17	2.27219e-16
NUMBL	472.235	-2.99897	0.352957	-8.4967	1.95062e-17	2.59783e-16
THRB	160.281	-2.60663	0.306809	-8.49592	1.96369e-17	2.6116e-16
GLRX2	227.952	2.07382	0.244118	8.49518	1.97631e-17	2.62472e-16
UBE2MP1	2655.86	1.32075	0.155496	8.49382	1.99946e-17	2.65178e-16
DNAJC5	1274.61	-2.04498	0.240881	-8.48957	2.07399e-17	2.74681e-16
LRP6	643.42	-2.55742	0.301285	-8.48836	2.09577e-17	2.77181e-16
DNAJB4	1476.31	2.11972	0.250014	8.47844	2.28234e-17	3.01439e-16
CANT1	1332.58	-2.76379	0.32601	-8.47763	2.29823e-17	3.03118e-16
MKKS	1822.82	1.29865	0.153203	8.47666	2.31743e-17	3.0523e-16
AP1S1	1859.8	1.51687	0.179091	8.46981	2.45798e-17	3.23295e-16
TMEM47	1934.19	1.56501	0.184795	8.46888	2.47771e-17	3.25443e-16
CYTH4	259.457	-5.59631	0.661584	-8.45896	2.69771e-17	3.53852e-16
PCGF2	1176.19	-1.94583	0.230248	-8.45101	2.88796e-17	3.78286e-16
TMOD4	146.483	3.83786	0.454337	8.44718	2.98425e-17	3.90365e-16
CDR2	576.545	-1.95184	0.231235	-8.44094	3.14797e-17	4.11217e-16
DGCR8	872.337	-1.39487	0.165254	-8.44073	3.15352e-17	4.11379e-16
LMNB2	680.21	-1.80463	0.213838	-8.43926	3.19357e-17	4.16036e-16
PFDN2	2565.03	2.49681	0.296108	8.4321	3.39508e-17	4.41684e-16
KCNQ1	855.083	-4.57937	0.543257	-8.42947	3.47224e-17	4.51107e-16
HCFC1R1	1995.65	2.01721	0.23933	8.42857	3.49913e-17	4.53983e-16
C2orf65	77.5925	-6.02528	0.715034	-8.42657	3.5595e-17	4.6119e-16
SLC48A1	572.611	-2.28569	0.271488	-8.41915	3.79239e-17	4.90699e-16
LMBR1	731.539	-1.66299	0.197632	-8.41458	3.94306e-17	5.09503e-16
H6PD	1970.84	-3.12579	0.371635	-8.41091	4.06837e-17	5.24985e-16
CTSS	2543.02	-3.55535	0.422813	-8.40882	4.14174e-17	5.33731e-16
APOM	179.118	10.9494	1.30222	8.40822	4.16281e-17	5.35723e-16
BANK1	116.131	-3.98997	0.475818	-8.38549	5.05153e-17	6.49221e-16
ZNF12	550.294	-1.59846	0.190802	-8.37758	5.40263e-17	6.9341e-16
SS18L1	338.392	-2.30939	0.275821	-8.37279	5.62721e-17	7.21265e-16
C6orf106	1731.33	-3.07111	0.367062	-8.36674	5.92364e-17	7.58242e-16
SPHKAP	505.428	7.62466	0.911889	8.36139	6.19825e-17	7.92331e-16
CYB561D1	328.015	-4.17792	0.499822	-8.35881	6.33543e-17	8.08784e-16
NOL3	401.643	-2.4055	0.287821	-8.35764	6.3984e-17	8.15732e-16
CBARA1	2287.88	1.22219	0.146291	8.35451	6.57038e-17	8.36541e-16
MRPL3	3458.58	1.70233	0.203781	8.35368	6.6167e-17	8.41317e-16
RPS6KA2	1018.65	-2.87819	0.344583	-8.35269	6.67277e-17	8.47317e-16
FLNA	7760.56	-3.79823	0.455161	-8.34481	7.13263e-17	9.04509e-16
NDUFS3	4000.82	2.19635	0.263273	8.3425	7.27349e-17	9.21148e-16
TYK2	1556.89	-1.29707	0.155541	-8.33909	7.48661e-17	9.4563e-16
ALKBH2	802.403	2.26326	0.271402	8.33913	7.4836e-17	9.4563e-16
KRT12	56.1415	5.09226	0.610867	8.33612	7.67662e-17	9.68349e-16
C6orf62	6572.91	1.7812	0.213729	8.33393	7.82024e-17	9.85164e-16
TCF3	1016.63	-1.64882	0.198074	-8.32423	8.48785e-17	1.06786e-15
EDEM1	817.437	-2.72378	0.327299	-8.32198	8.65048e-17	1.08689e-15
DEFB1	772.718	3.60999	0.434739	8.30382	1.0082e-16	1.26509e-15
FAM73B	518.949	-1.72888	0.208247	-8.30209	1.02296e-16	1.28192e-15
TACC1	1606.9	-2.90247	0.349687	-8.3002	1.03932e-16	1.30072e-15
OSBPL5	917.58	-1.84818	0.222772	-8.29629	1.07417e-16	1.34257e-15
CYP2S1	1463.7	-4.6506	0.560657	-8.29491	1.08667e-16	1.35643e-15
C21orf66	1907.49	2.0416	0.246435	8.28455	1.18556e-16	1.47793e-15
FUT4	153.178	-3.93005	0.4746	-8.28076	1.22392e-16	1.52376e-15
C7orf42	2529.98	-1.95021	0.235566	-8.27885	1.24375e-16	1.54643e-15
C13orf30	1773.11	-12.3356	1.49322	-8.26105	1.44396e-16	1.79302e-15
MFAP3L	1636.54	-3.50333	0.424268	-8.25733	1.48963e-16	1.84734e-15
KIAA1524	193.411	2.34184	0.28385	8.25029	1.58012e-16	1.95702e-15
CAB39L	917.365	-1.87721	0.227569	-8.24899	1.59743e-16	1.97333e-15
HPGD	2379.98	-3.10857	0.376842	-8.249	1.59729e-16	1.97333e-15
DRG2	1558.65	1.36996	0.16632	8.23688	1.76756e-16	2.18067e-15
GYS1	604.1	-1.6137	0.195931	-8.23609	1.77923e-16	2.19224e-15
SH3GL3	214.786	4.48541	0.544891	8.23176	1.84476e-16	2.27005e-15
CTPS	1138.71	2.18697	0.265767	8.22891	1.88926e-16	2.32182e-15
EP400	1352.17	-1.37832	0.167506	-8.22847	1.89618e-16	2.32733e-15
HSF2BP	253.517	4.54192	0.552827	8.21581	2.10742e-16	2.58328e-15
USP30	480.658	-2.0497	0.249615	-8.21145	2.18535e-16	2.67538e-15
CDC40	454.761	-1.50163	0.182936	-8.20853	2.23918e-16	2.73776e-15
ZNRD1	491.573	3.64901	0.444607	8.20728	2.26263e-16	2.7629e-15
GNAI3	2791.66	1.30801	0.159385	8.20662	2.27501e-16	2.77447e-15
ZNF618	319.701	-3.2555	0.396791	-8.20457	2.31426e-16	2.81873e-15
C16orf61	610.52	1.88362	0.230054	8.18776	2.66134e-16	3.23734e-15
MON1B	596.646	-2.00468	0.24486	-8.18706	2.67687e-16	3.25209e-15
IDH3G	2309.84	1.6402	0.200386	8.18522	2.71805e-16	3.29792e-15
SLC7A6OS	299.58	1.56847	0.191971	8.17038	3.07417e-16	3.72529e-15
LRRC14	446.045	-1.78958	0.219176	-8.16503	3.21358e-16	3.88928e-15
DAAM1	656.931	-2.07333	0.254001	-8.16269	3.27655e-16	3.96048e-15
ZFYVE20	557.141	-2.25476	0.276238	-8.16238	3.28489e-16	3.96554e-15
SMAD3	1210.57	-2.22312	0.272465	-8.15926	3.37072e-16	4.06402e-15
MACROD1	1424.62	1.73946	0.213397	8.15127	3.60108e-16	4.33628e-15
ZNF592	710.279	-2.35187	0.288553	-8.15055	3.62274e-16	4.35686e-15
LPAR2	188.371	-2.93932	0.360663	-8.14977	3.64613e-16	4.37948e-15
AC010178.40-2	511.82	-1.99359	0.244643	-8.14899	3.66969e-16	4.40225e-15
STX8	1420.23	1.52034	0.186685	8.14391	3.82702e-16	4.58522e-15
GABRD	599.14	5.49195	0.674608	8.14096	3.92172e-16	4.69279e-15
RPL24P6	6455.24	-2.00626	0.246734	-8.13127	4.24832e-16	5.07725e-15
SIRT3	446.127	-1.69211	0.208293	-8.12369	4.5222e-16	5.39781e-15
HECA	629.348	-3.10453	0.38238	-8.11895	4.70253e-16	5.60605e-15
C21orf6	1188.2	2.1078	0.259768	8.11417	4.89132e-16	5.82385e-15
C1orf107	370.709	-1.84206	0.227113	-8.1108	5.02887e-16	5.98016e-15
RAPGEF5	403.546	-4.47979	0.552341	-8.11054	5.03946e-16	5.9853e-15
DYNLT3	1868.03	1.72871	0.213291	8.10492	5.27813e-16	6.26098e-15
PVRL1	950.521	-3.21654	0.396874	-8.1047	5.28751e-16	6.26432e-15
AC023024.6	5152.61	2.70081	0.33331	8.103	5.36224e-16	6.34499e-15
MAN1A2	573.836	-2.6353	0.325259	-8.10214	5.40003e-16	6.38179e-15
IRF5	255.529	-2.77232	0.342295	-8.0992	5.53239e-16	6.53013e-15
LUC7L	2992.17	1.61888	0.199959	8.09609	5.67543e-16	6.6907e-15
MAML1	1140.6	-1.12157	0.13876	-8.08279	6.33008e-16	7.44759e-15
BNIP3	2143.35	2.43289	0.300999	8.08273	6.33307e-16	7.44759e-15
KLRK1	242.347	-4.79445	0.593799	-8.07421	6.79163e-16	7.97704e-15
ITGA2	473.284	-3.98766	0.494153	-8.06969	7.0476e-16	8.26751e-15
SKP2	92.2017	-9.9359	1.23218	-8.06367	7.40386e-16	8.67478e-15
CHRNB3	100.653	7.6672	0.950853	8.0635	7.4142e-16	8.67624e-15
IL1R1	1310.42	-3.26894	0.405413	-8.06324	7.42965e-16	8.68369e-15
C10orf10	1899.23	-4.37585	0.542751	-8.06234	7.48456e-16	8.73717e-15
SYT3	219.585	4.94527	0.613497	8.06079	7.58002e-16	8.8378e-15
KREMEN1	1717.26	-3.74769	0.465145	-8.05704	7.8166e-16	9.10253e-15
ZC3HAV1	858.359	-3.02152	0.375221	-8.05265	8.10234e-16	9.42378e-15
YTHDF3	2053.9	2.57479	0.319772	8.05196	8.14784e-16	9.46518e-15
TP53I11	1384.82	-4.08995	0.508183	-8.04818	8.40368e-16	9.75051e-15
CRISPLD2	521.216	-5.59136	0.694794	-8.0475	8.45014e-16	9.79252e-15
ZNF282	586.298	-1.61353	0.2006	-8.04352	8.72965e-16	1.01042e-14
LETM2	297.578	2.85599	0.356005	8.02232	1.03763e-15	1.19956e-14
MFSD6L	105.211	-10.1278	1.2626	-8.02141	1.04539e-15	1.20707e-14
METT10D	553.251	-2.43489	0.303651	-8.0187	1.06873e-15	1.23253e-14
C19orf36	944.664	2.67413	0.333575	8.01658	1.08734e-15	1.25247e-14
ITGAL	356.815	-5.10876	0.637625	-8.01217	1.12704e-15	1.29664e-14
PDCL3	1019.1	1.69753	0.212075	8.00441	1.20043e-15	1.37941e-14
WDR37	478.278	-2.63027	0.328898	-7.99722	1.27259e-15	1.46057e-14
OLFM4	489.182	3.96345	0.495683	7.99592	1.28607e-15	1.47427e-14
CAGE1	91.6239	5.42245	0.678206	7.99528	1.29278e-15	1.48018e-14
ANAPC7	2256.79	1.61018	0.201651	7.98497	1.40556e-15	1.60739e-14
AQP6	113.014	-5.84854	0.732505	-7.98429	1.41331e-15	1.61432e-14
NPM3	707.506	2.36766	0.296565	7.98362	1.42106e-15	1.62124e-14
LSS	1145.1	-2.25447	0.282402	-7.9832	1.42593e-15	1.62484e-14
THOC3	776.71	1.58817	0.199025	7.97976	1.46617e-15	1.66871e-14
FIS1	4909.37	1.62697	0.203897	7.97934	1.47113e-15	1.67236e-14
SNAPC4	2499.66	2.7575	0.345614	7.97856	1.48049e-15	1.681e-14
NPEPL1	778.418	2.57394	0.322822	7.97327	1.5453e-15	1.75251e-14
NFXL1	1597.98	3.08555	0.387064	7.97167	1.56545e-15	1.77325e-14
IKZF2	272.484	-4.10515	0.515075	-7.97	1.58676e-15	1.79526e-14
TMEM184B	1537.48	-2.91139	0.365825	-7.95844	1.74219e-15	1.96878e-14
CCDC59	1305.3	2.17311	0.273135	7.95616	1.7746e-15	2.00304e-14
DNAJC12	311.846	3.73798	0.47	7.95315	1.81834e-15	2.04998e-14
NT5C3L	721.175	-1.6994	0.21382	-7.9478	1.89856e-15	2.13789e-14
C14orf37	922.573	2.33886	0.294403	7.94443	1.95092e-15	2.19427e-14
MEP1A	284.456	6.63158	0.835167	7.94042	2.01498e-15	2.26365e-14
SNRPF	1774.96	2.32885	0.293379	7.93804	2.05404e-15	2.30482e-14
ALDH4A1	1866.91	1.66998	0.210392	7.93745	2.06379e-15	2.31305e-14
CMBL	488.696	-2.62533	0.331087	-7.92943	2.20161e-15	2.46462e-14
AP4E1	182.642	-1.74527	0.220205	-7.92568	2.26902e-15	2.53711e-14
ACPP	480.044	3.11219	0.392983	7.9194	2.38661e-15	2.66546e-14
GEMIN5	317.174	-1.50806	0.190512	-7.91582	2.45635e-15	2.74015e-14
FAM107B	2940.32	-3.32945	0.421098	-7.90659	2.64529e-15	2.94748e-14
AC034139.7-2	203.563	3.18796	0.403376	7.90319	2.71845e-15	3.02546e-14
FTSJ1	487.651	-2.04773	0.259421	-7.89348	2.9387e-15	3.26678e-14
DCTN3	2318.92	1.71091	0.216923	7.88721	3.09025e-15	3.42823e-14
C19orf20	900.605	1.7445	0.221182	7.88717	3.09111e-15	3.42823e-14
PPARA	430.439	-3.38975	0.429822	-7.88639	3.11048e-15	3.4457e-14
C2orf37	229.301	-2.67817	0.33963	-7.88556	3.1314e-15	3.46486e-14
DNAJC7	2664.55	1.69458	0.215048	7.88002	3.27317e-15	3.61753e-14
NUAK1	553.475	-3.59853	0.456863	-7.87661	3.36383e-15	3.71343e-14
MTX1	1497.78	2.92031	0.370771	7.87631	3.37185e-15	3.71799e-14
C16orf79	210.797	-4.63876	0.589066	-7.87477	3.41372e-15	3.75981e-14
NDUFB2	3229.83	1.83857	0.233516	7.87345	3.44998e-15	3.79537e-14
AUTS2	1781.79	-1.68725	0.214304	-7.87319	3.45718e-15	3.79892e-14
FAF2	1094.01	-1.24202	0.157831	-7.86929	3.56665e-15	3.91471e-14
CDC2L6	387.231	-2.77717	0.353031	-7.86665	3.64257e-15	3.99345e-14
C20orf54	291.952	-6.41256	0.815344	-7.86485	3.69533e-15	4.04665e-14
TMEM204	759.184	-3.84613	0.489218	-7.86179	3.78672e-15	4.14197e-14
C14orf156	2256.74	2.55407	0.324925	7.8605	3.82604e-15	4.18019e-14
MECR	959.927	1.94064	0.246977	7.85757	3.91665e-15	4.2743e-14
TEAD3	710.311	-2.29861	0.292542	-7.85736	3.92303e-15	4.27638e-14
ASB13	571.588	-2.5169	0.320391	-7.85573	3.97458e-15	4.32763e-14
LCN8	83.6059	-9.7936	1.24861	-7.84358	4.37888e-15	4.7624e-14
DCLRE1B	96.9593	-2.36991	0.302207	-7.84201	4.43398e-15	4.81685e-14
AP3M1	1047.29	-1.21741	0.155258	-7.84122	4.46177e-15	4.84152e-14
SH3PX3	847.161	-1.74926	0.223183	-7.83781	4.58457e-15	4.96913e-14
ERO1L	607.125	-1.91493	0.244398	-7.83526	4.67857e-15	5.06527e-14
FRAS1	710.879	-2.05104	0.26181	-7.83408	4.72273e-15	5.10728e-14
CPLX2	1438.99	5.75645	0.735109	7.83074	4.85004e-15	5.23903e-14
IREB2	855.769	-1.24355	0.159023	-7.81997	5.28366e-15	5.70097e-14
VPS8	674.313	-1.49649	0.191434	-7.8173	5.39702e-15	5.81673e-14
PHC2	3181.74	-2.65351	0.339514	-7.81561	5.46986e-15	5.88857e-14
SEC11L3	4259.63	1.44077	0.184415	7.81265	5.59988e-15	6.02176e-14
BTD	1549.82	2.15865	0.276698	7.80145	6.11983e-15	6.57349e-14
INO80D	290.682	-2.11256	0.270972	-7.79624	6.37787e-15	6.84295e-14
PCYOX1	1292.59	-2.14717	0.275842	-7.78406	7.02354e-15	7.52725e-14
TNNI3	773.434	4.9499	0.635932	7.78369	7.04376e-15	7.54046e-14
FAM83E	412.364	-4.07793	0.524202	-7.77932	7.29176e-15	7.7972e-14
AC015976.3	268.295	1.81722	0.233763	7.77377	7.61836e-15	8.13733e-14
DNTT	231.102	9.43819	1.21434	7.77225	7.71022e-15	8.22625e-14
ZDHHC7	1080.82	-2.25425	0.290202	-7.76786	7.98202e-15	8.50673e-14
ADM2	111.132	-5.69779	0.733595	-7.76694	8.04036e-15	8.55936e-14
SUOX	662.63	-2.49251	0.321309	-7.75737	8.67071e-15	9.22011e-14
PLK4	376.953	3.29382	0.425203	7.74646	9.44884e-15	1.00364e-13
GFPT1	942.318	-2.09742	0.271171	-7.73468	1.03667e-14	1.09991e-13
NKX3-1	178.623	-4.83825	0.625579	-7.73403	1.04192e-14	1.10425e-13
ZFAND2A	697.707	1.90194	0.246113	7.72793	1.09307e-14	1.15717e-13
ZBTB40	871.849	-2.01675	0.261378	-7.71585	1.20179e-14	1.27086e-13
BAT2L	4211.11	-2.72397	0.35322	-7.71184	1.24014e-14	1.30996e-13
GKAP1	623.998	2.05404	0.266354	7.71169	1.24158e-14	1.31004e-13
CBL	335.048	-3.49681	0.453503	-7.71067	1.25159e-14	1.31914e-13
ACSM3	128.026	-3.42424	0.444164	-7.70941	1.26403e-14	1.33078e-13
FBXW8	323.017	-2.02812	0.263337	-7.70162	1.34351e-14	1.4129e-13
CSF1	486.291	-5.10046	0.662442	-7.69948	1.36617e-14	1.43515e-13
SERPING1	8365.8	-4.4514	0.578285	-7.69758	1.38662e-14	1.45504e-13
CCDC116	63.9957	3.81686	0.49608	7.69405	1.42552e-14	1.49421e-13
ACADL	113.253	-8.39098	1.09072	-7.69305	1.4367e-14	1.50428e-13
CEL	186.461	-3.4116	0.443695	-7.68906	1.48216e-14	1.55018e-13
SDCCAG10	960.805	1.20332	0.156503	7.68877	1.48555e-14	1.55203e-13
MTPAP	901.12	2.07299	0.269751	7.68483	1.53198e-14	1.59879e-13
RCN2	2367.39	1.38674	0.180462	7.68439	1.53733e-14	1.60261e-13
HYAL3	284.458	2.72986	0.355267	7.68397	1.5423e-14	1.60604e-13
SLC16A2	478.352	-4.42782	0.576818	-7.67628	1.63771e-14	1.70354e-13
ZFAT	184.959	-1.75018	0.228104	-7.67272	1.68383e-14	1.74961e-13
HLCS	381.058	-3.34058	0.435826	-7.66493	1.78928e-14	1.85716e-13
LTC4S	85.1383	9.87651	1.28903	7.66197	1.83104e-14	1.89844e-13
BOC	2591.55	-1.61953	0.211622	-7.65294	1.9644e-14	2.03449e-13
SOCS3	2768.72	-5.41885	0.708261	-7.65093	1.99538e-14	2.06435e-13
UCN3	397.306	-7.85666	1.02774	-7.6446	2.09591e-14	2.166e-13
CCDC68	150.301	-2.64858	0.346638	-7.64077	2.15926e-14	2.22906e-13
C9orf97	363.744	-2.29508	0.300443	-7.63899	2.18929e-14	2.25762e-13
CYP26B1	227.209	-3.49873	0.45846	-7.63149	2.32062e-14	2.39046e-13
IL18R1	101.99	-3.8809	0.508739	-7.62847	2.37554e-14	2.4444e-13
KNTC1	123.25	-2.21983	0.29102	-7.62778	2.38822e-14	2.4548e-13
DUSP12	610.475	1.37528	0.180658	7.6126	2.68633e-14	2.75826e-13
PLSCR3	517.637	-2.27864	0.299397	-7.61078	2.72438e-14	2.79432e-13
CTCF	1010.77	-1.85394	0.243855	-7.60265	2.90122e-14	2.9725e-13
VAMP7	1203.86	1.3963	0.183694	7.60125	2.93291e-14	3.00176e-13
SLC9A3	928.954	-3.05875	0.40262	-7.59711	3.02813e-14	3.09589e-13
C5orf25	557.976	1.41354	0.186219	7.59073	3.1811e-14	3.2488e-13
GMEB2	391.29	-2.09188	0.275595	-7.59042	3.18864e-14	3.25303e-13
PRR12	876.433	-1.43861	0.189541	-7.58996	3.20011e-14	3.26124e-13
TOPORS	1413.2	1.31573	0.173429	7.58658	3.28466e-14	3.34384e-13
IVD	1263.33	-1.73951	0.229404	-7.58272	3.38382e-14	3.44112e-13
SNRPA1	1802.79	2.02582	0.267334	7.57785	3.51327e-14	3.56896e-13
RAB11FIP5	648.318	-4.18412	0.552434	-7.57397	3.61993e-14	3.6695e-13
MTCP1NB	62.4509	3.95295	0.521907	7.57404	3.6178e-14	3.6695e-13
KCNH2	406.397	3.1898	0.421209	7.57296	3.64824e-14	3.69037e-13
SOLH	711.571	-1.94195	0.256429	-7.57304	3.64588e-14	3.69037e-13
TFAM	312.995	-2.39942	0.316919	-7.57107	3.70155e-14	3.74033e-13
FAM178A	435.343	-1.92286	0.254073	-7.56813	3.78626e-14	3.82188e-13
AHCYL1	4389.73	1.40492	0.185703	7.56542	3.86621e-14	3.89846e-13
ADAMTS13	110.164	-4.12147	0.544934	-7.56325	3.93136e-14	3.95998e-13
FIBP	1866.89	1.43591	0.189863	7.5629	3.94168e-14	3.96619e-13
MTSS1L	2175.79	-2.91281	0.385159	-7.56261	3.95075e-14	3.97113e-13
PTPRC	886.247	-4.66702	0.617137	-7.56237	3.95791e-14	3.97414e-13
MYBPH	60.5074	5.56702	0.73617	7.56214	3.96493e-14	3.977e-13
FAM53B	1093.57	-4.02284	0.532566	-7.55369	4.23095e-14	4.23938e-13
KLF11	388.174	-3.47263	0.459759	-7.55316	4.24829e-14	4.24784e-13
GPAA1	6427.85	1.98765	0.263151	7.55328	4.24427e-14	4.24784e-13
SNX24	800.312	1.81509	0.240379	7.55097	4.32034e-14	4.31537e-13
DENND3	504.386	-1.79141	0.237261	-7.55035	4.34103e-14	4.33105e-13
INPPL1	2079.76	-1.76858	0.234242	-7.55022	4.34511e-14	4.33105e-13
TNFRSF1B	636.508	-4.64632	0.616087	-7.54166	4.64043e-14	4.62059e-13
RELA	1452.05	-1.88232	0.249721	-7.53771	4.78287e-14	4.75746e-13
TMTC2	963.144	-1.90501	0.253014	-7.52925	5.1034e-14	5.071e-13
GCH1	348.273	-2.91555	0.387288	-7.52813	5.14727e-14	5.10928e-13
TNMD	143.098	-4.80614	0.638633	-7.52567	5.24519e-14	5.20108e-13
C14orf102	775.351	1.64934	0.219183	7.52492	5.27521e-14	5.22541e-13
KIAA0831	384.858	-1.99856	0.265605	-7.52456	5.2897e-14	5.23434e-13
CCDC149	250.945	-2.01945	0.26849	-7.52152	5.41429e-14	5.35208e-13
DNASE1L1	471.056	-1.95741	0.260349	-7.51841	5.54477e-14	5.47539e-13
SLC39A13	884.845	-1.1918	0.158681	-7.51068	5.88221e-14	5.8026e-13
VARSL	881.54	7.91935	1.05504	7.50617	6.08813e-14	5.99954e-13
AKAP1	911.649	-1.5383	0.205007	-7.50364	6.20684e-14	6.11022e-13
SLC16A11	3220.01	2.84662	0.37942	7.50257	6.25802e-14	6.15426e-13
SLCO2A1	684.112	-3.7299	0.497269	-7.50077	6.34458e-14	6.23297e-13
C1orf198	1322.53	-3.23694	0.431829	-7.49589	6.58511e-14	6.46261e-13
RNF4	974.504	-1.78794	0.238584	-7.49398	6.68149e-14	6.55047e-13
ADAD1	294.395	11.6666	1.55784	7.48896	6.94201e-14	6.7989e-13
SH3BP4	2149.19	-3.0356	0.405992	-7.47699	7.60466e-14	7.44025e-13
MTRF1L	859.035	2.05697	0.275146	7.47594	7.6656e-14	7.4922e-13
ATP2A3	1726.66	-1.72949	0.231548	-7.46926	8.0649e-14	7.87441e-13
LPHN1	811.429	-2.38691	0.3196	-7.46844	8.11509e-14	7.91532e-13
NRM	58.3025	5.16285	0.691326	7.46804	8.13999e-14	7.93151e-13
RNF34	1703.24	1.41287	0.189269	7.46491	8.33537e-14	8.1136e-13
RNF17	107.481	5.58007	0.747809	7.46189	8.52896e-14	8.29358e-13
FAM125B	617.134	-2.56482	0.343967	-7.45659	8.87935e-14	8.62553e-13
ZBTB7A	1370.76	-2.63786	0.353793	-7.45595	8.92202e-14	8.65816e-13
ADIPOR2	1067.51	-2.36787	0.317802	-7.45079	9.27814e-14	8.99461e-13
UROD	3353.14	1.91431	0.257139	7.44463	9.7214e-14	9.41477e-13
CISD1	1964.25	2.33101	0.313687	7.43101	1.07772e-13	1.04267e-12
LAG3	207.532	-3.84306	0.517498	-7.42622	1.11741e-13	1.07998e-12
SYT15	284.679	-3.81512	0.514113	-7.42079	1.1642e-13	1.12406e-12
DCTN2	4468.77	1.20167	0.162012	7.41719	1.19631e-13	1.15389e-12
POU2F2	101.346	-4.15848	0.561135	-7.41083	1.25507e-13	1.20935e-12
ZNF706	2519.79	1.53172	0.206814	7.40629	1.29878e-13	1.2502e-12
USP37	570.608	2.46061	0.332405	7.40243	1.33715e-13	1.28584e-12
PDYN	458.548	10.4931	1.4186	7.39679	1.39514e-13	1.34026e-12
TCEB1	1573.71	1.47712	0.199802	7.39291	1.43652e-13	1.37863e-12
KANK4	366.417	-3.74338	0.506424	-7.39178	1.44877e-13	1.38898e-12
MEGF11	84.3116	4.1514	0.561875	7.38848	1.48514e-13	1.42242e-12
FBP1	389.763	-2.52796	0.34253	-7.38027	1.57971e-13	1.51149e-12
CXCR6	229.945	-6.34166	0.859814	-7.37562	1.63587e-13	1.56366e-12
A4GALT	1316.69	-2.53068	0.343512	-7.36708	1.74408e-13	1.66542e-12
ULK2	567.971	-2.11302	0.287083	-7.36031	1.83489e-13	1.75038e-12
CREBBP	1559.02	-1.74701	0.237435	-7.35782	1.86932e-13	1.78146e-12
SLC26A11	488.901	-1.65086	0.224384	-7.35728	1.87693e-13	1.78692e-12
CHCHD1	1973.16	2.1595	0.293602	7.35521	1.90631e-13	1.81308e-12
MYST3	2226.17	-2.07597	0.282253	-7.35501	1.9091e-13	1.81393e-12
PRR5	539.476	-1.63688	0.222558	-7.35483	1.91172e-13	1.81461e-12
PARN	799.638	-1.09789	0.149303	-7.35341	1.93218e-13	1.83221e-12
ICOSLG	161.918	-4.67563	0.635965	-7.35202	1.95233e-13	1.84949e-12
UCHL5	600.587	1.3039	0.177383	7.35076	1.97088e-13	1.8652e-12
LASS6	690.18	-2.74059	0.372901	-7.34939	1.99106e-13	1.88244e-12
GRK4	241.42	3.3521	0.45613	7.34901	1.99677e-13	1.88597e-12
AL136295.17	120.442	3.23386	0.440188	7.34654	2.03402e-13	1.91926e-12
HIVEP3	116.139	-3.84706	0.523944	-7.3425	2.09637e-13	1.97614e-12
SCGB1A1	14670.3	-14.6809	1.99954	-7.34213	2.10217e-13	1.97964e-12
UBE2A	2115.54	1.19343	0.162602	7.33962	2.14204e-13	2.01521e-12
USF1	2231.87	1.31698	0.179547	7.33504	2.21654e-13	2.08324e-12
VPS29	2394.31	1.56196	0.213007	7.3329	2.25223e-13	2.1147e-12
CYTH3	1127.11	-3.74321	0.511141	-7.32325	2.4204e-13	2.27037e-12
CA3	86.3962	-3.56986	0.487647	-7.32059	2.4689e-13	2.3136e-12
JAKMIP1	2507.91	2.94077	0.401956	7.31614	2.55199e-13	2.38911e-12
FABP7	2882.57	7.76279	1.0614	7.31374	2.59814e-13	2.42993e-12
AYTL2	911.208	-3.10449	0.425057	-7.3037	2.79959e-13	2.61578e-12
GIMAP7	356.047	-4.8071	0.658336	-7.3019	2.83741e-13	2.64853e-12
CYP24A1	178.533	-7.10099	0.972678	-7.30046	2.86788e-13	2.67435e-12
MRPL23	3271.67	2.28176	0.312603	7.29925	2.89374e-13	2.69584e-12
WISP3	82.0585	4.59349	0.629407	7.29812	2.91813e-13	2.71591e-12
RAPSN	86.9958	4.65125	0.637415	7.29705	2.94137e-13	2.73487e-12
EHD2	982.541	-4.67682	0.64133	-7.29237	3.04547e-13	2.82891e-12
HPS6	331.942	-1.85233	0.254017	-7.29213	3.05082e-13	2.83113e-12
FABP6	565.684	-9.37221	1.28631	-7.2861	3.19051e-13	2.95788e-12
RHCG	71.2986	-3.31646	0.455201	-7.28571	3.19989e-13	2.9637e-12
SLC37A2	387.469	-3.0624	0.420796	-7.27764	3.39707e-13	3.14328e-12
THUMPD2	356.334	1.28826	0.177046	7.2764	3.42842e-13	3.16922e-12
PLD6	182.34	-3.18175	0.437394	-7.27432	3.4816e-13	3.21526e-12
VCL	1841.76	-2.55434	0.351205	-7.27309	3.51363e-13	3.2417e-12
SHROOM4	222.136	-3.54	0.488121	-7.25232	4.09704e-13	3.77632e-12
LYPLA3	640.165	1.47679	0.203642	7.25187	4.11054e-13	3.78511e-12
C6orf58	1163.14	-12.631	1.74209	-7.25047	4.15327e-13	3.82077e-12
GNG13	10631.1	3.70442	0.510987	7.24955	4.18172e-13	3.84324e-12
SLC9A5	609.352	4.674	0.644872	7.24795	4.23132e-13	3.88508e-12
BNC2	381.93	-4.44027	0.612971	-7.24385	4.36124e-13	4.00053e-12
CD93	1150.88	-5.12266	0.707434	-7.24119	4.44767e-13	4.0759e-12
FSD2	48.7445	5.23622	0.723239	7.23997	4.48792e-13	4.10884e-12
SMAD4	1243.96	-1.65939	0.229226	-7.23908	4.51722e-13	4.1317e-12
TIMM10	798.423	1.51103	0.208771	7.23776	4.56152e-13	4.16823e-12
PIP5K3	532.33	-2.31153	0.319504	-7.23473	4.66442e-13	4.25818e-12
LRRC20	148.737	-3.19934	0.442506	-7.23004	4.82851e-13	4.40376e-12
SCEL	94.3378	5.49989	0.761629	7.22122	5.15228e-13	4.69458e-12
MUDENG	571.015	-1.30874	0.181345	-7.21684	5.32077e-13	4.84347e-12
B4GALT4	933.975	-1.70286	0.236002	-7.21544	5.37582e-13	4.88893e-12
DUS2L	385.584	1.7443	0.241835	7.21278	5.48229e-13	4.98101e-12
TJP1	2106.03	-2.1599	0.29948	-7.21216	5.50716e-13	4.99885e-12
CPEB3	217.733	-2.61717	0.362945	-7.21094	5.55649e-13	5.03883e-12
GRIP1	387.94	2.64341	0.366618	7.21025	5.58492e-13	5.05981e-12
C18orf10	1748.9	-1.68723	0.23433	-7.20023	6.01101e-13	5.44068e-12
CUTC	500.514	1.26853	0.17633	7.19408	6.28855e-13	5.68649e-12
PRSS27	146.276	2.56206	0.356295	7.19086	6.43859e-13	5.81666e-12
DISC1	231.097	-2.70616	0.376357	-7.1904	6.46009e-13	5.83057e-12
ABHD5	997.907	2.15461	0.300005	7.1819	6.87511e-13	6.19343e-12
PGM1	2251.64	0.975654	0.135849	7.1819	6.87488e-13	6.19343e-12
DCUN1D5	695.506	1.67325	0.23312	7.17762	7.09362e-13	6.38426e-12
ZFYVE28	301.05	-2.13527	0.297832	-7.16939	7.53329e-13	6.77358e-12
FAH	539.807	1.86138	0.259731	7.16658	7.68917e-13	6.90268e-12
KCNE1	414.273	-11.1411	1.55459	-7.16655	7.69133e-13	6.90268e-12
THEM2	2404.43	3.36385	0.469764	7.16073	8.02514e-13	7.19549e-12
PODNL1	102.549	-2.35472	0.328905	-7.15925	8.11208e-13	7.26662e-12
MPP3	241.627	2.24574	0.313735	7.15808	8.1815e-13	7.32194e-12
KLHL7	2305.36	2.1236	0.296888	7.15286	8.49874e-13	7.59873e-12
NUDT18	456.557	1.78248	0.249268	7.15087	8.62322e-13	7.70282e-12
SOD3	915.952	-4.44816	0.62209	-7.15035	8.65591e-13	7.72479e-12
ILVBL	1959.59	1.15613	0.161696	7.15006	8.67406e-13	7.73376e-12
PACSIN2	1451.96	-1.60243	0.224233	-7.14625	8.91835e-13	7.94416e-12
C16orf89	4257.09	2.7881	0.390319	7.14314	9.12247e-13	8.11841e-12
SULF1	1178.62	3.2526	0.455391	7.14245	9.16822e-13	8.15152e-12
SRPX2	98.3331	-3.73892	0.523671	-7.13983	9.3449e-13	8.30088e-12
RNF169	256.37	-2.81638	0.394663	-7.13618	9.59635e-13	8.51631e-12
CDH26	195.022	-4.68853	0.657275	-7.13328	9.8005e-13	8.68941e-12
RAB35	794.404	-2.02167	0.283488	-7.13142	9.93364e-13	8.79929e-12
SLC6A6	3320.75	-3.46503	0.48619	-7.12692	1.0264e-12	9.08353e-12
C9orf64	325.755	-2.0633	0.289623	-7.1241	1.04763e-12	9.26282e-12
WNT5B	272.569	-1.5327	0.2152	-7.12221	1.06213e-12	9.38231e-12
HINT2	1654.7	2.09728	0.294724	7.11608	1.11041e-12	9.79976e-12
ITPRIPL2	556.067	-5.05348	0.710176	-7.11582	1.11248e-12	9.80894e-12
ZFYVE26	547.092	-1.24668	0.175396	-7.10779	1.17919e-12	1.03875e-11
CCDC62	112.349	4.03451	0.568061	7.10225	1.22739e-12	1.08021e-11
RIMS3	940.32	-5.11728	0.720729	-7.10014	1.24631e-12	1.09585e-11
DACH2	60.661	4.68173	0.659476	7.09916	1.25517e-12	1.10263e-11
LRRC8B	434.561	-2.27132	0.320098	-7.0957	1.28695e-12	1.12951e-11
WIPF1	965.664	-4.33456	0.611093	-7.09313	1.31116e-12	1.1497e-11
BNIP1	473.631	1.90809	0.269104	7.09051	1.33616e-12	1.17055e-11
RAB20	364.753	-1.82507	0.257461	-7.08873	1.35351e-12	1.18466e-11
INO80E	926.979	-1.58501	0.223877	-7.07983	1.44337e-12	1.26178e-11
YES1	680.505	-2.12945	0.300781	-7.07974	1.44426e-12	1.26178e-11
CLCN6	454.262	-1.6621	0.234787	-7.07916	1.45028e-12	1.26588e-11
PRUNE	562.609	-1.57271	0.222225	-7.07712	1.47183e-12	1.28351e-11
C6orf89	2311.16	-1.63122	0.230636	-7.07267	1.51977e-12	1.32412e-11
CCDC120	559.154	-1.52301	0.215526	-7.06648	1.58918e-12	1.38332e-11
SAT2	2278.83	1.68416	0.238666	7.05653	1.70711e-12	1.48462e-11
MKI67IP	1344.9	1.38949	0.197013	7.05281	1.75346e-12	1.52354e-11
CLASP1	1194.16	-1.54185	0.218676	-7.05083	1.77853e-12	1.54392e-11
HSP90AB1	14044	-1.77277	0.251524	-7.04812	1.81357e-12	1.57292e-11
TIGD3	123.614	2.38023	0.33796	7.04293	1.8824e-12	1.63113e-11
GPATCH1	554.737	1.39115	0.197575	7.04112	1.90698e-12	1.65093e-11
CDKN1B	4205.17	1.7044	0.242184	7.03763	1.95543e-12	1.69134e-11
MAD2L2	929.888	1.79351	0.25495	7.03474	1.99627e-12	1.72448e-11
RTP2	752.581	3.84371	0.546395	7.03467	1.99736e-12	1.72448e-11
SLC20A1	2527.19	1.3741	0.19541	7.03187	2.03785e-12	1.75785e-11
ARD1A	1354.33	1.10098	0.156597	7.03063	2.05597e-12	1.77188e-11
PDPR	604.178	-3.03623	0.431983	-7.02859	2.08626e-12	1.79636e-11
PTGES2	2189.77	1.28997	0.183541	7.0282	2.09212e-12	1.79979e-11
MYOC	241.174	6.45366	0.918369	7.0273	2.10561e-12	1.80976e-11
C5orf34	177.363	3.20545	0.456267	7.0254	2.13461e-12	1.83304e-11
ACTN2	173.826	4.55546	0.648577	7.02378	2.15945e-12	1.85271e-11
C14orf138	321.867	1.75676	0.250131	7.02336	2.16596e-12	1.85662e-11
TOM1L2	1206.26	-2.6158	0.373362	-7.00606	2.45116e-12	2.09921e-11
TCF7L1	564.122	-2.33448	0.333237	-7.00546	2.46182e-12	2.10644e-11
IKZF1	307.959	-5.14598	0.734673	-7.00445	2.47957e-12	2.11973e-11
ZPBP	230.945	6.20993	0.886734	7.00315	2.50275e-12	2.13764e-11
CPXM2	1174.8	-4.06449	0.581106	-6.99441	2.66379e-12	2.27315e-11
C9orf140	67.9233	-7.64416	1.09293	-6.9942	2.66769e-12	2.27445e-11
SSH2	381.56	-2.27101	0.32501	-6.98752	2.7979e-12	2.38333e-11
SUMO1	4250.81	1.40537	0.201133	6.98729	2.80245e-12	2.38508e-11
RNF5	72.5869	7.80805	1.11777	6.9854	2.84053e-12	2.41534e-11
STRN4	1577.2	-1.52812	0.218807	-6.98387	2.87154e-12	2.43953e-11
NUAK2	436.52	-2.8508	0.408211	-6.98363	2.8764e-12	2.44149e-11
TPRG1	54.2918	-5.49764	0.787539	-6.98079	2.93532e-12	2.48929e-11
GALNTL4	314.522	-2.38015	0.341117	-6.97753	3.00419e-12	2.54543e-11
PRPF39	1750.96	2.23017	0.319688	6.9761	3.03481e-12	2.56909e-11
SRP72	1543.12	-1.1215	0.160841	-6.97274	3.10824e-12	2.62893e-11
REM2	195.122	2.70533	0.388043	6.97172	3.1308e-12	2.64567e-11
PRF1	192.349	-5.93685	0.85193	-6.96871	3.19862e-12	2.70059e-11
TAS1R3	57.4811	2.85202	0.409329	6.96755	3.22516e-12	2.72059e-11
PPP1R14B	2591.54	2.21643	0.318193	6.96567	3.26844e-12	2.75466e-11
IRAK1	1412.29	-1.41762	0.203536	-6.96495	3.28529e-12	2.76642e-11
EPS15	3370.83	1.54098	0.221306	6.96311	3.32845e-12	2.8003e-11
MKL1	901.313	-1.45316	0.208711	-6.96258	3.34106e-12	2.80843e-11
LONRF3	151.426	-2.25833	0.324443	-6.96062	3.38768e-12	2.84512e-11
PPP1R3B	338.177	-3.60901	0.518536	-6.96	3.40278e-12	2.85528e-11
TMEM55B	2061.52	1.51361	0.21768	6.95338	3.56641e-12	2.98996e-11
P2RY6	129.179	-3.08335	0.443454	-6.95303	3.57515e-12	2.99466e-11
ITK	164.979	-5.12733	0.737903	-6.94851	3.6917e-12	3.08687e-11
SLA	509.144	-4.80183	0.691059	-6.94851	3.69159e-12	3.08687e-11
RFX5	1137.84	-1.69255	0.24359	-6.94835	3.69575e-12	3.08755e-11
TMEM25	564.541	-1.33147	0.191679	-6.94632	3.74941e-12	3.12964e-11
CDKN2AIP	1065.91	1.0563	0.152071	6.9461	3.75521e-12	3.13175e-11
MFN1	1376.06	1.29853	0.187009	6.94365	3.82085e-12	3.18371e-11
TRPS1	433.947	-1.85934	0.267838	-6.94203	3.86509e-12	3.21496e-11
PCCA	1319.29	1.9674	0.283403	6.94205	3.86457e-12	3.21496e-11
PRPF18	1210.53	1.45791	0.21003	6.94145	3.88097e-12	3.22536e-11
RAB23	728.178	1.42637	0.205505	6.94081	3.89862e-12	3.2344e-11
CTSD	10355.7	-2.31672	0.333782	-6.94083	3.89816e-12	3.2344e-11
CLDN19	53.3541	-4.78195	0.689018	-6.94023	3.91449e-12	3.24475e-11
C6orf182	466.279	2.655	0.3827	6.93755	3.98972e-12	3.30424e-11
STARD5	246.887	3.12859	0.451859	6.92382	4.3962e-12	3.63772e-11
GPX6	34411.1	3.90761	0.564452	6.92284	4.42684e-12	3.6599e-11
F7	187.549	4.52891	0.654419	6.92051	4.50019e-12	3.71733e-11
PARP11	170.719	-1.91713	0.277105	-6.91844	4.56632e-12	3.76869e-11
SGOL1	47.9497	3.21197	0.46477	6.91088	4.81662e-12	3.97184e-11
DNPEP	2094.43	1.34854	0.195152	6.9102	4.83974e-12	3.98746e-11
SIRT7	735.544	2.3504	0.340228	6.90831	4.9047e-12	4.0375e-11
IAH1	1615.28	2.3715	0.343341	6.90713	4.9457e-12	4.06774e-11
GATA3	54.9787	-4.09667	0.59315	-6.90663	4.96305e-12	4.0785e-11
KIAA1549	226.745	-2.37836	0.344366	-6.9065	4.96774e-12	4.07885e-11
STK4	877.473	-2.81829	0.408136	-6.90527	5.01085e-12	4.1107e-11
SHFM1	3354.4	1.87038	0.270905	6.90421	5.0484e-12	4.13441e-11
CCDC51	1108.04	2.16943	0.314215	6.90429	5.04554e-12	4.13441e-11
TNFRSF17	50.1886	-6.59858	0.95664	-6.89766	5.2866e-12	4.32577e-11
FAM29A	674.567	1.57589	0.228577	6.89435	5.41108e-12	4.42384e-11
ARHGDIA	2288.05	-2.26194	0.328126	-6.8935	5.44369e-12	4.44669e-11
ARF5	4252.69	1.20468	0.174927	6.88675	5.70801e-12	4.65464e-11
BEST2	63.2917	7.00099	1.01658	6.88683	5.70503e-12	4.65464e-11
AC073347.3	837.47	-3.68947	0.535927	-6.88428	5.80816e-12	4.73227e-11
ANKRD39	797.487	2.50072	0.363461	6.88029	5.97295e-12	4.86238e-11
PRLH	42.1679	8.86343	1.28862	6.87824	6.0595e-12	4.92863e-11
ANKS3	1079.52	1.41382	0.205656	6.8747	6.21208e-12	5.04843e-11
CDC42EP4	1947.72	-3.45031	0.502054	-6.87238	6.31416e-12	5.12704e-11
BTBD2	1960.74	-1.26191	0.183626	-6.87219	6.32252e-12	5.12946e-11
TIA1	2571.88	2.06281	0.30021	6.87122	6.36572e-12	5.16013e-11
CTSB	13209.9	-2.551	0.37134	-6.86972	6.43267e-12	5.20997e-11
ABCA4	66.6569	-4.12229	0.600214	-6.86805	6.50874e-12	5.26712e-11
AC022098.9-2	174.405	3.6036	0.524969	6.86441	6.67648e-12	5.39828e-11
MAEA	1263.3	-1.32193	0.192671	-6.86108	6.83398e-12	5.52095e-11
MRPL37	1899.5	1.23833	0.180547	6.85878	6.94524e-12	5.60609e-11
KCNG3	74.6951	5.27336	0.768878	6.85851	6.95819e-12	5.6118e-11
C16orf35	671.809	-1.67209	0.243841	-6.85729	7.01795e-12	5.65523e-11
UBN2	372.684	-2.25495	0.32892	-6.85564	7.09959e-12	5.71619e-11
HSPB7	117.07	-3.88678	0.567067	-6.85418	7.17237e-12	5.76992e-11
ARMC7	272.014	-2.76954	0.404232	-6.85135	7.31551e-12	5.88012e-11
WDR36	378.637	-1.87322	0.273749	-6.84281	7.7652e-12	6.23632e-11
MPDU1	2809.09	1.67361	0.244609	6.842	7.80946e-12	6.2666e-11
F2RL1	672.226	-2.67138	0.390625	-6.83874	7.98939e-12	6.4056e-11
VASH1	750.923	-4.38313	0.641108	-6.8368	8.09807e-12	6.48729e-11
CHI3L1	4532.22	4.25564	0.622491	6.83646	8.11736e-12	6.49185e-11
ARRDC4	619.298	-2.77197	0.405465	-6.83653	8.11324e-12	6.49185e-11
FCHSD2	815.64	-2.1872	0.319977	-6.83549	8.17257e-12	6.53053e-11
TMEM101	1249.71	1.23072	0.180131	6.83236	8.35301e-12	6.66914e-11
TSPAN17	782.083	-1.43214	0.20969	-6.82982	8.50233e-12	6.78269e-11
COLEC11	459.384	5.07478	0.743234	6.82797	8.61246e-12	6.86481e-11
CPT1B	1734.66	1.27237	0.186405	6.82583	8.74181e-12	6.9621e-11
NOL4	743.642	4.64328	0.680302	6.82531	8.77332e-12	6.98137e-11
RNPS1	1692.16	1.41253	0.207017	6.82326	8.89976e-12	7.07609e-11
CAPN5	989.286	-2.0727	0.303782	-6.82297	8.9175e-12	7.08429e-11
ADCK5	867.649	2.47709	0.363236	6.81949	9.13636e-12	7.25213e-11
RP1-21O18.1	578.139	-2.3587	0.345951	-6.81803	9.22964e-12	7.32008e-11
RBPMS2	87.0124	-5.79109	0.849623	-6.81608	9.35596e-12	7.41411e-11
SPRY4	399.628	-4.21442	0.618353	-6.81556	9.38955e-12	7.43456e-11
ORAI2	441.336	-2.77198	0.406761	-6.81476	9.44235e-12	7.47017e-11
GPATCH2	132.229	-2.522	0.370179	-6.81292	9.56365e-12	7.55988e-11
RAPGEF1	1560.78	-2.34399	0.344164	-6.81069	9.71321e-12	7.67175e-11
KIRREL2	2994.64	3.60502	0.529634	6.80661	9.99225e-12	7.88562e-11
OXGR1	67.398	-7.60681	1.1177	-6.80576	1.00514e-11	7.92575e-11
CTNNA1	8293.03	-2.05105	0.301464	-6.80364	1.02008e-11	8.03695e-11
LYAR	520.007	1.54903	0.227705	6.80278	1.02622e-11	8.07861e-11
AC109326.11	2559.75	1.98809	0.292331	6.80082	1.04026e-11	8.18238e-11
C15orf43	81.1658	7.35915	1.0822	6.80016	1.04501e-11	8.21304e-11
C9orf91	746.279	-2.32469	0.341917	-6.799	1.05349e-11	8.27284e-11
POLR2E	1675.53	-1.35803	0.199847	-6.79535	1.0805e-11	8.47798e-11
C14orf38	184.44	3.8055	0.560213	6.79295	1.0986e-11	8.61289e-11
FAM76B	790.971	2.21151	0.325754	6.7889	1.12995e-11	8.85145e-11
FAM46C	1200.42	-2.24796	0.331209	-6.78715	1.14371e-11	8.95191e-11
NAALADL1	108.447	-5.35211	0.788768	-6.78541	1.15756e-11	9.05289e-11
RUNX3	254.967	-5.35453	0.789141	-6.78526	1.15875e-11	9.05476e-11
LIX1L	750.12	-2.95263	0.435201	-6.78452	1.16472e-11	9.09396e-11
ASCC1	368.152	-1.83672	0.270768	-6.78335	1.17417e-11	9.16025e-11
C9orf43	214.55	3.3061	0.487405	6.78307	1.17653e-11	9.17114e-11
MPZL3	336.802	-3.30686	0.488182	-6.77382	1.25427e-11	9.76919e-11
RERG	1306.19	2.90611	0.429072	6.773	1.26138e-11	9.81652e-11
RNF111	587.464	-1.21735	0.17975	-6.77246	1.26609e-11	9.8452e-11
GEN1	250.24	-2.87877	0.425103	-6.77194	1.2707e-11	9.87303e-11
GPSM3	109.934	4.95813	0.732252	6.77107	1.27834e-11	9.92425e-11
DCTN6	1466.63	1.35379	0.199992	6.7692	1.29497e-11	1.00452e-10
CH25H	558.455	-3.28116	0.484756	-6.76868	1.29962e-11	1.00731e-10
LEPR	914.498	-5.41751	0.800447	-6.7681	1.30482e-11	1.01053e-10
VAX2	51.5267	3.64147	0.538046	6.76796	1.30613e-11	1.01072e-10
ARFGEF2	798.781	-2.03639	0.300897	-6.76774	1.30813e-11	1.01144e-10
PXMP4	394.893	-2.3051	0.340644	-6.76687	1.31598e-11	1.01669e-10
GGH	652.788	2.34617	0.347101	6.75933	1.38629e-11	1.07015e-10
USE1	738.329	1.82079	0.269445	6.75756	1.40335e-11	1.08165e-10
UBXN1	3567.65	1.23297	0.182458	6.75755	1.40346e-11	1.08165e-10
VAV2	523.044	-1.86198	0.275802	-6.75114	1.46684e-11	1.12959e-10
SPSB4	110.937	3.32123	0.491992	6.75058	1.47252e-11	1.13305e-10
RAC2	449.191	-5.08341	0.753121	-6.7498	1.4805e-11	1.13827e-10
AC092981.3-1	737.645	-4.58756	0.680139	-6.74502	1.53003e-11	1.1754e-10
EIF3K	6224.3	1.59983	0.237433	6.738	1.60576e-11	1.23259e-10
ZNF689	170.561	-1.72431	0.256044	-6.73444	1.64557e-11	1.26213e-10
PPIB	6674	1.9397	0.288088	6.733	1.66196e-11	1.27368e-10
PCNT	1477.89	1.44292	0.214363	6.7312	1.68271e-11	1.28855e-10
C5orf37	997.824	2.52701	0.37545	6.73062	1.68947e-11	1.29269e-10
CST6	287.583	4.21044	0.625652	6.72969	1.70021e-11	1.29986e-10
TRIT1	1471.32	2.06932	0.307574	6.72786	1.72175e-11	1.31515e-10
PTH2	65.7248	5.27548	0.784137	6.72776	1.72296e-11	1.31515e-10
AGA	1130.61	1.98714	0.295422	6.72642	1.73885e-11	1.32622e-10
COMMD8	1100.02	2.3387	0.347829	6.72371	1.77153e-11	1.35007e-10
AC008898.6	46.0081	6.54745	0.97411	6.72147	1.79899e-11	1.3699e-10
IRF4	101.19	-8.19554	1.21952	-6.7203	1.81352e-11	1.37986e-10
TULP4	361.603	-1.60609	0.239207	-6.71422	1.89079e-11	1.43751e-10
KLB	73.0926	4.45745	0.664114	6.71188	1.92138e-11	1.45961e-10
LRRC15	247.943	-5.61435	0.836544	-6.71136	1.92823e-11	1.46364e-10
STIM1	1236.95	-1.9852	0.295853	-6.71009	1.94504e-11	1.47524e-10
PHIP	1663.32	2.3802	0.354793	6.70869	1.96374e-11	1.48824e-10
MNT	461.838	-1.59574	0.237895	-6.70777	1.97625e-11	1.49653e-10
CPSF6	2668.23	1.84854	0.275597	6.70742	1.98092e-11	1.49888e-10
JAZF1	747.994	1.63557	0.243865	6.70684	1.98886e-11	1.50369e-10
UBA52	16360.2	1.52451	0.22733	6.70616	1.99811e-11	1.50949e-10
RNF128	1074.38	3.93171	0.586727	6.70109	2.06869e-11	1.56158e-10
CRY1	1214.21	1.4134	0.210987	6.69901	2.09839e-11	1.58274e-10
SLC35B4	325.953	-1.81905	0.27156	-6.69852	2.10547e-11	1.58683e-10
ATF1	1004.45	1.59438	0.238041	6.69793	2.11387e-11	1.59191e-10
AC007938.1	896.258	1.84885	0.276127	6.69564	2.14734e-11	1.61583e-10
PCDH1	1352.59	-2.21108	0.330281	-6.69454	2.16355e-11	1.62675e-10
SRA1	1418.72	1.16384	0.173879	6.69343	2.18e-11	1.63783e-10
PURA	764.474	1.10942	0.165806	6.69109	2.21517e-11	1.66295e-10
KRT78	70.8047	8.64396	1.29199	6.69044	2.22502e-11	1.66903e-10
EAF2	389.41	1.99104	0.297638	6.68946	2.23991e-11	1.67888e-10
TRPM5	52.9502	-4.63709	0.693275	-6.68867	2.25208e-11	1.68668e-10
SYCE1	57.8728	7.45411	1.11458	6.6878	2.26554e-11	1.69543e-10
MYH11	3626.57	-3.63144	0.543212	-6.68513	2.30714e-11	1.72521e-10
CMC1	646.167	1.89803	0.283994	6.68335	2.3354e-11	1.74497e-10
PAX2	36.6657	4.58672	0.686541	6.68091	2.37459e-11	1.77287e-10
C6orf130	2275.13	2.19284	0.328395	6.67745	2.43132e-11	1.81381e-10
GUCA1A	109.745	3.41544	0.511604	6.67594	2.45655e-11	1.83119e-10
BNIP2	1145.79	-1.1801	0.176812	-6.6743	2.48422e-11	1.85037e-10
TMEM190	518.643	-8.34798	1.25202	-6.66759	2.60033e-11	1.93535e-10
FAM70A	348.213	2.90782	0.436229	6.66582	2.63191e-11	1.95733e-10
OSBPL2	973.98	-1.27635	0.191506	-6.6648	2.65033e-11	1.96949e-10
ZUFSP	446.477	1.65244	0.24797	6.66388	2.66693e-11	1.98029e-10
SETD7	1400.28	-2.83391	0.425528	-6.65975	2.74287e-11	2.03509e-10
GIT1	1605.51	-1.37368	0.206306	-6.65847	2.76692e-11	2.05135e-10
BLZF1	343.133	-1.34993	0.202754	-6.65794	2.77683e-11	2.0571e-10
GPR35	48.8401	-6.15181	0.924032	-6.65757	2.78399e-11	2.0608e-10
LONRF2	526.811	-4.44509	0.668212	-6.65222	2.88706e-11	2.13544e-10
PLBD2	349.339	-2.95834	0.444761	-6.65154	2.90051e-11	2.14373e-10
PRMT3	583.404	0.962413	0.144859	6.64377	3.05757e-11	2.25806e-10
SGPP2	672.287	-2.94011	0.442587	-6.64301	3.07347e-11	2.26805e-10
GAPT	67.0719	-5.58294	0.8407	-6.64082	3.11935e-11	2.30013e-10
MBIP	659.576	1.14404	0.172306	6.63958	3.14583e-11	2.31787e-10
RBM41	122.919	-1.92435	0.289836	-6.63946	3.14844e-11	2.318e-10
DMRTB1	58.7092	7.53066	1.13543	6.63241	3.30243e-11	2.4295e-10
NUDT16L1	2115.41	1.57082	0.236895	6.63085	3.33762e-11	2.45349e-10
MRPL52	1296.68	1.56537	0.236209	6.62705	3.4245e-11	2.51543e-10
KLHDC8A	890.345	3.19894	0.482827	6.62545	3.46191e-11	2.54095e-10
C5orf22	308.542	-1.83846	0.277582	-6.62312	3.51705e-11	2.57944e-10
THOC6	635.81	1.02429	0.154739	6.61948	3.60472e-11	2.64171e-10
LRP4	737.307	-3.15886	0.477422	-6.61648	3.6784e-11	2.69158e-10
C1orf50	482.746	1.54554	0.23359	6.61649	3.67838e-11	2.69158e-10
B4GALT2	550.186	-3.29249	0.497652	-6.61604	3.68945e-11	2.69759e-10
GOLGA7	2509.26	1.47508	0.223189	6.60912	3.86612e-11	2.82461e-10
S100A4	7726.31	2.25558	0.341509	6.60476	3.98153e-11	2.9067e-10
GAL3ST4	372.514	-3.15262	0.477525	-6.602	4.0565e-11	2.95917e-10
HPD	109.565	4.1156	0.623428	6.60156	4.06847e-11	2.96564e-10
NDFIP1	11027.3	1.37486	0.208508	6.59381	4.28688e-11	3.12246e-10
NGFR	1276.06	-3.86196	0.585835	-6.59224	4.3325e-11	3.15328e-10
RBM28	471.903	1.06891	0.16218	6.59091	4.37141e-11	3.17918e-10
GAS2	951.336	3.73718	0.567444	6.586	4.51834e-11	3.28353e-10
AC005512.1-2	251.177	-3.94958	0.599706	-6.58586	4.52264e-11	3.28416e-10
RCOR1	445.405	-3.19856	0.486057	-6.58063	4.6846e-11	3.39918e-10
NOP56	2634.35	1.22787	0.186655	6.57827	4.75949e-11	3.4509e-10
PTPN7	122.779	-4.89861	0.74474	-6.57761	4.78064e-11	3.46361e-10
NTNG2	373.137	1.68322	0.256073	6.57321	4.92414e-11	3.56487e-10
SLC25A20	1087.2	2.02593	0.308262	6.57208	4.96159e-11	3.58926e-10
HES7	66.3665	4.30884	0.655643	6.57194	4.96646e-11	3.59006e-10
PPM1A	1986.74	1.31195	0.199678	6.57035	5.01978e-11	3.62586e-10
SYT4	1393.6	4.87932	0.742792	6.56888	5.06937e-11	3.65891e-10
C1orf162	123.512	-4.4856	0.683044	-6.56707	5.13149e-11	3.70095e-10
MCOLN3	690.205	3.46823	0.528201	6.56611	5.16451e-11	3.72195e-10
C20orf114	40624.7	-3.97969	0.606108	-6.56598	5.1692e-11	3.72252e-10
CC2D1B	2198.25	1.41255	0.215333	6.55984	5.38648e-11	3.87607e-10
SLC35F2	381.135	-3.35184	0.511053	-6.55869	5.42812e-11	3.9031e-10
AC019171.3	269.19	2.96979	0.452811	6.55856	5.43308e-11	3.90372e-10
LMOD3	58.4139	5.70197	0.869541	6.55745	5.47371e-11	3.92996e-10
ETFA	2347.07	1.50104	0.229062	6.553	5.63911e-11	4.04567e-10
HSD17B7	760.478	1.72635	0.263558	6.55017	5.74735e-11	4.12023e-10
ARID3B	160.351	-1.47626	0.225408	-6.54929	5.78119e-11	4.14138e-10
PRICKLE2	537.776	-4.24775	0.648784	-6.54726	5.8604e-11	4.19497e-10
TFPI2	380.615	3.95559	0.604185	6.54698	5.87122e-11	4.19957e-10
SPNS3	45.6343	-6.06769	0.928527	-6.53475	6.37172e-11	4.55416e-10
KLF9	2181.33	-3.56434	0.545493	-6.53416	6.3967e-11	4.56859e-10
PANX1	319.671	-3.03497	0.464656	-6.53165	6.50505e-11	4.64251e-10
SLC1A5	2504.87	-3.49416	0.535099	-6.52992	6.58041e-11	4.69278e-10
FAM98B	616.98	0.957866	0.146715	6.52877	6.63132e-11	4.72556e-10
CYLD	1080.84	-1.65558	0.253742	-6.52464	6.81672e-11	4.85406e-10
FAM101B	342.745	-4.20762	0.644956	-6.52388	6.85133e-11	4.87506e-10
ZNF398	267.984	-2.17322	0.333238	-6.52152	6.95963e-11	4.94844e-10
TMEM210	85.9086	3.70218	0.567908	6.51897	7.07935e-11	5.02981e-10
MRGPRF	246.997	-4.39662	0.674651	-6.51689	7.1781e-11	5.09618e-10
SLC45A4	352.556	-1.87889	0.288916	-6.50325	7.86014e-11	5.57626e-10
ITPKB	1037.93	-2.75705	0.424106	-6.50086	7.98633e-11	5.66158e-10
SLC24A5	247.008	3.7839	0.58215	6.49987	8.03897e-11	5.69467e-10
ABCA12	104.535	4.89432	0.75309	6.49898	8.08669e-11	5.72423e-10
FZR1	937.86	-1.50766	0.232052	-6.4971	8.18804e-11	5.79167e-10
ARNT	1022.29	-1.75535	0.270274	-6.49471	8.31931e-11	5.88017e-10
GPN3	950.197	1.62318	0.250003	6.49265	8.43391e-11	5.95676e-10
OCRL	958.791	1.00876	0.155424	6.4904	8.56064e-11	6.0418e-10
REC8	735.366	-2.90908	0.448295	-6.48921	8.62853e-11	6.08522e-10
GALNT5	132.551	-2.83041	0.436718	-6.48109	9.10638e-11	6.41748e-10
PHLDA1	1005.65	-3.11554	0.480788	-6.48006	9.16868e-11	6.45186e-10
IPO9	1287.51	-1.21603	0.187656	-6.48007	9.16789e-11	6.45186e-10
ALKBH4	466.699	1.09931	0.169654	6.47969	9.1911e-11	6.46288e-10
NPAS2	1228.34	-2.20793	0.340784	-6.47897	9.23503e-11	6.48899e-10
SGCB	766.958	-3.41643	0.527719	-6.47395	9.54727e-11	6.70344e-10
WDR74	1181.98	1.33531	0.206311	6.47234	9.64964e-11	6.77034e-10
SFRS14	3937.54	1.78887	0.27641	6.47181	9.68349e-11	6.78911e-10
TAPT1	1816.39	1.82491	0.282105	6.46891	9.8715e-11	6.91584e-10
CA5A	51.1039	7.27737	1.12504	6.46857	9.89345e-11	6.92614e-10
TERF1	410.384	-1.5548	0.240377	-6.46818	9.91912e-11	6.93903e-10
VPS4B	910.562	-1.78273	0.275679	-6.46669	1.00175e-10	7.00274e-10
UBE2E1	2399.69	0.907346	0.140343	6.46521	1.01161e-10	7.06132e-10
RBM10	2099.47	0.705921	0.109187	6.46528	1.01113e-10	7.06132e-10
THOC5	1141.87	1.52573	0.236019	6.46445	1.01669e-10	7.09156e-10
TBL1XR1	903.173	1.62385	0.251256	6.46295	1.02679e-10	7.15678e-10
C17orf42	557.993	2.00095	0.30962	6.46259	1.02924e-10	7.16864e-10
FAM118A	473.774	-1.40008	0.21666	-6.46212	1.03244e-10	7.18571e-10
ACRBP	269.113	2.99073	0.463062	6.4586	1.05673e-10	7.3494e-10
ARL9	78.0553	2.87058	0.444765	6.45417	1.08816e-10	7.56245e-10
RAP1B	3059.41	1.25976	0.195199	6.45373	1.09131e-10	7.57882e-10
RBBP4	5381.34	1.30242	0.201828	6.45311	1.09576e-10	7.60422e-10
BHLHA15	96.1109	-2.78447	0.4316	-6.45151	1.10742e-10	7.67956e-10
DBP	972.805	1.63369	0.253236	6.45125	1.10931e-10	7.6871e-10
FOXP1	802.164	-1.66474	0.25824	-6.44648	1.14475e-10	7.92117e-10
COG5	731.477	-1.21724	0.188821	-6.44652	1.14449e-10	7.92117e-10
CLN8	520.673	-1.47532	0.22889	-6.44555	1.15186e-10	7.96458e-10
RABGGTB	1329.43	1.07182	0.166366	6.44253	1.17497e-10	8.11852e-10
B4GALT7	404.824	-1.55386	0.241253	-6.44081	1.18839e-10	8.20527e-10
ACPT	48.049	6.68375	1.03805	6.43873	1.20477e-10	8.31241e-10
AC020663.7	2208.63	-1.54679	0.240298	-6.43695	1.21901e-10	8.40454e-10
ZDBF2	150.124	-1.95212	0.303497	-6.43208	1.25868e-10	8.67181e-10
TMED5	706.472	-1.64222	0.255338	-6.43155	1.26307e-10	8.69581e-10
KCNJ5	140.967	-6.59553	1.02586	-6.42926	1.28226e-10	8.81518e-10
GMPPA	1676.09	1.56727	0.243771	6.42928	1.28209e-10	8.81518e-10
SUCLG1	3285.44	1.49365	0.232338	6.42879	1.28626e-10	8.83631e-10
LETMD1	1073.46	-1.28523	0.20006	-6.42425	1.32523e-10	9.09753e-10
SERPINB11	203.514	-6.40542	0.997343	-6.42249	1.34066e-10	9.19683e-10
XDH	931.384	-2.08453	0.324705	-6.41977	1.36481e-10	9.35578e-10
SLC15A1	70.6157	-2.872	0.447699	-6.41503	1.40792e-10	9.64437e-10
NCUBE1	1839.35	-1.40408	0.218921	-6.41364	1.42085e-10	9.72595e-10
GCAT	612.099	2.01233	0.313809	6.4126	1.43061e-10	9.78576e-10
NXPH2	50.1767	4.26554	0.665502	6.40951	1.45985e-10	9.97862e-10
ARHGAP28	155.57	-2.51653	0.392674	-6.40872	1.4675e-10	1.00237e-09
P2RX6	276.997	2.97984	0.46499	6.4084	1.47058e-10	1.00376e-09
AQP4	1382.22	4.68101	0.730489	6.40805	1.47392e-10	1.00532e-09
NRL	32.9347	-5.25636	0.821207	-6.40077	1.54595e-10	1.05369e-09
SLC8A1	851.958	2.71271	0.423925	6.39904	1.56359e-10	1.06496e-09
PLEC1	5675.75	-2.26642	0.354231	-6.39816	1.57265e-10	1.07037e-09
ZNF608	1419.72	1.52556	0.23845	6.3978	1.57627e-10	1.07206e-09
CIB3	169.855	8.5	1.32953	6.39322	1.62432e-10	1.10396e-09
C6orf168	718.248	2.67778	0.418874	6.3928	1.62872e-10	1.10616e-09
ESR2	71.3203	2.5656	0.401664	6.38742	1.68708e-10	1.14498e-09
OSTF1	1935.34	1.65987	0.260221	6.37869	1.78604e-10	1.21129e-09
FBXO2	2675.67	2.00023	0.313587	6.37855	1.78767e-10	1.21153e-09
KRT36	144.555	6.60002	1.03506	6.37645	1.81244e-10	1.22745e-09
CCDC82	379.878	-2.85335	0.447521	-6.3759	1.81897e-10	1.231e-09
C15orf27	117.841	2.54661	0.399426	6.37566	1.8218e-10	1.23204e-09
TFCP2L1	284.838	-4.01409	0.629609	-6.37553	1.82334e-10	1.23221e-09
HACE1	726.491	1.76418	0.276805	6.37335	1.84946e-10	1.24898e-09
COL9A1	919.341	5.12995	0.805374	6.36965	1.89463e-10	1.27857e-09
KIAA1191	2411.35	-1.54794	0.243048	-6.36885	1.90454e-10	1.28435e-09
BRPF3	1017.65	-1.32245	0.207716	-6.36662	1.93239e-10	1.30221e-09
C1orf174	979.3	1.55403	0.244139	6.36535	1.94847e-10	1.31213e-09
PCID2	1778.82	1.49118	0.234298	6.36448	1.95955e-10	1.31866e-09
SCG3	2294.82	3.17797	0.499615	6.36084	2.0066e-10	1.34936e-09
MTMR6	1907.04	1.81307	0.285054	6.36045	2.01162e-10	1.35179e-09
MRPS18A	1286.13	1.1674	0.183613	6.35795	2.04469e-10	1.37305e-09
KIF23	263.319	3.14092	0.494063	6.35733	2.05296e-10	1.37763e-09
MRPL10	1358.85	1.05411	0.165829	6.35664	2.06218e-10	1.38284e-09
ATP6V0A2	436.515	-2.0628	0.324517	-6.35653	2.06362e-10	1.38284e-09
ITPKC	974.358	-2.927	0.460615	-6.35455	2.09037e-10	1.39979e-09
E2F5	227.467	-1.64712	0.259223	-6.35407	2.09696e-10	1.40322e-09
MYPN	77.8996	8.78346	1.3825	6.35331	2.10733e-10	1.40917e-09
RCBTB2	1704.91	1.11882	0.176155	6.35132	2.13479e-10	1.42653e-09
LY6E	4131.11	-2.34894	0.369941	-6.3495	2.16014e-10	1.44246e-09
WBP4	839.526	1.35429	0.213371	6.3471	2.19411e-10	1.46412e-09
CD79B	84.3485	-4.54861	0.717476	-6.33974	2.3015e-10	1.53471e-09
CHST9	986.584	-5.13424	0.810157	-6.33734	2.33758e-10	1.55768e-09
BXDC2	1146.19	1.52077	0.239983	6.337	2.34282e-10	1.56008e-09
TMLHE	140.26	-2.02903	0.320339	-6.33401	2.38876e-10	1.58957e-09
C1orf63	4533.63	2.36184	0.37289	6.33388	2.39064e-10	1.58971e-09
DCLRE1C	225.556	-1.21015	0.191137	-6.33133	2.43056e-10	1.61513e-09
PRNP	13007.5	1.73793	0.274601	6.32893	2.46867e-10	1.63931e-09
CHMP2A	4653.02	1.58578	0.250567	6.32875	2.47161e-10	1.64013e-09
AMOTL1	1054.33	-3.40741	0.538661	-6.3257	2.52087e-10	1.67107e-09
ZNF335	1756.43	1.66711	0.263548	6.32565	2.52175e-10	1.67107e-09
RDH10	1254.15	-2.05502	0.324913	-6.32482	2.53523e-10	1.67884e-09
PIK3R1	2077.17	-2.22162	0.351326	-6.32354	2.55639e-10	1.69168e-09
DIAPH2	363.233	-2.17339	0.343901	-6.3198	2.61904e-10	1.73194e-09
IGF2BP1	47.8957	7.23897	1.14548	6.3196	2.62234e-10	1.73292e-09
LDLR	1278.69	-3.25863	0.515721	-6.31858	2.63971e-10	1.74319e-09
NUDT1	390.379	2.23796	0.354238	6.31766	2.65547e-10	1.75118e-09
AGER	58.7302	5.50175	0.870851	6.31767	2.65532e-10	1.75118e-09
BARX1	277.425	-2.72034	0.431108	-6.3101	2.78859e-10	1.8377e-09
GCN1L1	1547.18	-0.876161	0.138864	-6.30947	2.79985e-10	1.84258e-09
DMGDH	48.8417	-7.14825	1.13292	-6.30957	2.79817e-10	1.84258e-09
MCOLN1	866.112	1.20983	0.191763	6.30897	2.80906e-10	1.84736e-09
RHBDD3	1010.71	1.8906	0.299701	6.30829	2.82134e-10	1.85417e-09
INHA	60.6367	2.23749	0.354724	6.3077	2.83205e-10	1.85992e-09
SPIRE1	1446.17	1.55342	0.24628	6.30752	2.8355e-10	1.86091e-09
FVT1	1270.36	-1.09976	0.174383	-6.30655	2.85317e-10	1.87122e-09
PPCDC	360.881	1.16093	0.184158	6.30401	2.9005e-10	1.90095e-09
RP1-199H16.5	2357.89	5.29201	0.83993	6.30054	2.96608e-10	1.9426e-09
METTL4	569.612	1.30231	0.206753	6.29887	2.99817e-10	1.96227e-09
MED19	640.601	1.11681	0.177307	6.29874	3.00068e-10	1.96257e-09
PRPSAP2	1725.9	1.58008	0.250989	6.29541	3.06583e-10	2.00381e-09
NDUFV1	2242.2	-1.25088	0.198797	-6.29224	3.12927e-10	2.04387e-09
GLIS2	488.319	-3.03585	0.482685	-6.28951	3.18466e-10	2.07863e-09
AKAP13	2760.52	-1.09955	0.174917	-6.28609	3.25558e-10	2.12346e-09
NCOA3	867.838	-2.05009	0.326153	-6.28567	3.26448e-10	2.12782e-09
ZNF362	841.692	-1.62332	0.258301	-6.28459	3.28723e-10	2.14118e-09
C16orf11	156.217	-7.9329	1.26252	-6.28336	3.31332e-10	2.15671e-09
TSHZ3	363.351	-1.97761	0.314938	-6.27935	3.39985e-10	2.21152e-09
2019-03-10	234.269	-5.74337	0.91469	-6.27903	3.40691e-10	2.21461e-09
WDR43	1246.52	1.306	0.208056	6.27714	3.44855e-10	2.24015e-09
DTX3L	955.853	-2.28033	0.363328	-6.27623	3.46891e-10	2.25184e-09
C7orf25	758.205	1.46911	0.23414	6.27449	3.50786e-10	2.27558e-09
SUPV3L1	1062.52	1.36253	0.217239	6.27205	3.56331e-10	2.30998e-09
MAPK13	1486.63	1.5753	0.25119	6.27132	3.58007e-10	2.31928e-09
FMR1	2238.32	1.5613	0.248981	6.27075	3.59309e-10	2.32613e-09
PIWIL4	234.675	1.38471	0.220881	6.26902	3.63317e-10	2.35048e-09
NT5DC2	1086.29	-2.50882	0.400217	-6.26866	3.64175e-10	2.35444e-09
ZNF496	332.521	-1.39496	0.222545	-6.2682	3.65251e-10	2.35953e-09
YOD1	185.341	-2.61238	0.416774	-6.26811	3.65457e-10	2.35953e-09
SEMA3G	677.733	-4.84437	0.772897	-6.26781	3.6617e-10	2.3611e-09
DCUN1D2	208.695	-1.63166	0.260325	-6.2678	3.66194e-10	2.3611e-09
SIGIRR	991.444	-2.03507	0.324837	-6.26491	3.73044e-10	2.40364e-09
DHCR7	1558.14	0.943471	0.1506	6.26476	3.73391e-10	2.40426e-09
FOXP4	861.166	-1.8824	0.300642	-6.26126	3.8187e-10	2.45719e-09
GADD45B	1347.98	-2.64999	0.423303	-6.26028	3.84299e-10	2.47116e-09
PPP2R5E	949.329	1.06131	0.169599	6.25776	3.90536e-10	2.50957e-09
C20orf152	144.295	5.51424	0.881509	6.25545	3.96371e-10	2.54536e-09
C8orf13	325.859	-2.74106	0.438229	-6.25486	3.97861e-10	2.55321e-09
FBXO45	214.048	-3.22139	0.515082	-6.25413	3.99725e-10	2.56345e-09
POU2AF1	186.746	-5.99006	0.957928	-6.25315	4.02255e-10	2.57794e-09
FCHSD1	336.677	-1.66722	0.266647	-6.25252	4.03881e-10	2.58662e-09
PPARBP	850.427	-1.14229	0.182713	-6.25186	4.05604e-10	2.59592e-09
STRN	252.118	-1.67262	0.26757	-6.25114	4.07475e-10	2.60615e-09
ITFG1	2741.56	1.06683	0.17078	6.24683	4.18855e-10	2.67714e-09
TMEM126B	1028.13	1.47389	0.235982	6.24579	4.21671e-10	2.69334e-09
DIP2B	760.051	-1.69867	0.272008	-6.24492	4.24024e-10	2.70656e-09
LGALS3BP	9626.65	-2.72887	0.437112	-6.24296	4.29369e-10	2.73884e-09
VAPB	2263.26	1.17311	0.187931	6.24227	4.31269e-10	2.74913e-09
PCSK6	478.619	-1.8551	0.297288	-6.24008	4.37343e-10	2.78598e-09
PAX7	282.045	4.98155	0.799147	6.23359	4.55873e-10	2.90209e-09
CCDC44	287.473	-1.45035	0.232672	-6.23343	4.5632e-10	2.903e-09
C19orf39	340.079	2.10432	0.337623	6.23275	4.58312e-10	2.91373e-09
NEURL2	106.323	2.33279	0.37433	6.2319	4.60804e-10	2.92763e-09
DOCK1	1490.68	-1.19888	0.192392	-6.23142	4.62215e-10	2.93464e-09
RIC8A	3115.11	1.00576	0.161471	6.22875	4.70161e-10	2.9831e-09
P4HA2	500.278	-2.09493	0.336368	-6.2281	4.72139e-10	2.99366e-09
C20orf4	680.147	-1.75007	0.281153	-6.22462	4.82735e-10	3.05881e-09
BIRC3	529.131	-4.25594	0.684599	-6.21668	5.07769e-10	3.21531e-09
JARID1C	2046.97	-0.861197	0.138545	-6.21599	5.10028e-10	3.22748e-09
IGFBP1	227.095	6.52295	1.05004	6.21208	5.22875e-10	3.30658e-09
HBS1L	1736.73	1.43405	0.230895	6.21084	5.27008e-10	3.33051e-09
ATP6AP2	5372.91	1.09896	0.177007	6.20858	5.34638e-10	3.37649e-09
ICK	627.748	-1.4988	0.241526	-6.20553	5.45127e-10	3.44046e-09
TFAP2C	360.176	-2.88187	0.464417	-6.20536	5.45721e-10	3.44194e-09
CSF3R	482.703	-3.60928	0.581675	-6.20498	5.47039e-10	3.44797e-09
ZAK	583.596	-2.40747	0.388177	-6.202	5.57488e-10	3.51151e-09
MRPS2	1557.79	1.1702	0.188876	6.19559	5.80669e-10	3.65512e-09
CAPN2	5029.11	-2.41057	0.389169	-6.19415	5.8601e-10	3.6863e-09
AC010422.7-3	215.94	-1.81309	0.292722	-6.19388	5.87005e-10	3.69013e-09
UBTD2	616.532	-1.59857	0.258105	-6.19348	5.88501e-10	3.69711e-09
PSME3	1710.99	-1.3684	0.220995	-6.19201	5.94019e-10	3.72932e-09
GFI1	96.2925	-4.45147	0.719102	-6.19032	6.00425e-10	3.76706e-09
SMNDC1	1048.12	1.71882	0.277729	6.18884	6.06071e-10	3.79998e-09
QSOX2	420.128	-1.4864	0.240504	-6.18037	6.3952e-10	4.00707e-09
MRPL17	1226.87	1.28816	0.208533	6.17724	6.52337e-10	4.0847e-09
FBXO4	711.641	1.88618	0.30535	6.17712	6.52799e-10	4.08491e-09
SCNM1	990.756	1.58267	0.256261	6.17603	6.5733e-10	4.11057e-09
CIT	767.075	1.17081	0.189614	6.17473	6.62775e-10	4.14058e-09
CDCP1	866.688	-2.13808	0.346266	-6.17468	6.62995e-10	4.14058e-09
ARL6	1000.6	2.95206	0.478154	6.17386	6.66407e-10	4.15916e-09
FAM117B	568.187	1.60695	0.260302	6.17341	6.68344e-10	4.16853e-09
AP1G2	1724.26	-1.48738	0.241005	-6.17156	6.76182e-10	4.21466e-09
KCNJ2	1457.93	2.01231	0.326076	6.17131	6.77269e-10	4.21868e-09
ELOVL7	172.972	-3.30436	0.535461	-6.17105	6.78384e-10	4.22287e-09
MRE11A	901.271	1.63701	0.265399	6.1681	6.91162e-10	4.29961e-09
RPP40	271.374	1.93328	0.313474	6.16729	6.94702e-10	4.31882e-09
OTOP3	41.2498	6.98763	1.13332	6.16563	7.02026e-10	4.36152e-09
ETV6	1091.23	-1.95827	0.317696	-6.16396	7.09462e-10	4.40484e-09
CYBRD1	3169.56	-2.73569	0.443898	-6.16289	7.14302e-10	4.43201e-09
CKAP4	1920.68	-1.89839	0.308068	-6.16226	7.17154e-10	4.44682e-09
FLT4	300.669	-3.97165	0.644732	-6.16015	7.2675e-10	4.5034e-09
ECSIT	1732.14	1.35904	0.220716	6.15743	7.3935e-10	4.5785e-09
MLL2	1413.56	-1.59275	0.258734	-6.15593	7.46374e-10	4.619e-09
PRKD3	906.508	-1.75817	0.285884	-6.14993	7.75173e-10	4.79413e-09
CDS2	733.935	-1.73594	0.282277	-6.14978	7.75921e-10	4.79564e-09
QTRTD1	286.779	-2.11195	0.343469	-6.14886	7.80422e-10	4.82034e-09
SERPINI1	1183	3.18535	0.518358	6.14508	7.9922e-10	4.93326e-09
CDC42BPA	1446.23	-1.16411	0.189447	-6.14479	8.00675e-10	4.93905e-09
RECQL4	405.414	1.62309	0.264185	6.14376	8.05887e-10	4.96799e-09
SLAMF8	103.123	-5.66893	0.922878	-6.14267	8.11478e-10	4.99923e-09
TCF7	268.881	-2.89369	0.471245	-6.14051	8.22548e-10	5.06416e-09
NAV1	913.358	-2.39191	0.389562	-6.14001	8.25148e-10	5.07689e-09
CD8B	130.382	-4.32749	0.705231	-6.13628	8.44762e-10	5.19422e-09
SEC14L4	958.32	5.68698	0.9268	6.13615	8.45477e-10	5.19528e-09
HEXDC	2135.73	1.96679	0.320565	6.13539	8.49526e-10	5.2168e-09
RP13-102H20.1	176.435	5.15935	0.841192	6.13338	8.60331e-10	5.27976e-09
C4orf45	324.295	5.60263	0.91399	6.12985	8.79606e-10	5.39458e-09
TSP50	27.8783	-8.20942	1.33981	-6.12731	8.93789e-10	5.47805e-09
HARS2	1391.78	1.27879	0.208824	6.12376	9.13924e-10	5.59786e-09
NUP88	1883.78	1.63041	0.266272	6.12312	9.17588e-10	5.6167e-09
BRD8	3749.48	1.81712	0.296807	6.12223	9.22729e-10	5.64455e-09
POP7	892.572	1.44407	0.23593	6.12072	9.31513e-10	5.69463e-09
PAPD5	905.537	1.53672	0.251207	6.11734	9.51505e-10	5.81313e-09
ATG16L1	557.692	-1.5051	0.246087	-6.11613	9.58737e-10	5.85357e-09
RAD21L1	325.605	-3.05911	0.500252	-6.11514	9.64711e-10	5.88628e-09
PLA2R1	733.245	-2.39051	0.391043	-6.11315	9.76821e-10	5.95636e-09
LAT2	153.502	-3.38806	0.554341	-6.11187	9.8472e-10	6.0007e-09
HIP1	723.369	-2.42675	0.397267	-6.10863	1.00491e-09	6.11981e-09
RAB37	370.54	-2.22512	0.364395	-6.10633	1.0195e-09	6.20475e-09
C5orf52	64.6128	5.20272	0.852199	6.10505	1.02766e-09	6.2504e-09
KCNK7	40.4179	3.33396	0.546263	6.10321	1.03962e-09	6.3191e-09
AOC3	378.134	-3.77117	0.617915	-6.10307	1.04052e-09	6.32058e-09
HTRA4	106.624	5.02263	0.823312	6.10052	1.05723e-09	6.41796e-09
AKAP11	738.329	-2.0482	0.3358	-6.09946	1.06429e-09	6.45672e-09
AC009019.10	68.8145	-2.2466	0.368495	-6.0967	1.08278e-09	6.56473e-09
CBLN4	211.795	3.4448	0.565159	6.09528	1.09248e-09	6.61936e-09
DUOXA1	1122.11	-1.96953	0.323159	-6.09462	1.09697e-09	6.64232e-09
SETDB2	724.312	1.01404	0.166612	6.08623	1.156e-09	6.99533e-09
SLC7A6	757.757	-2.50616	0.412034	-6.08242	1.18385e-09	7.15932e-09
MPP6	420.69	2.04347	0.336001	6.08174	1.18884e-09	7.18493e-09
NOTCH1	1078.3	-1.484	0.244061	-6.08044	1.19854e-09	7.23899e-09
TIMELESS	1505.19	2.40401	0.395552	6.07759	1.22003e-09	7.36414e-09
C1GALT1	304.668	-1.36217	0.224294	-6.07313	1.25439e-09	7.56676e-09
GAMT	700.543	1.14681	0.188908	6.07073	1.27328e-09	7.67587e-09
PARP2	1166.33	1.61113	0.26593	6.05846	1.37429e-09	8.27958e-09
TIMM50	1083.13	0.975355	0.16106	6.05586	1.39673e-09	8.40943e-09
SNRNP70	14960.9	1.65518	0.273656	6.0484	1.46295e-09	8.79705e-09
HISPPD2A	504.014	-1.59583	0.263843	-6.04841	1.46278e-09	8.79705e-09
WDYHV1	447.001	1.48563	0.245657	6.04756	1.4706e-09	8.83746e-09
TMEM97	728.943	1.38281	0.228716	6.04595	1.48534e-09	8.92042e-09
NFIX	2012.24	-2.70766	0.447938	-6.04472	1.49669e-09	8.98299e-09
TMEM93	979.134	1.50781	0.249451	6.04452	1.4986e-09	8.98877e-09
LHFP	914.651	-4.11469	0.680822	-6.04371	1.50608e-09	9.028e-09
CASP2	434.91	-1.30498	0.215957	-6.04277	1.51492e-09	9.07525e-09
INPP5D	445.003	-3.25161	0.538158	-6.04211	1.52109e-09	9.1065e-09
HSF4	507.907	-3.16787	0.524623	-6.03838	1.55671e-09	9.31395e-09
KIFC3	591.55	-1.97778	0.32771	-6.03516	1.58802e-09	9.49533e-09
LSM1	1279.61	1.51867	0.251968	6.02724	1.66778e-09	9.966e-09
P4HB	10170.8	-1.85171	0.307259	-6.02653	1.67512e-09	1.00036e-08
CAND2	161.244	-2.39284	0.397577	-6.01857	1.75967e-09	1.05019e-08
CD69	189.282	-4.71447	0.783569	-6.01666	1.78051e-09	1.06197e-08
GPR55	46.8849	-7.99165	1.32855	-6.01532	1.79531e-09	1.07013e-08
FGFR4	116.927	1.9632	0.326454	6.01369	1.81343e-09	1.08025e-08
PSMG1	1191.71	1.38361	0.230092	6.01327	1.81821e-09	1.08243e-08
DAD1	5389.32	1.33518	0.22214	6.01053	1.84917e-09	1.10017e-08
IL5RA	104.883	-6.01684	1.0021	-6.00425	1.92219e-09	1.1429e-08
WDSUB1	1862.25	2.38641	0.397624	6.00167	1.95297e-09	1.16048e-08
RAB8A	1162.54	-1.6097	0.268357	-5.99836	1.99319e-09	1.18364e-08
ZDHHC14	736.119	1.92124	0.320319	5.99791	1.9987e-09	1.18618e-08
C1orf93	489.266	-1.4977	0.249726	-5.99738	2.00521e-09	1.1893e-08
ARHGAP17	949.696	-1.58087	0.263645	-5.99619	2.02004e-09	1.19736e-08
RTN4	10433.9	1.32597	0.221176	5.99511	2.0335e-09	1.20458e-08
RTN4IP1	433.444	2.21902	0.370299	5.99251	2.06633e-09	1.22327e-08
LCP1	1933.16	-3.3639	0.561876	-5.98691	2.13862e-09	1.26528e-08
ABCD1	235.51	-2.6781	0.447625	-5.98291	2.19192e-09	1.29601e-08
C9orf85	160.444	-1.31352	0.219557	-5.98261	2.19596e-09	1.2976e-08
NUF2	87.2778	2.60989	0.43638	5.98076	2.22095e-09	1.31155e-08
FRRS1	363.003	2.75624	0.461003	5.9788	2.24789e-09	1.32664e-08
PSMD14	2287.85	1.36244	0.227894	5.97839	2.25356e-09	1.32917e-08
C1orf123	1470.9	0.953622	0.159637	5.97367	2.31972e-09	1.36735e-08
KLK6	666.851	4.46705	0.747848	5.97321	2.32635e-09	1.37041e-08
CHMP1A	1287.02	-1.54689	0.259083	-5.97063	2.36339e-09	1.39137e-08
GPR158	357.722	5.20972	0.873229	5.96604	2.43077e-09	1.43015e-08
FAM134A	2264.89	-1.1841	0.198528	-5.96441	2.45522e-09	1.44365e-08
DNAJC27	206.617	-1.74732	0.292969	-5.96418	2.45861e-09	1.44476e-08
CCDC155	46.0035	6.53109	1.09543	5.96214	2.48955e-09	1.46204e-08
TMEM198	304.262	1.31921	0.221303	5.96113	2.505e-09	1.4702e-08
PTBP1	3756.44	-1.60416	0.269139	-5.96035	2.51698e-09	1.47633e-08
SPNS1	1065.06	0.805556	0.135174	5.9594	2.53172e-09	1.48407e-08
CNOT6L	848.968	-1.23366	0.207016	-5.95923	2.53431e-09	1.48467e-08
SIP1	417.542	1.80639	0.303524	5.9514	2.65861e-09	1.55653e-08
BTAF1	1094.73	-1.34346	0.225846	-5.94857	2.70488e-09	1.58265e-08
SCGN	114.848	5.0455	0.84822	5.94834	2.70878e-09	1.58397e-08
OPN1SW	91.6437	2.3912	0.402145	5.94612	2.74578e-09	1.60462e-08
AC107918.5-4	28.2938	8.28591	1.39416	5.94329	2.79359e-09	1.63156e-08
C3orf70	189.411	-2.47421	0.416412	-5.94172	2.82043e-09	1.64623e-08
SMAD5	834.968	-1.75497	0.295382	-5.94137	2.82658e-09	1.64881e-08
HGD	61.3559	8.4371	1.4236	5.92659	3.09287e-09	1.80304e-08
C1orf161	68.2256	3.17894	0.536503	5.92531	3.11716e-09	1.81609e-08
SPC25	461.784	5.66568	0.956411	5.9239	3.14397e-09	1.8306e-08
TRAPPC3	1827.2	0.845381	0.142713	5.92362	3.14925e-09	1.83255e-08
GUCA1B	33.3907	-5.27735	0.890945	-5.92332	3.15516e-09	1.83487e-08
RBM26	1114.12	0.890726	0.150381	5.92313	3.15878e-09	1.83586e-08
PRCP	2728.95	-1.9059	0.321817	-5.92231	3.17455e-09	1.84391e-08
DIP	903.238	-1.28503	0.217072	-5.91986	3.22215e-09	1.87041e-08
RAB3D	322.297	-2.02098	0.341451	-5.91878	3.2433e-09	1.88155e-08
TNFSF4	34.0152	-5.65364	0.955767	-5.91529	3.31285e-09	1.92073e-08
CCDC22	1233.5	1.42416	0.240852	5.91302	3.35887e-09	1.94623e-08
LAMP2	3337.48	-1.32025	0.223286	-5.91283	3.36277e-09	1.94731e-08
MDFI	306.238	-2.8582	0.483672	-5.90936	3.43429e-09	1.98631e-08
PADI1	193.676	3.15127	0.533265	5.90938	3.43388e-09	1.98631e-08
TMEM86B	86.5028	-2.70008	0.456954	-5.90886	3.44484e-09	1.99121e-08
SYNPO2	608.656	-2.81495	0.477186	-5.89906	3.65589e-09	2.11192e-08
TCIRG1	1441.77	-1.91267	0.324282	-5.89817	3.67553e-09	2.12198e-08
FAM63B	224.836	-2.21393	0.375442	-5.89685	3.70501e-09	2.13771e-08
C20orf11	1197.47	-1.85401	0.3145	-5.89509	3.74486e-09	2.1594e-08
SLC39A9	1961.38	1.39141	0.236109	5.89307	3.7909e-09	2.18463e-08
GRAMD2	434.218	-3.84688	0.652799	-5.89289	3.79491e-09	2.18562e-08
TUBB	23.2167	8.0024	1.35806	5.89252	3.80339e-09	2.18919e-08
LPIN2	716.348	-2.83348	0.480896	-5.89208	3.81366e-09	2.19377e-08
TTL	419.166	-1.88257	0.319561	-5.89113	3.83575e-09	2.20515e-08
SDC3	2248.38	-3.39863	0.577678	-5.88326	4.02258e-09	2.31117e-08
POLK	357.15	-1.53942	0.261788	-5.88039	4.09312e-09	2.35025e-08
LOXL4	417.082	-2.73686	0.46543	-5.88029	4.09553e-09	2.35025e-08
AL163973.1	42.144	6.11427	1.04002	5.879	4.12764e-09	2.36726e-08
MGLL	7405.85	-2.40364	0.409004	-5.87682	4.18224e-09	2.39713e-08
TAL1	98.8276	-3.29005	0.559856	-5.8766	4.18781e-09	2.39889e-08
NDUFS2	3557.94	0.984429	0.167598	5.87377	4.25997e-09	2.43876e-08
OXTR	115.983	-7.18984	1.22414	-5.87338	4.26988e-09	2.44296e-08
JAG1	2548.95	-1.90483	0.324425	-5.87141	4.32108e-09	2.47078e-08
AKNA	1233.19	-2.91951	0.497405	-5.86949	4.3714e-09	2.49656e-08
ZMYM6	892.641	-1.03932	0.177069	-5.86957	4.36935e-09	2.49656e-08
ST3GAL2	433.274	-3.23829	0.552058	-5.86585	4.46835e-09	2.5504e-08
MSN	3404.82	-4.48401	0.764694	-5.86379	4.52413e-09	2.5807e-08
KIAA0100	3374.1	-1.54165	0.262924	-5.86348	4.53273e-09	2.58406e-08
COPA	3806.38	-1.2387	0.211369	-5.86037	4.61839e-09	2.63133e-08
PDE12	341.065	-1.03714	0.177023	-5.8588	4.6623e-09	2.65476e-08
GTF3C5	1197.25	-0.977795	0.1669	-5.85857	4.66877e-09	2.65686e-08
RAE1	1279.12	1.26518	0.216035	5.85635	4.73146e-09	2.69093e-08
KIF1B	1196.53	-2.40609	0.410914	-5.85546	4.75703e-09	2.70386e-08
AYTL1	1448.51	2.30586	0.393821	5.85509	4.7676e-09	2.70665e-08
COG2	1458.21	1.306	0.223052	5.85512	4.76668e-09	2.70665e-08
GNG8	594.294	3.59036	0.613367	5.85353	4.81252e-09	2.73053e-08
TAX1BP3	1192.56	-1.55626	0.265928	-5.8522	4.8511e-09	2.75078e-08
CARD15	124.127	-3.03165	0.518118	-5.85128	4.87794e-09	2.76436e-08
MIOX	50.795	3.99714	0.683162	5.85093	4.8882e-09	2.76853e-08
MEGF8	956.474	-2.20253	0.376449	-5.85079	4.89254e-09	2.76935e-08
COBLL1	1031.2	-1.17587	0.200981	-5.85064	4.89683e-09	2.77013e-08
PITPNB	1972.06	0.996351	0.170312	5.85016	4.91109e-09	2.77655e-08
CDC42BPB	2954	-1.05052	0.17959	-5.84956	4.92881e-09	2.78493e-08
SOD1	19503.3	2.2278	0.380863	5.84935	4.93491e-09	2.78672e-08
RAB2B	534.119	-1.33249	0.22788	-5.84733	4.99514e-09	2.81906e-08
S100A13	2683.41	1.19202	0.203884	5.84655	5.01887e-09	2.83079e-08
NAPSA	140.856	2.18353	0.373711	5.84283	5.1321e-09	2.89294e-08
STXBP4	160.309	-1.85286	0.317158	-5.84206	5.15606e-09	2.90473e-08
CDC42SE2	982.755	-1.70447	0.291813	-5.84096	5.19024e-09	2.92226e-08
ITGA1	331.414	-3.27608	0.561278	-5.83681	5.32087e-09	2.99405e-08
CLEC3A	22.8095	7.97646	1.36726	5.83388	5.41521e-09	3.04534e-08
SERAC1	591.533	1.76663	0.302836	5.83362	5.42388e-09	3.04842e-08
TLE2	1351.81	-1.36967	0.234853	-5.83202	5.47618e-09	3.076e-08
C1orf131	510.971	1.71283	0.293719	5.83153	5.49206e-09	3.08311e-08
APOBEC2	32.1528	3.35565	0.575619	5.82964	5.55482e-09	3.11651e-08
ADCY1	90.355	-2.81834	0.483875	-5.82452	5.72777e-09	3.21165e-08
PSMB5	3822.11	1.63613	0.281199	5.81841	5.94087e-09	3.32919e-08
HLTF	1359.2	0.905516	0.155697	5.81589	6.03124e-09	3.37785e-08
VDR	225.452	-4.01644	0.690786	-5.81431	6.0885e-09	3.40792e-08
FAM71E1	32.0752	-5.48638	0.944413	-5.80931	6.27322e-09	3.50926e-08
C17orf101	860.322	1.18774	0.204513	5.80765	6.3355e-09	3.54202e-08
VPS13B	771.793	-1.67236	0.288041	-5.806	6.39848e-09	3.57514e-08
TRERF1	462.321	-1.64792	0.283847	-5.80566	6.41136e-09	3.58024e-08
BAZ2A	2151.43	-1.14601	0.197408	-5.80526	6.42656e-09	3.58663e-08
CUZD1	191.327	-3.51283	0.605157	-5.80482	6.44343e-09	3.59394e-08
PKD2L2	33.2257	4.48929	0.774097	5.79939	6.65557e-09	3.7101e-08
ITGA4	187.925	-5.0179	0.865654	-5.79666	6.76483e-09	3.76881e-08
ZDHHC24	558.703	1.58146	0.273077	5.79128	6.98536e-09	3.8894e-08
FOXN4	66.5459	-2.95625	0.510701	-5.78861	7.09717e-09	3.94935e-08
GPBP1	3624.29	0.987832	0.170733	5.78582	7.21589e-09	4.01074e-08
TSPAN32	40.9167	-6.88543	1.19004	-5.7859	7.21239e-09	4.01074e-08
LYL1	116.925	-3.28606	0.568307	-5.78219	7.37363e-09	4.09603e-08
DST	10469.2	1.8787	0.325046	5.77979	7.47933e-09	4.15233e-08
C9orf25	439.552	-3.34363	0.578553	-5.7793	7.50108e-09	4.16199e-08
MLANA	45.0472	3.31989	0.574466	5.77909	7.51075e-09	4.16494e-08
CCDC43	743.598	0.992999	0.171843	5.77853	7.53554e-09	4.17625e-08
FAM116A	1527.93	1.55519	0.269196	5.77717	7.59687e-09	4.2078e-08
RBM27	1195.46	1.85498	0.32122	5.77479	7.7049e-09	4.26493e-08
SYNM	602.675	-2.09825	0.363352	-5.7747	7.70894e-09	4.26493e-08
GDAP1L1	163.361	5.94631	1.02989	5.77372	7.75382e-09	4.28589e-08
F12	64.4999	2.04843	0.354788	5.77368	7.7558e-09	4.28589e-08
WDR23	2599.93	-1.24772	0.216111	-5.77352	7.76308e-09	4.28743e-08
HSD17B3	118.463	-4.92329	0.853057	-5.77135	7.86399e-09	4.34065e-08
ZNF414	720.586	1.14512	0.198456	5.77015	7.9203e-09	4.36668e-08
TMEM41B	698.006	1.69004	0.292891	5.7702	7.91776e-09	4.36668e-08
PAX8	57.5192	-5.74828	0.996481	-5.76858	7.99423e-09	4.4049e-08
TFE3	405.683	-2.15348	0.373457	-5.76635	8.10085e-09	4.46107e-08
DERL3	840.039	-2.04361	0.354751	-5.76069	8.37706e-09	4.61052e-08
CYB5R3	5482.09	-1.65003	0.286467	-5.75993	8.41474e-09	4.62859e-08
TTC14	1908.73	1.67169	0.29025	5.75948	8.43718e-09	4.63826e-08
CSF1R	749.028	-3.6283	0.630026	-5.75897	8.4631e-09	4.64983e-08
DPYSL3	2436.78	-2.52842	0.439294	-5.75564	8.63133e-09	4.73954e-08
PSCDBP	243.221	-3.25019	0.565031	-5.75222	8.8077e-09	4.83361e-08
ACP2	919.048	-1.56779	0.272634	-5.75054	8.89579e-09	4.87698e-08
KIAA1712	273.116	-2.23154	0.38806	-5.75052	8.89695e-09	4.87698e-08
KIAA1462	789.196	-4.39367	0.764062	-5.75041	8.90253e-09	4.87724e-08
C2orf29	955.572	-1.36121	0.236854	-5.74706	9.08082e-09	4.97206e-08
CCDC152	4101.09	2.08134	0.36221	5.74622	9.1263e-09	4.9941e-08
NCOR2	2995.17	-1.4463	0.251752	-5.74493	9.1958e-09	5.02925e-08
CDCP2	39.6922	-6.85207	1.19279	-5.74455	9.21641e-09	5.03763e-08
HAO2	49.0474	-8.05715	1.40331	-5.74152	9.38281e-09	5.12565e-08
TMEFF2	234.834	4.95535	0.863323	5.73986	9.4754e-09	5.17328e-08
IDUA	1446.16	1.48397	0.25869	5.73648	9.66666e-09	5.27468e-08
PLCE1	647.192	-1.65859	0.289278	-5.73356	9.83416e-09	5.36301e-08
MALL	502.444	-2.5961	0.453161	-5.72887	1.011e-08	5.51027e-08
EXOC5	1510.72	1.19213	0.208134	5.72773	1.01783e-08	5.54436e-08
CAPZA2	3779.53	1.4141	0.246925	5.72681	1.02337e-08	5.57137e-08
IGSF6	105.524	-3.89416	0.680019	-5.72654	1.02497e-08	5.57689e-08
CHRNA2	84.8275	8.0525	1.40669	5.72441	1.03792e-08	5.64412e-08
TMEM202	23.4413	8.01461	1.4002	5.72391	1.04103e-08	5.65781e-08
FBXO46	298.089	1.71222	0.299348	5.71983	1.06628e-08	5.79174e-08
KDELC2	1223.38	-1.38045	0.24141	-5.7183	1.07593e-08	5.84083e-08
CNR1	70.0082	-5.93383	1.03777	-5.71789	1.07853e-08	5.85161e-08
CCND2	379.736	-3.73514	0.653566	-5.71502	1.0969e-08	5.94795e-08
TSKS	47.6546	4.65316	0.814255	5.71463	1.09944e-08	5.95833e-08
THOP1	1069.1	1.22688	0.214728	5.71365	1.10578e-08	5.98929e-08
ALG6	548.99	1.43712	0.251553	5.71299	1.11009e-08	6.00919e-08
WDR26	4329.81	1.25289	0.219371	5.71127	1.12136e-08	6.0668e-08
C10orf118	712.576	-1.28526	0.225184	-5.70759	1.1459e-08	6.19604e-08
INPP4A	503.432	-2.54397	0.44575	-5.70718	1.14865e-08	6.20389e-08
CYP4F12	614.862	2.29155	0.401517	5.70723	1.14828e-08	6.20389e-08
MAFK	253.284	-2.26701	0.397325	-5.70569	1.15875e-08	6.25487e-08
SNX32	119.442	5.44514	0.954439	5.70507	1.16298e-08	6.27416e-08
TXLNB	168.234	-3.59458	0.630658	-5.69973	1.2e-08	6.47022e-08
SLC26A7	509.568	3.41045	0.598719	5.69624	1.22481e-08	6.60028e-08
NFKBIL2	394.777	1.38744	0.243582	5.696	1.22648e-08	6.60556e-08
MORF4L2	8965.82	1.37063	0.240726	5.69375	1.24276e-08	6.68946e-08
SLC43A3	325.704	-2.61332	0.459218	-5.69082	1.26433e-08	6.80176e-08
P2RX1	60.5886	-3.09846	0.544555	-5.68988	1.27126e-08	6.83516e-08
CLEC9A	32.8985	-8.45033	1.48532	-5.68922	1.27619e-08	6.85782e-08
UST	667.479	-2.16703	0.381261	-5.68385	1.31692e-08	7.07271e-08
CRAMP1L	730.862	-1.19363	0.210056	-5.68244	1.3279e-08	7.12766e-08
COX6A2	51.0858	4.27746	0.752864	5.68158	1.33456e-08	7.15941e-08
YRDC	722.189	1.48037	0.260606	5.68049	1.34308e-08	7.20103e-08
BHMT2	68.4952	-8.54202	1.50527	-5.67474	1.389e-08	7.44305e-08
BPIL1	1545.87	-5.55073	0.978242	-5.67418	1.39354e-08	7.4632e-08
EXTL3	868.141	-1.77715	0.313242	-5.67339	1.39998e-08	7.49351e-08
TKTL1	331.526	-5.04859	0.890411	-5.66996	1.42835e-08	7.64107e-08
CUEDC2	1722.26	1.15834	0.204305	5.66968	1.43069e-08	7.64928e-08
AIM1L	86.6264	2.05635	0.362808	5.66788	1.44579e-08	7.72571e-08
TETRAN	3072.83	1.40783	0.248467	5.66607	1.4611e-08	7.80314e-08
B3GALTL	578.169	1.28339	0.226568	5.66448	1.47469e-08	7.87131e-08
CGA	33.6199	4.01838	0.709444	5.66413	1.47776e-08	7.88331e-08
WASF2	1998.51	-1.70422	0.300945	-5.66288	1.48856e-08	7.93651e-08
TP53INP1	861.045	-3.17058	0.560866	-5.65301	1.57661e-08	8.40127e-08
RTCD1	1007.3	1.54002	0.272486	5.65176	1.58814e-08	8.458e-08
COL15A1	1678.09	-3.81874	0.676113	-5.64808	1.62252e-08	8.63627e-08
TBC1D23	1391.83	1.37227	0.242982	5.64762	1.62685e-08	8.6545e-08
LLGL2	1502.92	-2.01973	0.357674	-5.64685	1.63418e-08	8.68865e-08
RAB1A	5854.43	0.951194	0.168462	5.64634	1.63902e-08	8.70951e-08
ZBP1	53.578	-4.13224	0.732433	-5.6418	1.6828e-08	8.93718e-08
CDC20	208.39	2.7733	0.491811	5.63895	1.71086e-08	9.08113e-08
TMEM135	367.588	-1.66743	0.295749	-5.63798	1.72056e-08	9.12757e-08
SDHC	3133.93	1.27368	0.226131	5.63248	1.7764e-08	9.41583e-08
ABTB2	368.671	-1.73859	0.308675	-5.63243	1.77687e-08	9.41583e-08
ZNF746	378.32	-1.39164	0.247122	-5.63138	1.78774e-08	9.46816e-08
VPS26A	1018.16	-1.01701	0.180713	-5.62774	1.82586e-08	9.66471e-08
C1orf177	110.609	5.29408	0.941335	5.62401	1.86576e-08	9.87041e-08
PCTK3	619.353	-1.38986	0.247211	-5.62214	1.88606e-08	9.97233e-08
GRB7	938.054	1.7341	0.308597	5.6193	1.91738e-08	1.01267e-07
ITGA10	258.244	-2.47377	0.440227	-5.6193	1.91728e-08	1.01267e-07
C6orf25	23.2649	8.00338	1.42569	5.6137	1.98051e-08	1.04543e-07
SMAD2	1419.64	-1.1354	0.202329	-5.61165	2.00405e-08	1.05727e-07
WDR45L	2060.16	-1.87064	0.33362	-5.6071	2.05749e-08	1.08487e-07
RABL3	311.69	1.38741	0.247442	5.60699	2.05872e-08	1.08492e-07
TSPAN6	1682.72	-3.06496	0.546684	-5.60646	2.06502e-08	1.08764e-07
IPO7	3067.64	0.839999	0.149898	5.60379	2.09716e-08	1.10396e-07
SFRP1	2639.1	-3.55213	0.634138	-5.60151	2.12497e-08	1.11798e-07
IGF1	958.866	3.0035	0.536371	5.59967	2.14758e-08	1.12925e-07
NTAN1	681.252	1.09473	0.195508	5.5994	2.15093e-08	1.13039e-07
MRPL24	1834.77	1.51105	0.269924	5.59805	2.16781e-08	1.13864e-07
ST6GALNAC1	1175.25	-4.43016	0.791459	-5.59746	2.17512e-08	1.14185e-07
ACOT6	29.3238	4.04675	0.723157	5.59595	2.19421e-08	1.15124e-07
RNF25	855.755	1.08831	0.194494	5.59563	2.19828e-08	1.15274e-07
ATOH8	373.022	-3.30791	0.591335	-5.59398	2.21926e-08	1.1631e-07
TECTA	25.6293	-4.89792	0.875906	-5.59184	2.24677e-08	1.17687e-07
SRMS	76.4684	-2.85178	0.510367	-5.5877	2.30098e-08	1.20461e-07
KIAA0284	1114.13	-1.9907	0.356276	-5.58753	2.30316e-08	1.20509e-07
C8G	75.2995	3.10977	0.556576	5.58732	2.30604e-08	1.20594e-07
ZNF498	310.926	-1.54288	0.276253	-5.58503	2.33659e-08	1.22124e-07
CCDC73	99.7049	2.61256	0.467926	5.58327	2.36039e-08	1.23301e-07
CIRBP	15805.7	1.32693	0.237699	5.5824	2.37225e-08	1.23852e-07
TOLLIP	1364.39	-2.0121	0.360555	-5.58057	2.39732e-08	1.25093e-07
C5	101.425	-2.60361	0.466642	-5.57946	2.41263e-08	1.25823e-07
SLC35B1	2119.32	1.33562	0.239528	5.57606	2.46023e-08	1.28235e-07
CSAD	506.659	-1.26248	0.226458	-5.5749	2.47668e-08	1.29022e-07
TDRD12	28.939	4.25574	0.763622	5.57309	2.50256e-08	1.30299e-07
BCL11A	1152.44	2.03129	0.364687	5.56995	2.54811e-08	1.32599e-07
GRIK4	67.0545	2.02186	0.363091	5.56846	2.56995e-08	1.33662e-07
FBLN1	9778.64	-2.8588	0.514134	-5.56043	2.69112e-08	1.39889e-07
HJURP	88.713	3.20865	0.577187	5.55912	2.71145e-08	1.40869e-07
OVOL2	1158.84	2.74467	0.493966	5.55639	2.75404e-08	1.43003e-07
KIAA0179	1316.89	0.899118	0.161856	5.55506	2.77518e-08	1.44023e-07
GRPEL1	1222.19	1.28516	0.231454	5.55255	2.81534e-08	1.46027e-07
DOK5	419.495	3.65474	0.658256	5.55216	2.82162e-08	1.46274e-07
TTK	83.3512	1.92476	0.346912	5.54828	2.88497e-08	1.49477e-07
B3GAT3	1621.1	1.10606	0.199439	5.54589	2.92469e-08	1.51453e-07
TIPRL	1913.53	1.56205	0.281736	5.54437	2.9501e-08	1.52685e-07
TIAL1	2800.51	1.07856	0.194567	5.54339	2.96674e-08	1.53464e-07
FGFR1OP	257.695	2.1403	0.386309	5.54038	3.01821e-08	1.56041e-07
ZSCAN10	27.9951	5.86572	1.05909	5.53845	3.05154e-08	1.5768e-07
RP11-119B16.1	262.686	-2.11458	0.381843	-5.53783	3.06242e-08	1.58156e-07
BAIAP2L2	41.2249	-3.34808	0.604661	-5.53712	3.07478e-08	1.58709e-07
FOXRED1	938.202	1.52751	0.275908	5.53629	3.08951e-08	1.59383e-07
RGMA	650.668	-1.98567	0.358711	-5.53558	3.10207e-08	1.59944e-07
PABPC1L	361.109	-3.87896	0.70079	-5.53513	3.11005e-08	1.60269e-07
PLA2G4A	1072.01	-1.49646	0.270433	-5.53355	3.13805e-08	1.61625e-07
CSDE1	12749.6	-0.602035	0.108801	-5.53336	3.1415e-08	1.61715e-07
SFRS12	2007.29	1.19866	0.216719	5.53095	3.18498e-08	1.63865e-07
PDGFB	304.88	-3.61968	0.654577	-5.5298	3.20593e-08	1.64854e-07
ZFYVE1	1105.03	1.127	0.20395	5.52589	3.27812e-08	1.68475e-07
CLCC1	718.986	-1.23097	0.222811	-5.52473	3.29995e-08	1.69415e-07
VTCN1	1751.3	-2.62838	0.475745	-5.52477	3.29912e-08	1.69415e-07
PHF19	435.946	-1.752	0.317194	-5.52343	3.32452e-08	1.70585e-07
SHOC2	2186.35	1.29397	0.234291	5.5229	3.33441e-08	1.70914e-07
HELB	96.5888	2.99594	0.542457	5.5229	3.33451e-08	1.70914e-07
PLAG1	177.684	-2.42952	0.439983	-5.52184	3.35466e-08	1.71855e-07
TM7SF4	57.2755	4.22618	0.765402	5.52152	3.36079e-08	1.72076e-07
HEXIM1	2805.56	1.27863	0.231585	5.52124	3.36615e-08	1.72258e-07
FBXO10	500.794	-1.83054	0.33162	-5.51999	3.39017e-08	1.73395e-07
MLF2	6843.9	1.40926	0.255342	5.51912	3.40708e-08	1.74166e-07
MSI1	992.948	1.59299	0.288729	5.51727	3.44312e-08	1.75914e-07
FAM26E	79.2573	-4.38924	0.795574	-5.51707	3.44699e-08	1.76018e-07
FBXW2	1182.3	-0.973544	0.176502	-5.51576	3.4727e-08	1.77236e-07
ATP8B2	816.676	-2.51315	0.455674	-5.51523	3.48328e-08	1.77681e-07
SYAP1	697.377	-2.14814	0.389725	-5.51192	3.54934e-08	1.80954e-07
ORC1L	71.2917	2.23522	0.406123	5.50382	3.71658e-08	1.89379e-07
2019-03-06	1746.44	-0.917241	0.166678	-5.50308	3.73207e-08	1.90067e-07
TOR2A	718.129	1.37144	0.249268	5.50186	3.75798e-08	1.91284e-07
TMEM42	611.372	1.73895	0.31624	5.49883	3.82326e-08	1.94504e-07
ACAA2	1630.23	1.31482	0.239201	5.49671	3.86936e-08	1.96744e-07
CBLB	391.497	-1.80282	0.328027	-5.49594	3.88637e-08	1.97504e-07
FAM69A	623.793	1.08354	0.197165	5.49559	3.89414e-08	1.97793e-07
MRVI1	855.297	-2.18392	0.397708	-5.49126	3.99086e-08	2.02598e-07
SCNN1A	4991.34	-2.4807	0.451957	-5.4888	4.04671e-08	2.05324e-07
NCF2	385.668	-2.32241	0.42313	-5.48863	4.05054e-08	2.05409e-07
SNX22	168.269	-2.36828	0.431585	-5.48738	4.07929e-08	2.06757e-07
DUSP16	585.018	-1.24665	0.227381	-5.48266	4.1899e-08	2.12251e-07
WDR41	990.123	1.21003	0.220818	5.47977	4.25871e-08	2.15623e-07
ZCCHC7	778.244	1.26949	0.231783	5.47709	4.32382e-08	2.18803e-07
TANC1	913.495	-1.63454	0.298482	-5.47617	4.34637e-08	2.19828e-07
SLC44A2	3671.56	-1.25701	0.229615	-5.47443	4.38912e-08	2.21873e-07
ORC6L	96.4346	2.37657	0.434136	5.47424	4.39404e-08	2.22003e-07
FAM184B	72.1318	-2.30356	0.421028	-5.47127	4.4683e-08	2.25517e-07
BZW2	2410.51	2.15383	0.393656	5.47135	4.46608e-08	2.25517e-07
KLHL15	410.189	2.93892	0.537346	5.46932	4.51755e-08	2.27882e-07
ATOH7	288.68	4.12094	0.75376	5.46717	4.57276e-08	2.30546e-07
SLIT2	567.725	-1.29776	0.237394	-5.4667	4.58496e-08	2.31038e-07
IL7R	203.875	-4.76328	0.871445	-5.46596	4.60417e-08	2.31884e-07
SHE	292.734	-2.53324	0.463674	-5.4634	4.67101e-08	2.35126e-07
2019-03-07	3068.47	1.05339	0.192847	5.46228	4.7005e-08	2.36486e-07
NT5C3	1329.04	1.78971	0.327654	5.46218	4.70325e-08	2.365e-07
ETHE1	889.628	1.28821	0.235859	5.46178	4.7138e-08	2.36906e-07
EXT1	739.368	-1.16057	0.212537	-5.46056	4.74628e-08	2.38413e-07
GLIPR1	898.229	-2.70553	0.495807	-5.45683	4.84717e-08	2.43352e-07
DUOX1	6010.31	-2.43297	0.446053	-5.45443	4.913e-08	2.46528e-07
SLC22A14	24.84	5.19537	0.953252	5.45015	5.03272e-08	2.52403e-07
TSPAN33	812.714	1.48443	0.27237	5.45003	5.03624e-08	2.52446e-07
DNAJB2	5395.82	1.31121	0.240628	5.44909	5.06275e-08	2.53642e-07
MAP4	3118.92	-2.8601	0.524979	-5.44803	5.0932e-08	2.55034e-07
AGPAT9	426.926	1.60563	0.294744	5.44755	5.10686e-08	2.55584e-07
PRRX1	1578.9	-3.357	0.617477	-5.43663	5.42962e-08	2.71595e-07
ZNF438	477.436	1.41348	0.260064	5.43513	5.47577e-08	2.7376e-07
SEC31B	1083.19	2.14293	0.394465	5.4325	5.55708e-08	2.7768e-07
CRSP9	699.024	1.60844	0.296166	5.43088	5.60781e-08	2.80068e-07
RAPH1	497.584	-1.84875	0.34045	-5.43033	5.62513e-08	2.80786e-07
TIMP2	9045.28	-3.10792	0.572346	-5.43014	5.631e-08	2.80867e-07
TMEM45B	369.902	-4.18827	0.771308	-5.43009	5.63263e-08	2.80867e-07
WDTC1	2139.18	-1.04493	0.192565	-5.4264	5.75032e-08	2.86586e-07
WWP2	1678.31	-0.995992	0.18361	-5.42449	5.81206e-08	2.89512e-07
SIDT1	232.727	-2.30241	0.424474	-5.42415	5.82305e-08	2.89908e-07
SBNO2	1456.39	-1.27579	0.235237	-5.42341	5.84736e-08	2.90966e-07
CLTB	3001.72	1.3123	0.241989	5.42297	5.86179e-08	2.91533e-07
KCNMB3	87.6023	-3.00684	0.55455	-5.42214	5.88913e-08	2.9274e-07
IGHMBP2	295.895	-1.56457	0.288625	-5.42079	5.93372e-08	2.94803e-07
WISP1	168.367	-5.33778	0.984799	-5.42018	5.95403e-08	2.95658e-07
WT1	22.007	7.92655	1.46325	5.41709	6.05756e-08	3.00643e-07
CYB5R2	306.989	-1.66898	0.308183	-5.41555	6.11013e-08	3.03094e-07
SPSB1	449.128	-2.77288	0.512301	-5.4126	6.21162e-08	3.07969e-07
RAVER1	982.498	-1.78605	0.330001	-5.41228	6.22284e-08	3.08365e-07
SLC5A7	44.2611	-7.90986	1.46184	-5.41088	6.27141e-08	3.1061e-07
FYB	371.428	-4.09701	0.757304	-5.41	6.30248e-08	3.11988e-07
GPAM	273.521	-1.83076	0.338449	-5.40927	6.32823e-08	3.131e-07
KRT4	1025.38	3.04825	0.563727	5.40731	6.39774e-08	3.16375e-07
ERLIN2	1442.34	-1.79436	0.331964	-5.40528	6.4707e-08	3.19817e-07
WDR85	914.896	0.796259	0.14733	5.4046	6.49519e-08	3.20862e-07
ST3GAL6	1053.34	2.20439	0.40812	5.40133	6.61504e-08	3.26613e-07
CA9	103.262	3.31738	0.614637	5.39729	6.76552e-08	3.3387e-07
SYNJ1	959.031	1.94812	0.361033	5.39597	6.81543e-08	3.35987e-07
MAP3K11	1303.66	-1.52993	0.283537	-5.39588	6.81896e-08	3.35987e-07
ZBTB34	214.339	-2.93622	0.544152	-5.39596	6.81572e-08	3.35987e-07
AIG1	1924.96	1.29449	0.239955	5.39471	6.86331e-08	3.37998e-07
PDCD4	5699.74	0.96571	0.179066	5.39304	6.92765e-08	3.4099e-07
ELL	334.213	-1.62678	0.301735	-5.39141	6.9908e-08	3.43921e-07
IDH2	3835.55	1.53568	0.285258	5.38347	7.30654e-08	3.5927e-07
SLC25A33	489.337	1.43821	0.267208	5.38237	7.35117e-08	3.61278e-07
CHPT1	740.038	-2.45294	0.455774	-5.38193	7.36928e-08	3.61982e-07
C22orf25	396.634	-1.05893	0.19677	-5.38157	7.38372e-08	3.62505e-07
ALPK2	92.4154	-3.99642	0.743381	-5.37601	7.61533e-08	3.73683e-07
GPR161	67.3258	-2.86815	0.533567	-5.37543	7.64017e-08	3.7471e-07
POLB	992.772	1.49848	0.278836	5.37406	7.69848e-08	3.77376e-07
ZNF704	136.447	-2.52536	0.469974	-5.37341	7.72621e-08	3.78541e-07
PAQR4	242.266	-2.71207	0.50477	-5.37288	7.74868e-08	3.79447e-07
ASF1A	985.73	1.54738	0.288019	5.3725	7.76516e-08	3.80059e-07
RRH	65.0971	4.83831	0.900617	5.37222	7.77721e-08	3.80454e-07
F2RL2	229.553	-4.2116	0.784274	-5.37007	7.87072e-08	3.84831e-07
HGF	191.326	-2.79527	0.520566	-5.36968	7.88777e-08	3.85467e-07
C1orf57	784.189	1.03431	0.192636	5.36923	7.90752e-08	3.86235e-07
HSPA4L	812.532	2.14156	0.398871	5.36904	7.91568e-08	3.86436e-07
BRDG1	885.435	3.10282	0.57801	5.3681	7.95688e-08	3.88249e-07
ARAP2	423.306	-0.960996	0.179041	-5.36747	7.98482e-08	3.89214e-07
C1GALT1C1	1531.16	1.24928	0.23275	5.36748	7.98458e-08	3.89214e-07
RHOQ	4201.89	1.50094	0.279643	5.36732	7.9915e-08	3.89341e-07
PUS7L	312.002	1.44276	0.268874	5.36592	8.05359e-08	3.92166e-07
CCDC127	354.972	-1.15547	0.215413	-5.36399	8.14036e-08	3.96189e-07
CD207	49.2788	-2.33242	0.434882	-5.36333	8.17014e-08	3.97436e-07
UQCRC1	6103.1	1.47248	0.274646	5.36135	8.26012e-08	4.01608e-07
RFTN1	776.209	-2.90672	0.542238	-5.36059	8.295e-08	4.03099e-07
RXRA	1627.4	-2.04762	0.382162	-5.358	8.41486e-08	4.08716e-07
SYK	306.146	-2.63533	0.491993	-5.35643	8.48812e-08	4.12064e-07
VIL1	163.395	5.50263	1.02781	5.35376	8.61446e-08	4.17985e-07
ZBTB43	227.503	-1.37414	0.256693	-5.35324	8.63949e-08	4.18987e-07
RPUSD4	400.823	-1.06198	0.198436	-5.35173	8.71161e-08	4.2227e-07
BACE2	1036	-2.45906	0.459529	-5.35126	8.73433e-08	4.23156e-07
NT5C	1323.72	1.62825	0.304411	5.34887	8.85059e-08	4.28402e-07
BTG2	7111.32	-4.5208	0.845192	-5.34885	8.85158e-08	4.28402e-07
ISL1	426.371	3.84147	0.71881	5.3442	9.08164e-08	4.39314e-07
TADA1L	577.625	1.45115	0.271604	5.3429	9.14737e-08	4.4227e-07
RAP2C	268.391	-2.78151	0.520784	-5.341	9.24351e-08	4.46691e-07
IGFBP2	14266.9	2.03498	0.38114	5.33919	9.33615e-08	4.5094e-07
LACTB2	642.048	1.79435	0.336185	5.3374	9.4288e-08	4.55185e-07
MLLT4	2226.82	-1.63277	0.306172	-5.33287	9.66709e-08	4.66453e-07
FAM62B	2960.24	-0.928207	0.174101	-5.33144	9.7438e-08	4.69917e-07
HEATR3	603.145	0.912968	0.171299	5.32968	9.83866e-08	4.74252e-07
PIK3CG	120.662	-3.71599	0.697346	-5.32876	9.88839e-08	4.76409e-07
KCND3	72.2871	-4.59705	0.863203	-5.32557	1.00635e-07	4.84602e-07
UBL4A	735.017	-1.4953	0.280885	-5.32351	1.01783e-07	4.89884e-07
CEP70	719.919	1.38315	0.259881	5.32224	1.02497e-07	4.93072e-07
BEND5	709.391	1.70347	0.320122	5.32131	1.03024e-07	4.95355e-07
WDR7	466.563	-1.94353	0.365363	-5.31945	1.04079e-07	5.00176e-07
ZFYVE27	1661.7	1.02004	0.191781	5.31877	1.04471e-07	5.01807e-07
C10orf81	2656.93	-3.83898	0.721833	-5.31838	1.04698e-07	5.02645e-07
SYCP1	21.8522	5.49078	1.03293	5.31574	1.06224e-07	5.09715e-07
DRGX	38.0285	-7.69178	1.44712	-5.31522	1.06527e-07	5.10913e-07
PRKACA	1824.33	-1.79881	0.338671	-5.31137	1.08801e-07	5.21558e-07
PACS2	1614.21	-1.3327	0.250926	-5.31113	1.08945e-07	5.21984e-07
CRIP3	71.6693	2.05751	0.38747	5.31011	1.09558e-07	5.24661e-07
CCRL2	75.1817	5.34965	1.00802	5.30709	1.11388e-07	5.33155e-07
SLC38A9	1141.3	2.85239	0.537606	5.30573	1.12224e-07	5.36887e-07
KIAA0090	1419.19	1.14969	0.216756	5.3041	1.13227e-07	5.41416e-07
ELP3	610.114	-1.20926	0.228025	-5.30319	1.13796e-07	5.43865e-07
TMEM59L	1437.52	3.00083	0.56587	5.30304	1.13889e-07	5.44034e-07
[truncated: 7,726 more rows]

## Sheet: DEA_mouse_vs_human
Gene name	baseMean	log2FoldChange	lfcSE	stat	pvalue	padj
RPL24P6	6271.94	-10.2275	0.322573	-31.706	1.28428e-220	1.24203e-216
APEX1	1651.33	-5.7428	0.183428	-31.3083	3.59911e-215	1.74035e-211
TNFSF10	1977.55	-4.23076	0.149674	-28.2666	8.89949e-176	2.8689e-172
DDI2	2768.6	5.25684	0.186702	28.1564	2.00275e-174	4.84216e-171
ZNF652	2977.83	4.38746	0.156856	27.9712	3.6371e-172	7.03487e-169
B3GNT7	3983.63	-5.79582	0.207521	-27.9289	1.1903e-171	1.91856e-168
CXCL17	20394	-5.81707	0.21362	-27.2309	2.79925e-163	3.86736e-160
SLC26A7	1610.47	4.86302	0.180024	27.0132	1.03332e-160	1.24916e-157
IKBKG	1272.81	4.24371	0.161153	26.3334	7.95877e-153	8.55214e-150
TULP4	3337.55	3.18924	0.12274	25.9836	7.58047e-149	7.33108e-146
B3GNT1	1191.24	-6.30142	0.245419	-25.6762	2.15739e-145	1.89674e-142
ZBTB20	1754.35	7.27349	0.28587	25.4433	8.3712e-143	6.74649e-140
PDE4A	7391.65	3.82459	0.151723	25.2077	3.29684e-140	2.45259e-137
TMEM33	3075.96	3.08308	0.12461	24.7418	3.80001e-135	2.62499e-132
C20orf114	47389.8	-5.44777	0.221942	-24.5459	4.78739e-133	3.08659e-130
SLC35D2	1345.07	-3.79658	0.156884	-24.1999	2.23023e-129	1.34804e-126
GARNL4	1946.16	4.78861	0.19807	24.1763	3.94898e-129	2.24651e-126
CLDN4	4773.18	-4.37626	0.183956	-23.7898	4.26104e-125	2.28936e-122
CBX5	1771.74	3.33307	0.140669	23.6944	4.11909e-124	2.09662e-121
CDKL4	2224.4	8.22687	0.349288	23.5532	1.16287e-122	5.62305e-120
PDCD6	1293.45	-7.21136	0.307441	-23.4561	1.14538e-121	5.27477e-119
GALM	5705.5	3.76059	0.161522	23.2822	6.71315e-120	2.95104e-117
PON1	4588.76	10.7177	0.460555	23.2713	8.65242e-120	3.63815e-117
YIPF6	2222.51	2.91734	0.126314	23.0959	5.09118e-118	2.05153e-115
GPR158	844.94	6.19521	0.269711	22.9698	9.33749e-117	3.61211e-114
GSK3B	4487.33	3.90402	0.170072	22.9551	1.30913e-116	4.86947e-114
SEC14L2	6520.03	6.57559	0.289516	22.7123	3.38397e-114	1.21209e-111
ELMOD3	3241.5	2.9784	0.131436	22.6604	1.10207e-113	3.80648e-111
HJURP	2414.89	7.81593	0.346567	22.5524	1.27073e-112	4.23765e-110
LRRN1	4807.04	3.4483	0.154079	22.38	6.15953e-111	1.98563e-108
DDR1	1962.03	7.82371	0.354742	22.0547	8.6193e-108	2.68894e-105
KCNAB2	4559.01	2.88146	0.131385	21.9314	1.30321e-106	3.93853e-104
USP31	1477.69	3.47053	0.158971	21.8312	1.17382e-105	3.44e-103
DNAJB14	4010.53	4.01661	0.186506	21.5361	7.14783e-103	2.03314e-100
RP2	3298.22	3.39197	0.158415	21.412	1.03322e-101	2.85494e-99
PYGO1	3692.53	5.58273	0.263274	21.205	8.59264e-100	2.30832e-97
CCDC152	968.319	-5.7525	0.273658	-21.0208	4.23669e-98	1.10738e-95
GABPB2	1906.61	3.83581	0.184431	20.798	4.51045e-96	1.14791e-93
CUGBP1	2847.18	2.48206	0.120009	20.6823	5.00316e-95	1.24066e-92
GLRX2	636.44	3.45888	0.167644	20.6323	1.40898e-94	3.40655e-92
AC005841.3-3	632.861	6.78065	0.328737	20.6264	1.59197e-94	3.7551e-92
SUMF2	2034.43	-4.44761	0.219348	-20.2765	2.07452e-91	4.77684e-89
PHYHD1	770.524	-8.35327	0.413343	-20.2091	8.14733e-91	1.83239e-88
FAM53A	524.778	4.13566	0.204842	20.1895	1.21021e-90	2.66e-88
PHIP	2827.79	2.94443	0.146306	20.1252	4.43961e-90	9.54122e-88
RPL19	17455.6	-4.14833	0.206233	-20.1147	5.48463e-90	1.15308e-87
C6orf136	490.193	5.8617	0.291571	20.1039	6.82769e-90	1.40491e-87
ACPP	1236.94	4.28799	0.213353	20.0981	7.6655e-90	1.54444e-87
SLC24A2	4527.88	7.66909	0.384769	19.9317	2.16236e-88	4.2678e-86
DUOX1	6161.54	-9.10066	0.458018	-19.8696	7.45511e-88	1.44197e-85
C9orf126	752.429	4.21029	0.212956	19.7707	5.32293e-87	1.00937e-84
BRI3BP	1872.78	5.18053	0.262493	19.7358	1.06165e-86	1.97447e-84
UBA52	5131.19	-8.47017	0.431346	-19.6366	7.52812e-86	1.37367e-83
CXADR	2769.9	3.2621	0.166242	19.6225	9.92846e-86	1.77811e-83
SLC25A43	482.361	-5.26273	0.269176	-19.5513	4.02439e-85	7.07634e-83
ATRX	2728.29	7.18109	0.367792	19.5249	6.74813e-85	1.16538e-82
DIRAS1	1742.2	3.25676	0.167125	19.487	1.41529e-84	2.40128e-82
PABPC1L	423.346	-4.9219	0.253332	-19.4286	4.41854e-84	7.36753e-82
ACADVL	6467.46	-3.40287	0.175367	-19.4043	7.10433e-84	1.16451e-81
AP000577.5-1	1289.06	3.02717	0.156338	19.363	1.58326e-83	2.55195e-81
NADSYN1	879.566	-2.86501	0.148086	-19.3469	2.1655e-83	3.4332e-81
FBXL20	955.588	3.00992	0.15681	19.1947	4.09978e-82	6.39499e-80
MGST2	905.121	-4.31036	0.225853	-19.0848	3.37506e-81	5.18098e-79
HEBP1	554.219	-3.57771	0.187647	-19.0662	4.82388e-81	7.28934e-79
NEDD4	10191.1	5.45706	0.286312	19.0598	5.44343e-81	8.09899e-79
GNL1	824.759	4.89728	0.258338	18.9569	3.87423e-80	5.67691e-78
ABCB6	504.108	-7.58034	0.400794	-18.9133	8.85822e-80	1.27863e-77
FABP7	1158.22	6.13673	0.327843	18.7185	3.49874e-78	4.97593e-76
SV2C	905.522	5.34766	0.285863	18.7071	4.33688e-78	6.07854e-76
GSDMD	1247.87	-3.71679	0.199316	-18.6477	1.31734e-77	1.82e-75
PIAS2	1396.85	2.81669	0.151295	18.6172	2.33059e-77	3.17453e-75
PURA	2082.27	2.60584	0.141049	18.4747	3.30313e-76	4.43675e-74
SLC14A2	611.095	7.09505	0.384787	18.4389	6.40146e-76	8.48062e-74
S100A5	14528	9.02989	0.489856	18.4338	7.03984e-76	9.20031e-74
USP11	1993.95	-2.64216	0.143404	-18.4246	8.34137e-76	1.07559e-73
NSL1	449.286	-3.4132	0.186093	-18.3414	3.8665e-75	4.92012e-73
EPHA5	1561.75	5.47893	0.302867	18.0903	3.80291e-73	4.77635e-71
TTC39B	1651.14	3.41457	0.189816	17.9889	2.38197e-72	2.95334e-70
GPLD1	603.985	4.27255	0.237748	17.9709	3.29296e-72	4.03116e-70
BHLHE40	5172.31	-2.76151	0.153796	-17.9557	4.3344e-72	5.23975e-70
FZD4	1598.72	-2.77988	0.154935	-17.9422	5.52349e-72	6.59477e-70
AFF4	6246.89	1.85048	0.103232	17.9254	7.46916e-72	8.80905e-70
AZGP1	20673.4	-5.2063	0.290545	-17.9191	8.37301e-72	9.75607e-70
CCNT1	1095.78	2.93746	0.163976	17.9139	9.18532e-72	1.05751e-69
C4orf16	1722.3	2.74905	0.153719	17.8836	1.58198e-71	1.79992e-69
CPLX2	3670.69	6.84137	0.382879	17.8682	2.08432e-71	2.34389e-69
C7orf50	1131.99	-2.76747	0.155051	-17.8488	2.95426e-71	3.28398e-69
SNRPF	360.511	-6.8125	0.382238	-17.8227	4.71292e-71	5.17939e-69
ZDHHC21	879.677	2.63078	0.147625	17.8207	4.88451e-71	5.30765e-69
DPP7	2339.99	-3.30869	0.185727	-17.8148	5.42817e-71	5.83287e-69
ZNHIT1	432.14	5.26226	0.295767	17.7919	8.16322e-71	8.67544e-69
RAB27B	714.43	3.87177	0.218309	17.7353	2.23813e-70	2.35271e-68
SLC4A8	2346.27	4.08406	0.230402	17.7258	2.65106e-70	2.75682e-68
DAXX	462.194	6.94978	0.392268	17.7169	3.1052e-70	3.19472e-68
ANXA11	5542.15	-4.21022	0.238261	-17.6706	7.06601e-70	7.1932e-68
ALDH1B1	364.935	-3.84498	0.217657	-17.6653	7.75459e-70	7.81194e-68
NOL3	423.926	-4.86473	0.275451	-17.6609	8.38294e-70	8.35788e-68
CAPN3	326.273	-4.30252	0.243735	-17.6524	9.74957e-70	9.62124e-68
EIF2C2	2575.6	4.98306	0.283652	17.5675	4.3706e-69	4.2695e-67
TPMT	332.573	-3.77737	0.215325	-17.5426	6.77211e-69	6.54931e-67
DDX11	561.17	-3.61237	0.205992	-17.5365	7.54355e-69	7.22314e-67
ERBB2	4655.17	-2.03408	0.116113	-17.5181	1.0432e-68	9.89093e-67
AL139136.17	433.001	3.17265	0.181381	17.4916	1.65884e-68	1.55754e-66
OPTN	1916.71	-3.94977	0.225952	-17.4806	2.01537e-68	1.8741e-66
SGSM2	2477.88	-2.63555	0.151434	-17.404	7.69766e-68	7.08991e-66
PTPDC1	2480.56	4.00458	0.230272	17.3907	9.71032e-68	8.8593e-66
MPG	622.311	-3.83377	0.22047	-17.389	9.98888e-68	9.02827e-66
BTG2	8819.55	-3.90237	0.224899	-17.3517	1.91517e-67	1.71496e-65
ZBTB37	607.914	4.60652	0.265853	17.3273	2.92559e-67	2.59573e-65
DUOXA1	1094.41	-6.6689	0.385113	-17.3167	3.51843e-67	3.09334e-65
ABCD4	709.909	-2.94713	0.170303	-17.3051	4.30168e-67	3.74789e-65
CYP2F1	24506.8	7.94731	0.461451	17.2224	1.80217e-66	1.55614e-64
TRAF3	1688.99	2.9233	0.170649	17.1305	8.78857e-66	7.52162e-64
TBCEL	1791.37	2.45118	0.143126	17.126	9.49015e-66	8.05081e-64
AQP1	13115.8	-5.85656	0.342727	-17.0881	1.81893e-65	1.52964e-63
C20orf94	430.855	4.32781	0.253557	17.0684	2.55187e-65	2.12751e-63
RAB13	1203.92	-3.36476	0.197214	-17.0615	2.87087e-65	2.37301e-63
SSX2IP	4449.91	2.81205	0.164975	17.0453	3.7883e-65	3.1048e-63
A4GALT	1432.01	-4.25866	0.250241	-17.0182	6.0166e-65	4.88962e-63
AVL9	2348.36	2.31557	0.136069	17.0176	6.08222e-65	4.90176e-63
HECW1	940.904	4.60726	0.271772	16.9527	1.8397e-64	1.47039e-62
CHST3	798.748	-3.74293	0.22143	-16.9034	4.24386e-64	3.36413e-62
SEH1L	1422.58	2.3197	0.13725	16.9013	4.40036e-64	3.45983e-62
SOCS7	1186.35	3.76494	0.223015	16.882	6.10183e-64	4.75893e-62
DHX30	1535.58	-5.58808	0.331834	-16.84	1.24274e-63	9.61484e-62
C19orf66	816.19	-3.54729	0.210673	-16.8379	1.28721e-63	9.87986e-62
MUTYH	314.535	-3.73157	0.221747	-16.8281	1.51961e-63	1.15718e-61
TMPRSS3	660.098	-7.09964	0.422705	-16.7957	2.62222e-63	1.98121e-61
SLC26A11	517.459	-2.73043	0.1626	-16.7923	2.77644e-63	2.08147e-61
EHMT2	1744.78	10.5303	0.629572	16.7261	8.46272e-63	6.29561e-61
C5orf34	420.885	4.24163	0.253617	16.7245	8.68395e-63	6.41088e-61
CTNND1	5952.42	-3.45592	0.207115	-16.686	1.65616e-62	1.21339e-60
GDAP1L1	543.717	7.49696	0.449725	16.6701	2.16186e-62	1.57198e-60
C19orf52	1224.41	2.7825	0.167005	16.6612	2.50978e-62	1.81135e-60
TBC1D30	1833.46	2.89481	0.173891	16.6473	3.16673e-62	2.26855e-60
DUOX2	452.744	-6.70906	0.403479	-16.628	4.3687e-62	3.10659e-60
NEIL2	409.256	-3.95876	0.238396	-16.6058	6.32745e-62	4.46663e-60
PNPLA3	396.493	4.61822	0.278175	16.6019	6.75754e-62	4.73567e-60
GNAL	33752.7	5.10334	0.307491	16.5967	7.36308e-62	5.1229e-60
TNFRSF14	1409.88	-5.14399	0.310562	-16.5635	1.27938e-61	8.83776e-60
ARVCF	845.162	-4.77661	0.28888	-16.5349	2.05645e-61	1.41049e-59
SLC24A1	258.151	-6.60067	0.399226	-16.5336	2.10046e-61	1.43053e-59
AC109326.11	3857.6	2.37103	0.143666	16.5038	3.44616e-61	2.33061e-59
SUMO4	1535.77	10.3648	0.628273	16.4973	3.83522e-61	2.57572e-59
LMTK2	2092.91	2.60263	0.157788	16.4945	4.01978e-61	2.68105e-59
DDAH2	516.052	6.68676	0.406318	16.457	7.4723e-61	4.94963e-59
PLEKHM3	1439.97	4.59857	0.279788	16.4359	1.05904e-60	6.96731e-59
C16orf45	868.682	-4.6789	0.285039	-16.4149	1.49527e-60	9.77076e-59
AC012459.1	2374.4	-3.07545	0.187545	-16.3985	1.9611e-60	1.27287e-58
OTUB2	434.089	3.21781	0.196251	16.3964	2.02913e-60	1.30825e-58
SNRPN	1395.13	-5.72956	0.350097	-16.3656	3.36491e-60	2.1551e-58
SAT2	693.017	-4.14364	0.253787	-16.3273	6.31629e-60	4.01874e-58
AC079305.6-2	3814.47	4.00396	0.246216	16.2619	1.83847e-59	1.16208e-57
CBX7	2798.23	-2.26136	0.139715	-16.1855	6.38262e-59	4.0082e-57
LPCAT4	3278.37	2.23104	0.138323	16.1292	1.58983e-58	9.91954e-57
C6orf146	1153.49	9.24277	0.573458	16.1176	1.91887e-58	1.18958e-56
EEF1D	6328.95	-2.12941	0.132225	-16.1044	2.37442e-58	1.46261e-56
PLEKHG4	290.47	-4.00086	0.249289	-16.0491	5.79908e-58	3.54955e-56
NDRG2	9438.61	-3.53748	0.220995	-16.0071	1.14064e-57	6.93781e-56
TAF1C	1097.67	-2.68384	0.167855	-15.9891	1.52223e-57	9.20092e-56
S100A4	1773.01	-3.42845	0.214654	-15.9719	2.00429e-57	1.20395e-55
PHF19	425.481	-4.52815	0.283878	-15.951	2.80181e-57	1.67261e-55
CDYL2	575.508	4.1901	0.263166	15.9219	4.46553e-57	2.64945e-55
YTHDF3	2000.91	2.19793	0.138168	15.9077	5.60151e-57	3.30318e-55
MYO6	15639	2.82811	0.178929	15.8058	2.83862e-56	1.66377e-54
PSD4	894.602	-2.83162	0.179373	-15.7862	3.87066e-56	2.25501e-54
KIAA2018	1976.22	1.91537	0.121416	15.7753	4.59931e-56	2.66347e-54
ENTPD6	1579.74	-2.55008	0.161682	-15.7722	4.83623e-56	2.784e-54
C10orf10	2227.96	-6.12662	0.389685	-15.722	1.06903e-55	6.11753e-54
BCAN	413.093	4.7073	0.299749	15.7041	1.41704e-55	8.06131e-54
AGAP1	2872.63	2.10967	0.134466	15.6892	1.79195e-55	1.01345e-53
SGMS2	1495.42	2.34601	0.149592	15.6827	1.98602e-55	1.11668e-53
KIF5B	9152.89	1.96522	0.125382	15.6739	2.28069e-55	1.27494e-53
APBA1	2336.82	4.10248	0.26233	15.6386	3.97219e-55	2.20776e-53
ME3	665.57	-3.50699	0.224857	-15.5965	7.68769e-55	4.24844e-53
KRT17P1	259.093	5.86982	0.377647	15.5431	1.77124e-54	9.73278e-53
KLHL5	4288.59	3.00671	0.194771	15.4371	9.20803e-54	5.03112e-52
ADAM33	959.937	-6.1575	0.399345	-15.419	1.2194e-53	6.62519e-52
PDZD8	2236.42	2.39238	0.155374	15.3976	1.69916e-53	9.18022e-52
ADNP	1463.82	-6.63092	0.430863	-15.3898	1.91517e-53	1.02898e-51
SCUBE2	437.718	-4.7031	0.306644	-15.3373	4.3065e-53	2.301e-51
ZNF641	535.426	-3.45194	0.225362	-15.3173	5.85913e-53	3.11339e-51
CLSTN2	6338.03	5.50138	0.35951	15.3024	7.36453e-53	3.89193e-51
EFNA5	1265.87	3.66996	0.240258	15.2751	1.12045e-52	5.88907e-51
RMND5A	4427.83	2.65398	0.17397	15.2554	1.51487e-52	7.9191e-51
HSF4	570.413	-5.11415	0.335403	-15.2478	1.7035e-52	8.85728e-51
STC1	859.647	-3.26011	0.213833	-15.246	1.74987e-52	9.04974e-51
AC005075.2	1548.48	5.9328	0.390006	15.2121	2.94028e-52	1.51253e-50
USH1C	721.521	-9.02996	0.593738	-15.2087	3.09791e-52	1.58518e-50
ATG4B	812.362	4.26377	0.28059	15.1957	3.77428e-52	1.92111e-50
ETV3	1245.96	2.86538	0.189091	15.1535	7.18829e-52	3.63968e-50
ITIH4	200.347	-5.95682	0.393993	-15.1191	1.21185e-51	6.10407e-50
RAB2	4125.97	1.7416	0.115195	15.1187	1.21988e-51	6.11269e-50
CPT1B	616.61	-9.52802	0.63103	-15.0992	1.63993e-51	8.17515e-50
CIDEA	529.751	8.22975	0.545196	15.095	1.74594e-51	8.65899e-50
TCEA2	571.437	-3.40155	0.225846	-15.0614	2.90582e-51	1.43378e-49
AGTPBP1	3994.59	3.40955	0.22639	15.0605	2.94494e-51	1.44571e-49
PTPN4	944.554	2.27846	0.151327	15.0565	3.12798e-51	1.52781e-49
IMPDH1	6693.14	2.60136	0.172856	15.0493	3.48705e-51	1.69464e-49
NOXA1	368.132	-8.04057	0.535405	-15.0177	5.61838e-51	2.71677e-49
SPHKAP	315.494	6.64531	0.442654	15.0124	6.08861e-51	2.9295e-49
HMBOX1	804.005	3.63437	0.242936	14.9602	1.33641e-50	6.39823e-49
FAM113A	1215.76	-2.12162	0.142224	-14.9174	2.53839e-50	1.2093e-48
KIAA0802	2861.34	3.98683	0.267686	14.8937	3.6213e-50	1.71674e-48
AC093729.2	360.296	3.61666	0.24295	14.8864	4.03861e-50	1.90524e-48
MDM4	968.08	3.56418	0.24019	14.839	8.19532e-50	3.84743e-48
TTLL7	8307.1	5.17211	0.348627	14.8356	8.61924e-50	4.02689e-48
SYN1	766.003	4.12279	0.278307	14.8138	1.1931e-49	5.54735e-48
CYP4X1	806.129	-5.18272	0.350154	-14.8012	1.43799e-49	6.65397e-48
MYCT1	419.432	-3.96856	0.268622	-14.7737	2.16381e-49	9.91765e-48
PCBD1	772.887	-5.26222	0.356187	-14.7737	2.16334e-49	9.91765e-48
ANXA3	2329.17	-3.1915	0.216437	-14.7456	3.28359e-49	1.49791e-47
NARG2	775.883	-2.26547	0.153762	-14.7336	3.91971e-49	1.7797e-47
ATP11A	7710.35	2.66109	0.180729	14.7242	4.5066e-49	2.0366e-47
FAM107A	16110.1	-2.61299	0.17751	-14.7202	4.7796e-49	2.14993e-47
IMPA2	828.252	-3.20109	0.217665	-14.7065	5.85372e-49	2.6209e-47
UPB1	555.767	5.96598	0.407176	14.6521	1.30622e-48	5.82142e-47
SYT9	238.547	4.45733	0.304449	14.6407	1.54567e-48	6.85696e-47
SBNO1	2606.13	2.73434	0.186823	14.636	1.65613e-48	7.31346e-47
ENTPD5	6079.42	3.43738	0.234875	14.6349	1.68121e-48	7.39042e-47
COMT	2246.79	-12.4041	0.852046	-14.558	5.19486e-48	2.26366e-46
KCNH7	259.544	4.92628	0.33839	14.558	5.19629e-48	2.26366e-46
NBEAL1	887.044	3.93738	0.270822	14.5386	6.89731e-48	2.99121e-46
DNAJC9	894.419	1.95289	0.13441	14.5293	7.89685e-48	3.40939e-46
PRR5	550.933	-3.14631	0.216616	-14.5249	8.43109e-48	3.62387e-46
KCNJ2	1791.27	2.03468	0.140165	14.5162	9.56126e-48	4.09146e-46
BCAM	4268.58	-2.37029	0.163809	-14.4698	1.88033e-47	8.01086e-46
AP003108.3-4	4288.94	3.00747	0.208042	14.4561	2.29583e-47	9.73814e-46
STON2	713.024	3.63018	0.251524	14.4328	3.21978e-47	1.35976e-45
VWA2	311.554	-4.04281	0.280125	-14.4322	3.24544e-47	1.36464e-45
FMO4	168.643	-3.95689	0.274674	-14.4058	4.75947e-47	1.99259e-45
RBP7	199.399	-5.17594	0.359862	-14.3831	6.60459e-47	2.75315e-45
RGR	1008.67	5.17873	0.360696	14.3576	9.54445e-47	3.96156e-45
C12orf56	380.282	3.67227	0.256969	14.2907	2.50038e-46	1.03338e-44
HDDC2	789.583	-3.07349	0.21559	-14.2562	4.10471e-46	1.68922e-44
CYP1A1	744.973	6.89667	0.483927	14.2515	4.38846e-46	1.79834e-44
APOBEC3H	479.575	5.42745	0.38144	14.2289	6.06672e-46	2.47558e-44
NDUFA4L2	453.26	-4.96506	0.34905	-14.2245	6.45718e-46	2.62384e-44
LBH	842.04	9.7532	0.686946	14.1979	9.43845e-46	3.81921e-44
DDX6	6561.23	2.25065	0.158951	14.1593	1.63513e-45	6.5889e-44
RPL10A	10906.5	-17.1177	1.21291	-14.113	3.15993e-45	1.26804e-43
FAM135A	1597.58	2.3449	0.166264	14.1034	3.61682e-45	1.44538e-43
CTXN3	3742.46	6.81236	0.483104	14.1012	3.73162e-45	1.48512e-43
AP1G2	1753.47	-2.8611	0.202968	-14.0963	4.00126e-45	1.58591e-43
TET3	3012.31	2.96708	0.210605	14.0884	4.47683e-45	1.76716e-43
ARID1B	2463.5	2.69976	0.19173	14.0811	4.96586e-45	1.95223e-43
IGFBP3	4743.11	-3.82582	0.271961	-14.0675	6.01563e-45	2.35535e-43
CH25H	624.559	-5.89837	0.41981	-14.0501	7.69192e-45	2.99954e-43
LETM1	1810.53	2.25251	0.160588	14.0267	1.07086e-44	4.15916e-43
AQP4	6470.13	6.67243	0.4762	14.0118	1.31958e-44	5.10465e-43
TMEM173	2122.15	-3.49195	0.24996	-13.97	2.37471e-44	9.14972e-43
AC022100.7-3	1164.13	-3.95187	0.283193	-13.9547	2.94539e-44	1.13035e-42
WDR89	183.112	-5.20457	0.373322	-13.9412	3.55701e-44	1.35968e-42
NDRG1	6748.5	-3.14728	0.226072	-13.9216	4.68453e-44	1.78362e-42
SMARCA1	784.638	-3.5188	0.25376	-13.8666	1.00925e-43	3.82765e-42
C9orf5	3158.78	-1.97869	0.142777	-13.8586	1.12845e-43	4.26299e-42
ZDHHC20	1028.73	2.14151	0.154759	13.8377	1.50886e-43	5.67789e-42
GNL3L	1973	2.27522	0.164438	13.8363	1.53972e-43	5.77155e-42
NAPG	1349.69	2.25414	0.163276	13.8057	2.355e-43	8.79352e-42
LPP	1051.26	2.87446	0.20824	13.8036	2.42457e-43	9.01846e-42
PRRT2	363.027	-7.45932	0.540571	-13.799	2.58521e-43	9.57914e-42
ARHGEF5	889.075	2.2678	0.16435	13.7986	2.59962e-43	9.59577e-42
WDR7	2128.9	1.9023	0.138304	13.7544	4.79167e-43	1.76199e-41
NLN	1060.66	3.3625	0.244707	13.741	5.77046e-43	2.11387e-41
RHOA	6709.62	-16.4168	1.19581	-13.7286	6.84309e-43	2.49734e-41
BDH2	797.338	-10.4982	0.764912	-13.7247	7.2231e-43	2.62611e-41
LATS1	2467.87	3.01927	0.220155	13.7143	8.33996e-43	3.02082e-41
PDE7B	5950.46	3.14392	0.229341	13.7085	9.0329e-43	3.2596e-41
PPP2R2C	2920.28	4.74112	0.346064	13.7001	1.0135e-42	3.64369e-41
TAF9B	455.384	8.39805	0.613482	13.6892	1.17849e-42	4.22117e-41
NLK	2083.83	2.03468	0.14894	13.6611	1.73461e-42	6.19019e-41
RASAL2	2342.22	2.98801	0.218754	13.6593	1.77801e-42	6.32175e-41
SMARCD3	485.915	-2.79173	0.204396	-13.6584	1.79868e-42	6.37179e-41
PFDN6	432.017	5.03229	0.369137	13.6326	2.56351e-42	9.04806e-41
GINS4	310.241	3.34459	0.245522	13.6223	2.94998e-42	1.03743e-40
MYO15A	155.834	-4.51708	0.331696	-13.6181	3.12584e-42	1.09525e-40
CD27	255.249	-4.96268	0.364425	-13.6178	3.13704e-42	1.09525e-40
CYP1A2	9538.6	4.72681	0.347193	13.6143	3.2913e-42	1.14497e-40
PLXNA4	3601.29	5.90869	0.43487	13.5872	4.76684e-42	1.65234e-40
TINF2	1090.14	-2.32133	0.170855	-13.5866	4.81063e-42	1.66156e-40
TUBB	8128.76	16.1758	1.19106	13.5811	5.18766e-42	1.7854e-40
SEPN1	2595.38	-3.1872	0.234778	-13.5753	5.60764e-42	1.9231e-40
RCOR1	2283.48	1.88356	0.138776	13.5726	5.82089e-42	1.98918e-40
PLK4	412.496	3.12149	0.23019	13.5605	6.86664e-42	2.33829e-40
SLC35F2	438.06	-4.61375	0.341293	-13.5184	1.21722e-41	4.13042e-40
RTP2	6099.33	6.66617	0.493474	13.5086	1.39072e-41	4.70266e-40
ADAMTS13	131.099	-4.69801	0.347958	-13.5017	1.52874e-41	5.15137e-40
TAOK1	2739.34	3.77933	0.280527	13.4723	2.27762e-41	7.6482e-40
LIPA	2262.58	-2.21876	0.164753	-13.4672	2.43819e-41	8.15908e-40
CHST10	576.479	-2.53544	0.188384	-13.4589	2.73067e-41	9.10633e-40
RAPGEF3	838.235	-2.86489	0.212964	-13.4525	2.9769e-41	9.89332e-40
NFKBIL2	1089.34	2.85234	0.212285	13.4364	3.70066e-41	1.22565e-39
CHGA	14386.4	5.52584	0.411473	13.4294	4.06699e-41	1.34132e-39
NR2C2AP	136.144	-5.04835	0.375923	-13.4292	4.07763e-41	1.34132e-39
PGM5	465.006	-3.99583	0.297681	-13.4232	4.42176e-41	1.44959e-39
BX284653.17-4	517.995	2.63922	0.196789	13.4114	5.18422e-41	1.6938e-39
FKBP4	6042.92	1.4424	0.107745	13.3871	7.19219e-41	2.34194e-39
TWSG1	4295.52	2.79621	0.208884	13.3864	7.2596e-41	2.35596e-39
DEDD	514.729	-4.23882	0.316665	-13.3858	7.31775e-41	2.36689e-39
NKX3-1	211.062	-6.75956	0.504996	-13.3854	7.36263e-41	2.37347e-39
ARSJ	168.527	-4.11386	0.307475	-13.3795	7.96673e-41	2.55968e-39
FEM1B	2359.94	2.48533	0.185768	13.3787	8.05722e-41	2.58018e-39
SEC31B	250.988	-4.82786	0.360897	-13.3774	8.1991e-41	2.61695e-39
CD68	259.68	3.88074	0.290343	13.366	9.54807e-41	3.03748e-39
DGKI	265.408	3.05149	0.228692	13.3433	1.29673e-40	4.11168e-39
FBP2	250.727	6.32479	0.474315	13.3346	1.45652e-40	4.60327e-39
CXCL16	2163.83	-4.04793	0.303596	-13.3333	1.48206e-40	4.66873e-39
SNX32	262.961	6.29843	0.472803	13.3215	1.737e-40	5.45408e-39
KLHDC10	2177.86	1.83764	0.138301	13.2872	2.74505e-40	8.5914e-39
EAF1	4445.88	2.81781	0.212104	13.2851	2.82642e-40	8.81752e-39
ANKRD37	724.888	-4.80673	0.361963	-13.2796	3.03996e-40	9.45321e-39
MICALL2	1111.51	-2.95874	0.222869	-13.2757	3.2027e-40	9.92736e-39
DNM1	4933.98	3.84841	0.289889	13.2755	3.21325e-40	9.92822e-39
UMODL1	21214.9	5.44524	0.410192	13.2749	3.23908e-40	9.97617e-39
CCNA1	289.709	-4.70267	0.354475	-13.2666	3.61856e-40	1.11096e-38
HNRNPU	7930.69	-2.14341	0.161952	-13.2348	5.52131e-40	1.68977e-38
TNNC1	384.027	-5.53723	0.418565	-13.2291	5.96124e-40	1.81865e-38
C6orf142	155.903	4.16229	0.315171	13.2064	8.05578e-40	2.44992e-38
CREBL2	1842.14	-1.61195	0.122065	-13.2057	8.13621e-40	2.46662e-38
MICAL1	866.014	-3.05721	0.231567	-13.2022	8.51534e-40	2.5735e-38
FAM35B	177.583	4.91122	0.372268	13.1927	9.66761e-40	2.91263e-38
SCGN	306.275	6.2047	0.470845	13.1778	1.17808e-39	3.53826e-38
LMBRD2	668.668	2.05038	0.155602	13.177	1.18964e-39	3.56191e-38
RGS14	366.913	-3.2799	0.24892	-13.1766	1.19736e-39	3.57398e-38
KBTBD4	698.162	-3.32987	0.252727	-13.1758	1.20973e-39	3.59979e-38
BPNT1	1711.21	1.59069	0.120759	13.1724	1.26501e-39	3.75274e-38
LAMB1	6171.53	-3.01996	0.229273	-13.1719	1.27343e-39	3.76616e-38
COL11A2	2293.9	7.80266	0.592523	13.1685	1.33151e-39	3.92591e-38
RPL15	19444.2	-3.90269	0.296374	-13.1681	1.33868e-39	3.93507e-38
RFESD	231.708	3.77898	0.287113	13.162	1.45158e-39	4.25401e-38
SCN8A	616.497	5.02211	0.381609	13.1603	1.48435e-39	4.3369e-38
FAM126B	719.374	2.55181	0.193916	13.1594	1.50366e-39	4.38009e-38
NCAPG2	4629.36	3.39745	0.258492	13.1433	1.85816e-39	5.39649e-38
FETUB	7567.63	16.0727	1.22421	13.129	2.24708e-39	6.50645e-38
UBA7	1634.45	-3.30056	0.251462	-13.1255	2.35362e-39	6.79459e-38
BCMO1	145.092	-6.21274	0.47344	-13.1226	2.44544e-39	7.03864e-38
MAPK8IP2	7746.6	3.96026	0.30235	13.0982	3.36969e-39	9.67011e-38
BET1L	373.723	5.73109	0.437711	13.0933	3.59532e-39	1.02871e-37
PPP3CA	3555.99	1.51499	0.115806	13.0822	4.1637e-39	1.18782e-37
ACADL	1123.01	2.84761	0.217738	13.0782	4.38943e-39	1.24853e-37
HEMK1	611.104	-2.0452	0.156567	-13.0628	5.37441e-39	1.52422e-37
RGS20	183.839	4.04355	0.30959	13.061	5.50335e-39	1.55623e-37
B4GALT6	554.144	2.65777	0.203895	13.035	7.73858e-39	2.18192e-37
TAF13	448.184	3.03151	0.232732	13.0257	8.73478e-39	2.44852e-37
AC069236.27	8596.75	2.37626	0.182426	13.0259	8.71591e-39	2.44852e-37
CPSF3L	1546.92	-1.9185	0.147423	-13.0136	1.02397e-38	2.86209e-37
SLC16A7	348.802	4.32307	0.332817	12.9893	1.40669e-38	3.92049e-37
EPHX2	921.604	-3.45383	0.265993	-12.9847	1.49518e-38	4.15513e-37
PRKAR2A	2148.08	2.37486	0.182915	12.9834	1.51955e-38	4.21076e-37
MCOLN3	792.686	3.38493	0.261138	12.9622	2.0034e-38	5.53567e-37
SLC9A3	1081.31	-3.73727	0.288327	-12.9619	2.01205e-38	5.54374e-37
TBL1XR1	1880.01	2.58645	0.19966	12.9542	2.22304e-38	6.10768e-37
NOL4	1303.3	5.18323	0.400319	12.9478	2.41878e-38	6.62663e-37
ALG8	551.471	-1.95091	0.150811	-12.9362	2.8138e-38	7.68707e-37
AC105749.2-1	668.387	-2.61055	0.201843	-12.9336	2.90811e-38	7.92235e-37
BAT2L	22281.9	2.00784	0.155365	12.9234	3.32177e-38	8.99855e-37
ZFAND2A	1986.34	3.33882	0.258353	12.9235	3.31667e-38	8.99855e-37
HCLS1	1552.08	-3.6454	0.282084	-12.9231	3.33398e-38	9.0064e-37
C6orf105	1166.91	-3.12485	0.241811	-12.9227	3.35083e-38	9.02671e-37
HIPK2	1319.38	3.60566	0.279084	12.9196	3.48909e-38	9.37306e-37
MRPS27	1082.2	-2.76878	0.214414	-12.9133	3.78953e-38	1.01519e-36
PDK3	499.86	2.85523	0.221873	12.8688	6.74789e-38	1.80273e-36
SLC44A4	813.077	10.0084	0.77781	12.8674	6.87139e-38	1.83067e-36
AQP11	446.023	3.34891	0.260291	12.866	6.99133e-38	1.85751e-36
MAPT	1325.22	3.32085	0.258143	12.8644	7.13949e-38	1.89167e-36
SLC25A30	407.341	-2.71104	0.210881	-12.8558	7.97751e-38	2.10794e-36
TYRO3	5805.4	3.03485	0.236231	12.847	8.94657e-38	2.35755e-36
UHMK1	3224.32	3.30502	0.257329	12.8435	9.35007e-38	2.45719e-36
FUT9	603.251	7.72116	0.602147	12.8227	1.22331e-37	3.20613e-36
KCNJ15	2527.2	3.4495	0.26916	12.8158	1.33707e-37	3.49482e-36
ELK4	986.918	3.17692	0.248097	12.8052	1.53382e-37	3.99827e-36
ARL6IP4	2477.73	-2.70236	0.211255	-12.7919	1.81903e-37	4.72899e-36
ZMAT3	1026.8	3.85497	0.301485	12.7866	1.94816e-37	5.05111e-36
LRRTM1	488.317	-3.81466	0.298729	-12.7696	2.42284e-37	6.26505e-36
RAMP3	411.545	-6.09144	0.477045	-12.7691	2.43946e-37	6.2912e-36
SGTB	2594.63	3.82382	0.299494	12.7676	2.48667e-37	6.3959e-36
SEC16B	442.123	-2.49542	0.195467	-12.7664	2.52441e-37	6.47574e-36
HEBP2	1347.1	-3.7064	0.290886	-12.7418	3.46404e-37	8.86263e-36
GIMAP7	418.15	-8.38203	0.65888	-12.7216	4.48356e-37	1.14408e-35
BICD1	828.836	2.88032	0.226539	12.7144	4.91611e-37	1.25115e-35
EDEM3	2774.18	2.00437	0.157785	12.7032	5.67964e-37	1.44167e-35
RFX5	1192.91	-2.92248	0.230145	-12.6984	6.03201e-37	1.52711e-35
NFATC3	2707.62	2.06805	0.162976	12.6893	6.77691e-37	1.71121e-35
OPLAH	1077.31	2.39906	0.189152	12.6832	7.32411e-37	1.84457e-35
C20orf142	365.274	3.04202	0.239971	12.6766	7.9707e-37	2.0022e-35
CNGA1	154.773	-6.78671	0.536396	-12.6524	1.08475e-36	2.71777e-35
FKTN	1517.12	2.2664	0.179192	12.6479	1.14978e-36	2.87326e-35
C3orf1	1297.5	-1.80553	0.1429	-12.6349	1.35643e-36	3.38093e-35
C10orf128	321.361	-5.18652	0.410961	-12.6205	1.6287e-36	4.04915e-35
RINL	248.621	-2.48554	0.196974	-12.6186	1.66699e-36	4.13371e-35
CAPN13	4063.57	-7.82308	0.620337	-12.611	1.83628e-36	4.54186e-35
UNC45A	4991.64	1.90537	0.151122	12.6082	1.90326e-36	4.69552e-35
PRDM8	132.779	-4.77391	0.378659	-12.6074	1.92231e-36	4.73045e-35
CLDN15	171.823	-4.96025	0.393479	-12.6061	1.95339e-36	4.79472e-35
CCRL1	427.65	3.24774	0.257744	12.6007	2.09375e-36	5.12624e-35
EPHA2	1211.58	-2.10201	0.166856	-12.5977	2.17331e-36	5.30758e-35
PODXL2	862.122	-2.30097	0.182671	-12.5962	2.21432e-36	5.39413e-35
SLC6A20	943.841	-3.352	0.2662	-12.592	2.3367e-36	5.67796e-35
ADAR	5519.24	-2.32617	0.184811	-12.5867	2.49777e-36	6.05411e-35
THAP2	545.271	2.93603	0.233418	12.5784	2.77422e-36	6.70736e-35
DNAJC3	3790.69	2.75653	0.219215	12.5745	2.91545e-36	7.03124e-35
EFR3B	5242.7	4.64551	0.36999	12.5558	3.69551e-36	8.89037e-35
VARS	1369.98	11.1838	0.890828	12.5544	3.7602e-36	9.02354e-35
LRRC2	168.641	-3.86427	0.308009	-12.546	4.18317e-36	1.00137e-34
HDHD3	534.322	-2.90939	0.232181	-12.5307	5.06918e-36	1.21047e-34
DHDH	1037.82	7.9227	0.632589	12.5242	5.50162e-36	1.3105e-34
DNMT3A	3459.37	3.53088	0.28206	12.5182	5.93728e-36	1.4108e-34
KIF1B	7631.81	2.39154	0.191053	12.5176	5.97985e-36	1.41743e-34
PTCHD1	251.371	5.39491	0.431562	12.5009	7.38195e-36	1.7455e-34
CPOX	1007.02	2.15316	0.172625	12.4731	1.04681e-35	2.46921e-34
PUS3	143.139	-6.82552	0.547774	-12.4605	1.22623e-35	2.88537e-34
ASB7	652.996	2.08486	0.167389	12.4552	1.31063e-35	3.07648e-34
KRAS	2420.53	1.73058	0.138976	12.4524	1.35772e-35	3.17931e-34
CCRN4L	651.673	3.75262	0.301587	12.4429	1.52784e-35	3.56902e-34
SLC48A1	2250.78	1.53765	0.123608	12.4397	1.59015e-35	3.70563e-34
AIF1L	913.092	-4.76829	0.383391	-12.4371	1.64313e-35	3.81987e-34
IL16	520.86	-3.761	0.302803	-12.4206	2.02077e-35	4.68653e-34
FAM63B	2310.94	3.2149	0.258884	12.4183	2.07916e-35	4.81041e-34
AGPAT9	867.16	2.5319	0.204134	12.4031	2.51374e-35	5.802e-34
CD40	539.785	-5.48634	0.442478	-12.3991	2.64145e-35	6.08226e-34
LYSMD2	371.311	-2.16803	0.175156	-12.3777	3.44984e-35	7.92479e-34
TNFRSF25	303.768	-4.61544	0.373029	-12.3729	3.66431e-35	8.39753e-34
LCORL	630.888	2.3706	0.191629	12.3708	3.76139e-35	8.59962e-34
AC013272.5-2	149.029	-5.20819	0.421293	-12.3624	4.17475e-35	9.52217e-34
NFATC1	2518.7	2.19296	0.177396	12.3619	4.20083e-35	9.55912e-34
ATPGD1	890.989	-9.8346	0.795832	-12.3576	4.43003e-35	1.0057e-33
MUS81	775.112	-1.59674	0.129338	-12.3455	5.15217e-35	1.1669e-33
ORC6L	241.732	3.56422	0.288981	12.3337	5.96124e-35	1.34699e-33
EFHA2	769.602	2.77059	0.224755	12.3272	6.46914e-35	1.45835e-33
SPCS3	2860.23	3.25858	0.264348	12.3269	6.49228e-35	1.46016e-33
BEND4	166.617	5.72217	0.46457	12.3171	7.3266e-35	1.64398e-33
PPP1R15B	4827.6	1.72608	0.140171	12.3141	7.60567e-35	1.70265e-33
KCNN1	311.781	4.17123	0.33893	12.3071	8.29721e-35	1.85317e-33
GPNMB	1959.58	-4.90487	0.399087	-12.2902	1.02209e-34	2.27756e-33
TMEM25	533.195	-3.50164	0.285076	-12.2832	1.11512e-34	2.47915e-33
AGPAT2	896.063	-2.29268	0.186704	-12.2797	1.16368e-34	2.58118e-33
SRGAP1	1804.05	4.58608	0.373576	12.2762	1.21634e-34	2.69181e-33
RRAGC	1326.65	2.48616	0.202554	12.274	1.24894e-34	2.75765e-33
DPYS	4599.2	-2.69698	0.219911	-12.264	1.41423e-34	3.11549e-33
RAP1GDS1	7986.71	3.0561	0.249476	12.25	1.67906e-34	3.6905e-33
ANAPC1	2079.25	1.76158	0.143833	12.2474	1.73565e-34	3.80623e-33
MIB1	3179.95	2.13292	0.174167	12.2465	1.75486e-34	3.83966e-33
USP37	728.444	2.54554	0.207936	12.2419	1.85574e-34	4.05121e-33
DPP8	2165.4	2.67332	0.218414	12.2397	1.90805e-34	4.15602e-33
PKNOX1	1395.89	1.57386	0.128693	12.2295	2.16268e-34	4.70007e-33
SKAP1	228.627	-5.22517	0.427866	-12.2122	2.67631e-34	5.80328e-33
ARL4D	1189.52	-4.05265	0.331931	-12.2093	2.77311e-34	5.99973e-33
ETHE1	380.072	-2.23229	0.18286	-12.2077	2.82764e-34	6.10404e-33
ATL3	1852.65	3.10939	0.254772	12.2046	2.93791e-34	6.32795e-33
CPVL	423.814	-8.25212	0.676427	-12.1996	3.12514e-34	6.71627e-33
GALNTL2	1178.37	3.51177	0.28787	12.1991	3.14091e-34	6.7352e-33
LDHD	3009.06	3.61595	0.296493	12.1958	3.27464e-34	7.00643e-33
CACNA1D	1456.48	2.74012	0.224694	12.1949	3.30851e-34	7.06326e-33
PIM2	634.043	-2.52902	0.207548	-12.1852	3.72569e-34	7.93385e-33
SCRN2	607.664	-2.55643	0.2098	-12.1851	3.73271e-34	7.93385e-33
MOBKL2A	722.829	-3.42935	0.281543	-12.1806	3.94597e-34	8.36875e-33
CAPN1	3970.52	-2.2668	0.186138	-12.1781	4.06631e-34	8.60509e-33
TUBE1	282.971	-2.9579	0.242959	-12.1745	4.25083e-34	8.97594e-33
C3orf17	813.027	-2.31088	0.189846	-12.1724	4.35929e-34	9.18489e-33
PLA1A	229.859	-6.09544	0.501015	-12.1662	4.70583e-34	9.8935e-33
SLC29A3	771.901	1.85203	0.152416	12.1512	5.65624e-34	1.18658e-32
DHX58	501.388	-3.38407	0.278776	-12.139	6.55975e-34	1.37315e-32
ADAM15	2705.59	-2.14866	0.177144	-12.1294	7.37866e-34	1.54123e-32
ECHDC1	740.107	-2.51143	0.207125	-12.1252	7.77041e-34	1.61956e-32
HOOK3	1488.03	3.34323	0.275803	12.1218	8.09713e-34	1.68403e-32
SGSM3	2260.43	-4.57492	0.377953	-12.1045	9.99861e-34	2.07503e-32
KCNH6	392.791	4.85369	0.401079	12.1016	1.03596e-33	2.14534e-32
ARID3A	716.187	3.57764	0.296534	12.0648	1.61968e-33	3.34699e-32
KIAA1602	539.681	-2.67373	0.222017	-12.0429	2.11347e-33	4.35808e-32
SLC5A11	276.342	7.861	0.652964	12.0389	2.21767e-33	4.56322e-32
ELAC2	1341.97	-1.6136	0.134113	-12.0317	2.42068e-33	4.97036e-32
MAP3K8	524.554	-4.00656	0.334874	-11.9644	5.46061e-33	1.11885e-31
RPS6KC1	1371.67	1.52747	0.127767	11.9551	6.10243e-33	1.24771e-31
DST	2970.52	-3.41113	0.285446	-11.9502	6.47979e-33	1.32207e-31
GTF3C5	1336.42	-1.36556	0.114452	-11.9312	8.1363e-33	1.65655e-31
CORO1B	1539.19	-14.2926	1.19805	-11.9299	8.26775e-33	1.67978e-31
THAP4	314.14	4.34188	0.363974	11.9291	8.34727e-33	1.69238e-31
CMYA5	665.194	-2.73258	0.2291	-11.9275	8.51248e-33	1.72226e-31
MAP3K6	613.549	-3.29539	0.277973	-11.8551	2.02583e-32	4.08741e-31
AURKAIP1	658.595	3.47964	0.293518	11.8549	2.0287e-32	4.08741e-31
LRIG1	4841.02	-2.15718	0.182104	-11.8459	2.26099e-32	4.54595e-31
ATF6	2778.4	1.73715	0.14674	11.8383	2.47309e-32	4.96208e-31
CCDC102A	337.953	-1.98305	0.167648	-11.8286	2.77629e-32	5.5589e-31
PRKACB	3543.35	2.10186	0.177833	11.8193	3.10271e-32	6.19965e-31
MBNL3	486.01	3.43087	0.290384	11.815	3.2666e-32	6.51367e-31
FTSJD2	1057.38	-3.72407	0.31525	-11.8131	3.34092e-32	6.64816e-31
SLC25A12	2174.87	1.50222	0.127211	11.8089	3.51023e-32	6.97073e-31
CNOT6	2420.15	1.59251	0.13487	11.8077	3.56032e-32	7.0557e-31
MSI1	2122.17	2.60232	0.220445	11.8048	3.6846e-32	7.28708e-31
TPD52L1	1734.64	-2.64546	0.224291	-11.7948	4.15338e-32	8.18073e-31
FOS	15432.1	-7.37282	0.625085	-11.7949	4.14598e-32	8.18073e-31
IL20RB	134.354	-3.51737	0.298366	-11.7888	4.46011e-32	8.76702e-31
PBX1	2345.31	2.5817	0.219004	11.7884	4.48187e-32	8.79191e-31
NGFR	1519.57	-4.34441	0.368864	-11.7778	5.07964e-32	9.94437e-31
ARMCX3	1439.55	-2.73872	0.232664	-11.7712	5.49593e-32	1.07376e-30
FBXO45	1439.32	2.35878	0.201179	11.7248	9.51442e-32	1.85512e-30
TMEM106A	122.005	4.93614	0.421097	11.7221	9.81999e-32	1.91085e-30
STK32A	1035.72	4.40192	0.375752	11.715	1.06841e-31	2.07482e-30
C1orf190	417.463	3.10356	0.264937	11.7143	1.07633e-31	2.08601e-30
VEZF1	1294.21	-14.0427	1.20055	-11.6969	1.32184e-31	2.5567e-30
AR	299.125	3.19292	0.273081	11.6922	1.39728e-31	2.69722e-30
PDE6B	314.926	-7.45105	0.637772	-11.6829	1.55811e-31	3.0017e-30
NRAS	1504.18	2.44851	0.209603	11.6817	1.58149e-31	3.04068e-30
CYB5R2	328.654	-2.64415	0.226652	-11.6661	1.89922e-31	3.64431e-30
GTF3C4	1154.32	1.92964	0.165443	11.6634	1.95959e-31	3.7527e-30
GALNT12	676.782	-1.98064	0.169914	-11.6567	2.12076e-31	4.05334e-30
SH3BP5	2310.13	-2.62962	0.225611	-11.6555	2.15042e-31	4.10191e-30
AMIGO2	281.95	-2.53086	0.217544	-11.6338	2.77473e-31	5.28236e-30
BMPR1B	748.897	1.89275	0.162744	11.6302	2.89255e-31	5.49585e-30
PLA2G4A	1177.65	-2.13762	0.183912	-11.623	3.14767e-31	5.96885e-30
IER3	206.543	7.20239	0.620049	11.6158	3.42432e-31	6.48075e-30
GPD1L	3192.05	1.32932	0.114505	11.6092	3.70074e-31	6.9902e-30
EIF2C1	2995.35	2.06014	0.177496	11.6067	3.8106e-31	7.18369e-30
LHX6	141.306	-3.64327	0.313948	-11.6047	3.9003e-31	7.33849e-30
DGKE	531.785	3.19535	0.27547	11.5996	4.13906e-31	7.77259e-30
PCDH7	2593.92	2.96728	0.256168	11.5833	5.00656e-31	9.38342e-30
RAD21L1	1550.57	1.76378	0.152272	11.5831	5.02054e-31	9.39142e-30
VAMP8	1729.79	-14.4611	1.24899	-11.5782	5.31469e-31	9.92247e-30
PSMG3	443.993	-3.15147	0.272201	-11.5777	5.34436e-31	9.95863e-30
SLC45A1	768.724	2.57372	0.222756	11.554	7.04845e-31	1.31088e-29
GADD45B	1525.45	-3.62124	0.313465	-11.5523	7.18933e-31	1.33451e-29
TMEM117	1224.15	2.46685	0.213544	11.552	7.21482e-31	1.33668e-29
TARSL2	2309.94	2.59115	0.224497	11.5421	8.09578e-31	1.49702e-29
PKD2L2	211.234	6.91228	0.599324	11.5335	8.94724e-31	1.65131e-29
SELP	557.665	-4.72958	0.411495	-11.4936	1.41997e-30	2.61571e-29
NTHL1	267.025	-2.27455	0.198182	-11.477	1.72052e-30	3.16334e-29
C7	2160.53	-11.9282	1.04074	-11.4612	2.06541e-30	3.79025e-29
H6PD	2533.28	-2.45955	0.214643	-11.4588	2.12543e-30	3.89301e-29
RNF128	3493.93	5.4133	0.472483	11.4571	2.16581e-30	3.95947e-29
STOX2	1051.61	3.48583	0.304282	11.4559	2.19615e-30	4.00735e-29
ZNF189	445.45	-2.39787	0.209462	-11.4477	2.41339e-30	4.39545e-29
COX4NB	1842.64	1.9542	0.170755	11.4444	2.50759e-30	4.55845e-29
TMEM219	1736.74	-3.55401	0.310716	-11.4381	2.69658e-30	4.89279e-29
SAMD8	605.563	2.41913	0.21171	11.4266	3.07847e-30	5.57527e-29
NTN4	1591.56	-1.93	0.16913	-11.4113	3.67093e-30	6.6358e-29
CDK2AP2	1043.23	-13.7315	1.20435	-11.4016	4.10702e-30	7.39861e-29
C9orf102	593.319	3.28476	0.288098	11.4015	4.10821e-30	7.39861e-29
CAMK2D	6360.53	2.63053	0.230912	11.392	4.58592e-30	8.24358e-29
CYHR1	2113.1	1.70343	0.149567	11.3891	4.73979e-30	8.50436e-29
CCDC68	177.642	-2.94232	0.258734	-11.372	5.76668e-30	1.03277e-28
SORT1	6196.01	1.1737	0.103266	11.3659	6.18586e-30	1.10579e-28
AL353715.21	1493.55	13.7315	1.20823	11.365	6.24766e-30	1.11478e-28
B2M	65606.3	-4.58024	0.403477	-11.3519	7.25475e-30	1.29209e-28
C16orf59	139.384	3.37124	0.297102	11.3471	7.66671e-30	1.36295e-28
TNRC6C	3057.29	2.72307	0.24003	11.3447	7.87847e-30	1.39614e-28
GNAO1	4839.72	3.33183	0.293692	11.3447	7.88224e-30	1.39614e-28
EPS8L2	1307.68	-3.26297	0.287707	-11.3413	8.19165e-30	1.44829e-28
STX1B2	308.033	4.10446	0.362025	11.3375	8.55338e-30	1.50948e-28
SKIV2L	1304.87	13.5367	1.19488	11.329	9.42945e-30	1.66106e-28
SULT1B1	282.807	3.48295	0.307502	11.3266	9.68998e-30	1.70385e-28
DISC1	254.42	-4.42683	0.390972	-11.3226	1.01379e-29	1.77938e-28
ATF3	900.667	-4.35086	0.384292	-11.3218	1.0239e-29	1.79386e-28
C3orf70	2393.52	3.49326	0.30914	11.2999	1.31315e-29	2.29646e-28
FAM168A	1809.76	2.94252	0.260561	11.293	1.42065e-29	2.47998e-28
TMEM57	2349.9	1.47755	0.130855	11.2915	1.44608e-29	2.51982e-28
KCNQ2	173.993	5.36258	0.474993	11.2898	1.47357e-29	2.56312e-28
FAM123B	693.465	2.10888	0.186823	11.2881	1.50229e-29	2.60838e-28
FAM98B	1290.48	2.02643	0.179705	11.2764	1.71653e-29	2.97502e-28
PI4KB	1867.44	-1.94967	0.172962	-11.2723	1.79841e-29	3.11134e-28
KCTD16	121.253	4.02186	0.356956	11.2671	1.90742e-29	3.29405e-28
ARG2	575.431	-4.35054	0.386375	-11.2599	2.07018e-29	3.56875e-28
PDE1C	7190.83	3.36074	0.298804	11.2473	2.38714e-29	4.10783e-28
KCNF1	218.478	4.74509	0.423073	11.2158	3.41208e-29	5.86114e-28
HSPA4L	3595.65	4.22966	0.377326	11.2096	3.65986e-29	6.27563e-28
BCL11B	2074.45	3.36532	0.300429	11.2017	3.99857e-29	6.84428e-28
STAT6	4171.7	-2.09824	0.18744	-11.1942	4.35173e-29	7.43562e-28
NME3	802.259	-13.353	1.19377	-11.1856	4.79504e-29	8.17863e-28
LRCH3	1147.58	2.26882	0.203045	11.174	5.46649e-29	9.30746e-28
C8orf33	1227.11	-1.62011	0.145173	-11.1599	6.405e-29	1.08862e-27
ARAP3	621.95	-1.92719	0.17272	-11.1579	6.5524e-29	1.11172e-27
TTBK2	1239.08	2.51928	0.225843	11.155	6.76742e-29	1.1462e-27
PIK3CA	1871.92	2.36781	0.212299	11.1532	6.9098e-29	1.16826e-27
BVES	133.099	-7.09555	0.636335	-11.1506	7.10948e-29	1.19993e-27
ATP13A4	254.947	-4.92349	0.442249	-11.1328	8.68251e-29	1.46287e-27
DGCR8	766.321	-13.2867	1.19354	-11.1322	8.74312e-29	1.47052e-27
RABEP1	2124.64	1.35347	0.121707	11.1207	9.94902e-29	1.67043e-27
ST7	546.933	-2.11299	0.190091	-11.1157	1.05261e-28	1.76425e-27
CYP4F12	133.648	-4.14425	0.373186	-11.105	1.18556e-28	1.98367e-27
C3orf18	287.805	-3.63365	0.327352	-11.1001	1.25287e-28	2.09266e-27
VAPB	3372.78	1.58485	0.142813	11.0974	1.29156e-28	2.15357e-27
CLEC16A	2089.98	1.75543	0.158194	11.0967	1.30179e-28	2.16689e-27
C3orf37	874.75	-2.25409	0.203145	-11.0959	1.313e-28	2.18179e-27
EGFL7	1065.96	-3.75919	0.338819	-11.095	1.32663e-28	2.20065e-27
TRIM45	2365.93	3.31718	0.299185	11.0874	1.44441e-28	2.39192e-27
CYB5R4	1058.3	2.17231	0.195985	11.0841	1.49866e-28	2.47752e-27
TBX1	325.062	-2.5225	0.227653	-11.0805	1.56066e-28	2.57563e-27
C6orf134	156.365	5.05885	0.456642	11.0784	1.59756e-28	2.63204e-27
ZNF827	949.812	2.283	0.206116	11.0763	1.63522e-28	2.68949e-27
LOXL4	544.365	-2.06997	0.186977	-11.0707	1.74013e-28	2.85717e-27
CAST	4264.93	-3.00851	0.271914	-11.0642	1.87113e-28	3.06706e-27
NEU1	1050.76	13.2241	1.1958	11.0588	1.98685e-28	3.25124e-27
HAAO	153.849	-3.90852	0.353542	-11.0553	2.06604e-28	3.37511e-27
CPM	4193.44	4.2433	0.384276	11.0423	2.38749e-28	3.89367e-27
PITPNM1	1255.64	-13.9989	1.26784	-11.0416	2.4083e-28	3.92099e-27
CNTN4	8032.06	3.67495	0.333056	11.034	2.61807e-28	4.2411e-27
IGFBP7	15296.8	-4.04564	0.366651	-11.0341	2.61784e-28	4.2411e-27
SCN3B	3727.2	4.0257	0.364838	11.0342	2.613e-28	4.2411e-27
ROD1	5766.73	2.06301	0.186988	11.0329	2.65278e-28	4.29014e-27
L3MBTL4	210.754	-8.57481	0.777299	-11.0316	2.69184e-28	4.34604e-27
ANXA1	14879.2	-2.8383	0.257294	-11.0314	2.69738e-28	4.34772e-27
ATPAF1	1060.19	-2.15143	0.195242	-11.0193	3.08502e-28	4.96427e-27
WDFY3	4675.39	1.72486	0.156591	11.015	3.23465e-28	5.19639e-27
CPNE2	1190.76	-1.69082	0.153576	-11.0097	3.43329e-28	5.50637e-27
TRIM44	3717.05	2.20832	0.200653	11.0057	3.58826e-28	5.74537e-27
AKR1CL2	335.773	3.08531	0.280457	11.001	3.77912e-28	6.04098e-27
LHPP	452.127	-2.41136	0.2195	-10.9857	4.47818e-28	7.14661e-27
CUEDC1	710.005	-13.1763	1.19953	-10.9846	4.53085e-28	7.21875e-27
HTF9C	709.834	-13.1761	1.19998	-10.9803	4.75552e-28	7.56426e-27
CDC14B	1033.15	-1.89415	0.172654	-10.9708	5.28222e-28	8.38823e-27
RNF181	689.687	-13.1342	1.19807	-10.9628	5.76737e-28	9.14365e-27
HDAC11	2119.94	1.64025	0.14965	10.9606	5.91272e-28	9.35874e-27
TMEM98	2397.85	-1.94657	0.177658	-10.9569	6.15958e-28	9.73355e-27
DNASE1L1	574.412	-1.91566	0.175098	-10.9405	7.38193e-28	1.16461e-26
USP39	685.703	-13.1259	1.19982	-10.9399	7.43075e-28	1.1704e-26
C20orf23	1592.65	1.98861	0.181833	10.9365	7.71134e-28	1.21262e-26
RPS6KB2	704.826	-13.1656	1.2052	-10.924	8.85515e-28	1.39023e-26
HCN1	395.264	4.48507	0.410678	10.9211	9.13444e-28	1.43175e-26
MOV10	1353.84	-1.57296	0.144081	-10.9172	9.53961e-28	1.49284e-26
MAP1B	30980.2	4.82409	0.441892	10.9169	9.57256e-28	1.49558e-26
SLC25A46	1493.43	1.84888	0.169394	10.9147	9.80678e-28	1.5297e-26
EGLN3	587.624	-2.19908	0.201506	-10.9132	9.96562e-28	1.55197e-26
RAB11FIP4	5869.53	2.61913	0.240163	10.9056	1.08374e-27	1.68502e-26
TXNIP	28063.2	-3.3563	0.307901	-10.9006	1.14515e-27	1.77764e-26
TAPT1	1835.54	1.47712	0.135566	10.896	1.20498e-27	1.86752e-26
INO80D	1230.59	1.72073	0.157961	10.8934	1.23912e-27	1.91736e-26
PPP1R10	936.481	13.0583	1.1988	10.8928	1.24764e-27	1.92747e-26
NISCH	7489.71	1.23104	0.113069	10.8876	1.32114e-27	2.03775e-26
PRKRA	785.108	-1.7167	0.157687	-10.8867	1.33321e-27	2.0531e-26
ARID2	2854.46	1.86029	0.170919	10.8841	1.3732e-27	2.11133e-26
NCOA2	2053.07	2.29283	0.211279	10.8522	1.94768e-27	2.98984e-26
FAM89B	659.863	-13.0712	1.20536	-10.8442	2.12583e-27	3.25815e-26
UXT	799.503	-2.87193	0.264848	-10.8437	2.13659e-27	3.26946e-26
DNAJC16	2335.2	2.0486	0.188966	10.8411	2.19772e-27	3.35769e-26
TNIK	1183.47	3.36128	0.310124	10.8385	2.2615e-27	3.44968e-26
CARS2	780.74	-2.61358	0.241237	-10.8341	2.37363e-27	3.61502e-26
GRIP1	727.919	3.35151	0.309651	10.8235	2.6639e-27	4.05072e-26
C16orf42	835.757	-1.77632	0.164221	-10.8166	2.87099e-27	4.35877e-26
P2RX4	1928.59	1.21009	0.111875	10.8164	2.87724e-27	4.36141e-26
C5orf44	1630.59	2.20674	0.204272	10.8029	3.33456e-27	5.04672e-26
AIP	723.942	-13.2046	1.22338	-10.7936	3.69191e-27	5.57882e-26
UBE2K	2460.13	1.62305	0.150401	10.7915	3.77692e-27	5.69837e-26
HSPA4	5755.1	1.58975	0.147357	10.7884	3.90525e-27	5.88281e-26
CDH3	1441.2	-3.10436	0.288106	-10.7751	4.51478e-27	6.79043e-26
SFMBT1	1128.98	1.94626	0.180677	10.772	4.66571e-27	7.00653e-26
MAP3K9	465.403	2.64874	0.246028	10.766	4.98087e-27	7.46821e-26
2019-03-08	2696.15	2.93737	0.272869	10.7648	5.0476e-27	7.55655e-26
EBF2	6601.39	4.43526	0.412199	10.76	5.31681e-27	7.94727e-26
CRISPLD1	594.396	-2.47752	0.230263	-10.7595	5.34339e-27	7.97468e-26
MRVI1	1089.56	-1.82814	0.169952	-10.7568	5.5071e-27	8.20634e-26
AGR2	20136.8	-3.05906	0.284639	-10.7472	6.11076e-27	9.09187e-26
CDC73	1521.85	1.46699	0.136541	10.744	6.32476e-27	9.39582e-26
CEL	207.256	-8.55266	0.796954	-10.7317	7.22701e-27	1.07197e-25
EIF3D	3412.7	-2.53108	0.235929	-10.7282	7.50754e-27	1.11187e-25
DHX16	794.909	12.8216	1.1953	10.7267	7.62322e-27	1.12728e-25
OCRL	1371.55	1.35135	0.126022	10.7231	7.92768e-27	1.17051e-25
RGS1	733.679	-7.0696	0.660111	-10.7097	9.16545e-27	1.35121e-25
TM9SF3	9110.17	1.19485	0.111594	10.7071	9.42596e-27	1.3875e-25
KCNH2	433.704	2.97994	0.278336	10.7063	9.51093e-27	1.39788e-25
FOLH1	146.842	-3.34811	0.312856	-10.7018	9.98717e-27	1.46564e-25
KIF13B	2376.16	-1.62063	0.1516	-10.6902	1.1312e-26	1.65755e-25
STK32C	163.255	-3.04518	0.285162	-10.6788	1.27959e-26	1.87216e-25
MYCBP2	5321.85	1.87783	0.175956	10.6722	1.37399e-26	2.00723e-25
LRRC68	2905.06	1.79859	0.168549	10.671	1.39047e-26	2.02824e-25
C5	110.266	-4.51434	0.424105	-10.6444	1.85176e-26	2.69705e-25
GMPPB	268.891	5.85472	0.550731	10.6308	2.14195e-26	3.115e-25
DUSP8	2310.26	3.00953	0.283554	10.6136	2.57652e-26	3.74136e-25
ABCB7	1008.3	1.50128	0.141634	10.5998	2.98729e-26	4.33135e-25
LXN	961.467	-3.16083	0.298261	-10.5975	3.05904e-26	4.42874e-25
DYNLT3	2918.8	2.18836	0.206506	10.5971	3.07428e-26	4.44416e-25
ARFGAP2	2026.81	-1.64681	0.155607	-10.5831	3.56762e-26	5.14962e-25
ADM	230.325	-3.55516	0.336057	-10.579	3.72753e-26	5.37242e-25
CCDC90A	883.22	1.61952	0.153127	10.5763	3.83812e-26	5.52358e-25
ATP6V1B1	2389.66	2.26321	0.214069	10.5724	4.00266e-26	5.75181e-25
SCARB2	4987.94	-1.65738	0.156872	-10.5652	4.32182e-26	6.20124e-25
LINGO1	2802.18	2.60624	0.2468	10.5601	4.56088e-26	6.53456e-25
SLC4A7	1599.77	2.19032	0.207448	10.5584	4.64274e-26	6.642e-25
ZNF704	1125.1	2.80019	0.265246	10.557	4.71664e-26	6.73776e-25
LARP6	516.725	-2.87947	0.272763	-10.5567	4.73153e-26	6.74906e-25
KIRREL2	14489.2	5.68798	0.53904	10.552	4.97051e-26	7.0795e-25
LGALS12	163.73	5.48432	0.519876	10.5493	5.11752e-26	7.27817e-25
CLEC3B	386.092	-6.28428	0.595921	-10.5455	5.32935e-26	7.56831e-25
PTRH2	333.97	9.15488	0.868323	10.5432	5.46239e-26	7.74586e-25
DTYMK	326.014	9.11993	0.866072	10.5302	6.26869e-26	8.87621e-25
SPOCK2	6645.44	2.03339	0.193114	10.5295	6.31821e-26	8.93325e-25
C2orf28	2473.92	-1.71132	0.162561	-10.5273	6.46944e-26	9.13372e-25
MVP	2945.64	-2.38458	0.226526	-10.5267	6.50623e-26	9.17227e-25
FLOT1	746.21	12.7305	1.20966	10.5241	6.69164e-26	9.41992e-25
CLSTN1	30524.7	1.76084	0.167334	10.523	6.77165e-26	9.5187e-25
LPHN1	2845.19	1.28875	0.122499	10.5205	6.95392e-26	9.76072e-25
DNAJC30	443.594	-2.41539	0.229933	-10.5048	8.21122e-26	1.15088e-24
EML5	1385.57	3.80767	0.3625	10.5039	8.2879e-26	1.15995e-24
ENTPD4	465.277	-12.5669	1.19644	-10.5037	8.30988e-26	1.16134e-24
NSD1	3318.47	2.18153	0.208092	10.4835	1.02842e-25	1.43519e-24
RFTN1	924.24	-3.15232	0.30079	-10.4801	1.06601e-25	1.48551e-24
PBX2	512.504	5.16681	0.493158	10.477	1.1021e-25	1.53359e-24
KCTD17	1988.35	2.46473	0.235265	10.4764	1.10882e-25	1.54072e-24
KIAA1958	454.62	2.6833	0.256143	10.4758	1.11582e-25	1.54822e-24
TMEM144	216.108	-2.93807	0.280497	-10.4745	1.13123e-25	1.56735e-24
UCN3	479.957	-12.6124	1.2056	-10.4615	1.29815e-25	1.79605e-24
RC3H1	1813.32	1.60242	0.153199	10.4597	1.32278e-25	1.82751e-24
C10orf33	440.558	-3.56678	0.341013	-10.4594	1.32746e-25	1.83136e-24
PIWIL4	84.3465	-3.87265	0.370274	-10.4589	1.33439e-25	1.8383e-24
ADD2	1536.95	3.50539	0.33573	10.4411	1.6096e-25	2.21428e-24
MPZL2	2040.35	-2.94777	0.282613	-10.4304	1.80086e-25	2.47388e-24
THEM4	319.224	-1.76867	0.169571	-10.4303	1.80402e-25	2.47471e-24
SLC1A2	2653.94	4.48984	0.430476	10.43	1.80975e-25	2.47905e-24
TAS1R1	115.394	4.26539	0.409136	10.4254	1.89918e-25	2.59788e-24
MYSM1	627.997	2.35962	0.226439	10.4205	1.99797e-25	2.72914e-24
SYT1	3788.82	3.49552	0.335507	10.4186	2.03869e-25	2.78047e-24
CD8A	732.706	-7.09809	0.681296	-10.4185	2.04129e-25	2.78047e-24
DHX33	818.799	1.71695	0.164859	10.4147	2.12454e-25	2.88979e-24
CCDC127	1562.65	2.09042	0.200722	10.4145	2.12874e-25	2.89144e-24
UCK2	679.214	1.9015	0.182601	10.4134	2.15379e-25	2.92137e-24
PPP1R14B	556.505	-12.8253	1.23197	-10.4104	2.22273e-25	3.01065e-24
NRM	108.053	5.77343	0.554744	10.4074	2.29459e-25	3.10363e-24
SACM1L	3164.34	1.19099	0.114497	10.4019	2.43143e-25	3.28413e-24
KIAA1644	1808.24	3.46573	0.333303	10.3981	2.52819e-25	3.41006e-24
CCDC76	232.843	-2.18639	0.210644	-10.3796	3.07197e-25	4.13774e-24
CNIH3	185.539	-4.41222	0.425383	-10.3723	3.31297e-25	4.45615e-24
LRRC58	2153.37	1.47581	0.142341	10.3681	3.4637e-25	4.65242e-24
FBXO2	720.519	-3.17998	0.30677	-10.366	3.5399e-25	4.74817e-24
ALOX12	393.321	3.18291	0.307224	10.3602	3.76094e-25	5.03768e-24
GPR63	366.544	4.57097	0.441265	10.3588	3.81817e-25	5.10726e-24
C1orf187	98.6748	5.12465	0.495114	10.3505	4.16502e-25	5.56353e-24
RAB20	403.705	-2.55265	0.246626	-10.3503	4.17248e-25	5.5658e-24
CCDC22	406.062	-12.3701	1.19719	-10.3326	5.01847e-25	6.68507e-24
WNT5B	316.548	-1.79022	0.173325	-10.3287	5.2275e-25	6.95394e-24
CDCA3	174.316	3.17085	0.30729	10.3188	5.79704e-25	7.70099e-24
ALDH9A1	2318.81	-2.0157	0.195399	-10.3158	5.97531e-25	7.92692e-24
C1orf58	1226.96	1.87995	0.182331	10.3106	6.30873e-25	8.35777e-24
NIPSNAP1	1273.37	-1.15338	0.111883	-10.3088	6.43001e-25	8.50678e-24
FXYD3	2828.87	-5.58562	0.542065	-10.3043	6.73464e-25	8.89763e-24
CX3CL1	3828.02	-1.7969	0.174508	-10.2969	7.27538e-25	9.59894e-24
C6orf168	1307.32	3.3368	0.324337	10.2881	7.97663e-25	1.05098e-23
ZDBF2	161.078	-3.14801	0.30658	-10.2682	9.80452e-25	1.29006e-23
CAPN12	136.11	-4.1674	0.406411	-10.2542	1.13357e-24	1.48951e-23
TECPR1	1683.68	1.47351	0.143749	10.2505	1.17676e-24	1.54416e-23
CLPB	832.825	2.57398	0.251134	10.2494	1.19042e-24	1.55997e-23
C21orf6	347.584	-1.83019	0.178647	-10.2447	1.24953e-24	1.63521e-23
GTF2E1	671.627	1.34981	0.131794	10.2418	1.28789e-24	1.68314e-23
PBRM1	3600.01	1.66377	0.162561	10.2347	1.38606e-24	1.80898e-23
ALDH6A1	1751.53	2.40306	0.234961	10.2275	1.49309e-24	1.94604e-23
UBAP2	2220.85	1.98324	0.193939	10.2261	1.51488e-24	1.97179e-23
TRIM37	2433.1	1.87411	0.183509	10.2126	1.74045e-24	2.26236e-23
FRMPD4	321.512	3.71492	0.363909	10.2084	1.81876e-24	2.36098e-23
C1orf170	110.605	3.52369	0.345475	10.1995	1.99202e-24	2.58241e-23
CEP76	474.98	1.97464	0.193774	10.1904	2.18858e-24	2.83344e-23
C14orf37	1301.38	2.59477	0.254675	10.1886	2.23033e-24	2.88363e-23
TFF2	333.502	7.16095	0.702935	10.1872	2.26152e-24	2.92005e-23
KLF7	1197.93	3.38803	0.332716	10.183	2.36273e-24	3.04666e-23
NPR3	115.862	3.21207	0.315477	10.1816	2.39568e-24	3.08504e-23
RAB3C	195.226	4.07518	0.400275	10.181	2.41164e-24	3.10146e-23
MPPE1	1620.66	-2.50542	0.246321	-10.1714	2.66123e-24	3.41789e-23
EXOC6B	3690.23	2.28657	0.224822	10.1706	2.68231e-24	3.4404e-23
SCO2	354.023	-12.1722	1.19699	-10.1691	2.72505e-24	3.49059e-23
LRIG2	558.044	1.8901	0.185901	10.1673	2.77566e-24	3.55072e-23
POLD4	692.814	-12.1787	1.19807	-10.1653	2.83392e-24	3.62045e-23
CXCL13	1339.04	-6.73216	0.662631	-10.1597	2.99894e-24	3.82622e-23
MGAT5B	896.119	4.6882	0.461827	10.1514	3.26583e-24	4.16124e-23
C15orf17	2003.97	-2.08591	0.205492	-10.1508	3.28667e-24	4.18228e-23
C3orf59	1266.31	3.57856	0.35274	10.145	3.48681e-24	4.43114e-23
BMPR1A	2408.97	1.85973	0.183533	10.133	3.94519e-24	5.00708e-23
AP3B2	1809.25	3.36627	0.332241	10.132	3.98433e-24	5.05012e-23
TXNRD2	370.662	-12.2387	1.20896	-10.1233	4.35312e-24	5.51034e-23
C13orf36	275.772	-4.27029	0.421851	-10.1227	4.38018e-24	5.53735e-23
PCDH17	2017.64	2.99961	0.296368	10.1212	4.44768e-24	5.61534e-23
TFF3	799.542	-13.3481	1.31949	-10.1161	4.687e-24	5.90978e-23
TAC3	103.845	-5.6012	0.553794	-10.1142	4.77823e-24	6.01696e-23
GPR155	6207.1	2.53444	0.250588	10.114	4.7902e-24	6.02419e-23
SLC20A1	1094.35	-1.82351	0.18034	-10.1115	4.91148e-24	6.1687e-23
SERINC3	7198.47	1.72853	0.170973	10.1099	4.99184e-24	6.2615e-23
GCK	127.32	2.8088	0.277938	10.1058	5.20469e-24	6.52002e-23
SDR39U1	1008.64	1.77671	0.175823	10.1051	5.24449e-24	6.56138e-23
FAS	525.79	-3.31884	0.328535	-10.102	5.4148e-24	6.7657e-23
CLDN6	112.231	5.67024	0.561645	10.0958	5.76679e-24	7.19621e-23
GPKOW	1346.32	1.31419	0.130179	10.0953	5.79605e-24	7.2234e-23
MED10	371.212	-12.2405	1.21272	-10.0934	5.90674e-24	7.35188e-23
SYT15	341.732	-4.06512	0.402811	-10.0919	6.00046e-24	7.45893e-23
KLHL23	762.997	2.21641	0.219667	10.0899	6.12505e-24	7.60402e-23
RING1	468.76	12.0599	1.19535	10.089	6.18215e-24	7.66507e-23
ANKDD1A	239.275	-3.87642	0.384254	-10.0882	6.2326e-24	7.71773e-23
SPRYD3	2328.93	-1.49427	0.148232	-10.0806	6.73103e-24	8.32428e-23
SNX29	788.072	-1.94131	0.192712	-10.0736	7.22571e-24	8.92463e-23
NR1D1	1173.6	2.50119	0.248368	10.0705	7.4599e-24	9.20213e-23
SHMT1	787.667	-3.0049	0.298401	-10.07	7.49566e-24	9.23446e-23
RRAD	1278.47	-6.54862	0.650847	-10.0617	8.15843e-24	1.00382e-22
KDELC2	1262.16	-2.49392	0.247932	-10.0589	8.39343e-24	1.03142e-22
KIAA0323	1727.31	-1.69211	0.168261	-10.0565	8.60396e-24	1.05595e-22
C13orf16	107.575	4.97416	0.495074	10.0473	9.44046e-24	1.15714e-22
RNPC3	239.763	2.89938	0.28863	10.0453	9.63364e-24	1.17933e-22
ST3GAL6	1206.29	2.10098	0.209162	10.0448	9.68836e-24	1.18453e-22
MMP23B	113.842	5.43009	0.54074	10.042	9.9678e-24	1.21715e-22
STYK1	176.497	-3.65287	0.364211	-10.0295	1.1304e-23	1.37857e-22
IDE	2445.49	1.85547	0.185032	10.0278	1.15061e-23	1.40146e-22
C22orf25	325.135	-12.0494	1.20186	-10.0256	1.17646e-23	1.43113e-22
VAMP5	468.501	-12.5768	1.2564	-10.0102	1.37533e-23	1.67095e-22
RLBP1L1	163.449	-3.29673	0.329466	-10.0063	1.4299e-23	1.73508e-22
FAM62B	3300.82	-1.31191	0.13116	-10.0023	1.48879e-23	1.80237e-22
ITGB1BP1	832.855	-1.63151	0.163114	-10.0023	1.48908e-23	1.80237e-22
MTMR10	1236.64	2.19854	0.219905	9.99769	1.55993e-23	1.88542e-22
AC010178.40-2	1752.3	1.34017	0.13405	9.99758	1.5616e-23	1.88542e-22
STXBP5	978.701	1.34572	0.134654	9.99387	1.62124e-23	1.95499e-22
CCNB1IP1	405.756	-10.5206	1.05345	-9.98682	1.74071e-23	2.09644e-22
KLHL3	456.584	-1.95481	0.195875	-9.9799	1.86659e-23	2.24525e-22
XRCC6	4793.66	-2.15349	0.215945	-9.9724	2.01305e-23	2.41841e-22
MOBKL2B	1209.9	3.16458	0.317441	9.96905	2.08208e-23	2.49823e-22
TERF2IP	3114.91	-1.68976	0.169713	-9.95653	2.36166e-23	2.83019e-22
MPP3	372.063	2.64996	0.266363	9.94865	2.5564e-23	3.05977e-22
TKTL1	391.242	-8.50579	0.858023	-9.91324	3.64621e-23	4.35877e-22
GGCX	419.196	-10.5693	1.06621	-9.91294	3.65711e-23	4.36641e-22
SLC22A3	324.255	-6.31281	0.63684	-9.91271	3.66571e-23	4.37128e-22
PAXIP1	931.543	1.30734	0.1319	9.9116	3.70676e-23	4.41478e-22
MOBKL1B	2193.27	1.2969	0.13085	9.91133	3.71651e-23	4.42096e-22
VWA5B2	344.437	4.10998	0.415085	9.90154	4.09919e-23	4.87018e-22
DSC2	972.342	2.3644	0.238809	9.9008	4.12955e-23	4.90023e-22
TGM2	8507.06	-3.33534	0.337066	-9.89522	4.36634e-23	5.17486e-22
SYT16	139.928	4.30957	0.435591	9.89362	4.43709e-23	5.25228e-22
TAX1BP3	1313.15	-2.20519	0.223085	-9.88496	4.8376e-23	5.71936e-22
EFNA1	726.94	-1.84624	0.186795	-9.88378	4.89507e-23	5.78025e-22
IL20RA	325.316	-6.68878	0.676925	-9.88113	5.02635e-23	5.92802e-22
PLCD1	528.72	-1.65246	0.167243	-9.88061	5.05241e-23	5.9515e-22
PCBP3	525.002	3.2879	0.332775	9.88022	5.07198e-23	5.96729e-22
UGCGL1	2698.99	2.38608	0.241558	9.87788	5.19191e-23	6.10097e-22
MTTP	318.786	4.37323	0.442737	9.87773	5.19993e-23	6.10298e-22
LIMS2	727.636	-3.16783	0.321123	-9.86484	5.9126e-23	6.931e-22
CHAC2	180.79	3.02876	0.307063	9.86366	5.98281e-23	7.00482e-22
CCDC109B	285.266	-3.57862	0.362949	-9.85984	6.21491e-23	7.26776e-22
ZNF202	261.991	-2.33462	0.236948	-9.85288	6.66081e-23	7.7798e-22
TPBG	683.304	-2.76797	0.280991	-9.85074	6.80399e-23	7.93744e-22
PRMT2	2467.23	-1.53103	0.155761	-9.82934	8.41709e-23	9.80743e-22
TMPRSS11B	375.953	11.7415	1.19586	9.81846	9.37671e-23	1.09124e-21
GAMT	313.405	-2.43371	0.247882	-9.81798	9.42085e-23	1.09506e-21
TRPM1	77.5711	5.01033	0.510389	9.81669	9.54269e-23	1.10789e-21
NFIA	1975.24	2.31152	0.2356	9.8112	1.00765e-22	1.16846e-21
UBN2	1851.51	1.98366	0.202434	9.79903	1.13669e-22	1.31652e-21
ATP6V0D2	341.069	3.75559	0.383581	9.79087	1.23226e-22	1.4255e-21
CHRNB2	457.343	3.41908	0.34923	9.79034	1.2388e-22	1.43135e-21
DAND5	132.7	7.08606	0.724192	9.78478	1.3088e-22	1.51043e-21
SLC19A2	374.311	-2.4362	0.249029	-9.78278	1.33492e-22	1.53873e-21
TOLLIP	6219.92	1.88411	0.192727	9.77605	1.42664e-22	1.64251e-21
SERINC5	1649.01	3.74063	0.383222	9.76099	1.65538e-22	1.90359e-21
C6orf170	1008.27	2.97504	0.30512	9.75041	1.83732e-22	2.1103e-21
CNNM3	1282.58	-1.40792	0.144442	-9.74732	1.89401e-22	2.17283e-21
ATCAY	485.925	4.61032	0.473071	9.74552	1.92786e-22	2.20904e-21
KIAA0562	2221.39	1.79719	0.184439	9.74409	1.95525e-22	2.23778e-21
EMB	3815.78	3.17408	0.325967	9.73745	2.08734e-22	2.38613e-21
AC009019.10	360.051	2.0814	0.214135	9.72005	2.4766e-22	2.82777e-21
ARHGAP4	649.572	-3.32457	0.342136	-9.71712	2.54901e-22	2.90701e-21
RNFT2	432.609	2.0668	0.21272	9.71606	2.57563e-22	2.93391e-21
ELL3	600.164	-4.11496	0.423638	-9.7134	2.64375e-22	3.00797e-21
SERPINF2	108.387	-7.28642	0.750661	-9.70668	2.82397e-22	3.20924e-21
VEGFC	350.146	-2.08991	0.215364	-9.70405	2.8976e-22	3.28905e-21
COL7A1	1222.71	-2.51946	0.259748	-9.69965	3.0252e-22	3.42986e-21
FBLN1	10943.9	-4.3276	0.446253	-9.69764	3.08547e-22	3.49409e-21
GLIPR1	976.69	-4.88075	0.503333	-9.69684	3.10976e-22	3.51748e-21
N4BP2L1	385.803	-2.36998	0.244449	-9.69516	3.16146e-22	3.57179e-21
SYNJ1	1431.29	2.31378	0.238658	9.69496	3.1677e-22	3.57466e-21
PLD6	203.318	-5.60751	0.578601	-9.6915	3.27669e-22	3.69334e-21
SPAST	1562.66	1.84362	0.190286	9.68868	3.36853e-22	3.79244e-21
TMEM150	259.011	-11.7216	1.21052	-9.68307	3.5588e-22	4.002e-21
MEGF11	110.002	4.25981	0.440175	9.67755	3.75615e-22	4.21902e-21
PTER	278.817	-1.70733	0.176642	-9.66545	4.22749e-22	4.74293e-21
CLCN4	2939.77	2.53228	0.262052	9.66329	4.31775e-22	4.83858e-21
ZMYND15	223.109	-2.83911	0.294188	-9.65067	4.88355e-22	5.46629e-21
STOM	53429.9	2.21664	0.229789	9.64641	5.09047e-22	5.69133e-21
C3orf64	539.397	2.66151	0.276102	9.63956	5.44182e-22	6.07712e-21
RFXANK	592.148	-1.98493	0.205978	-9.63661	5.60074e-22	6.24738e-21
CD44	2636.82	-1.38708	0.144128	-9.62395	6.33506e-22	7.05834e-21
ZNF76	3118.31	1.79198	0.186218	9.62305	6.39064e-22	7.1039e-21
ATE1	1158.91	2.03718	0.211696	9.62314	6.38512e-22	7.1039e-21
ART4	94.5284	4.41948	0.459279	9.62265	6.41583e-22	7.12371e-21
TRIM27	410.594	11.8684	1.23347	9.622	6.4563e-22	7.16042e-21
FCER1A	149.845	-7.48736	0.778613	-9.61628	6.82532e-22	7.56101e-21
C10orf81	3092.11	-5.17854	0.538961	-9.60838	7.36965e-22	8.15468e-21
GGH	567.435	1.74617	0.181824	9.60361	7.71953e-22	8.53206e-21
RLF	1433.98	1.60659	0.167343	9.60057	7.95009e-22	8.77687e-21
CPN1	337.638	11.5866	1.20717	9.5981	8.14337e-22	8.97999e-21
PIK3IP1	2705.68	-2.35644	0.24555	-9.59655	8.26647e-22	9.10535e-21
TMEM54	411.013	-3.23659	0.337555	-9.58832	8.95318e-22	9.85054e-21
PKN1	1998.5	-1.58911	0.165788	-9.5852	9.22772e-22	1.01411e-20
TRADD	716.886	-2.14366	0.223667	-9.58414	9.32284e-22	1.0234e-20
TNFRSF17	62.0426	-5.05557	0.527563	-9.58288	9.43781e-22	1.03484e-20
SYNGR1	4315.52	1.4858	0.155081	9.5808	9.62928e-22	1.05464e-20
ZCCHC14	1994.73	1.16826	0.121957	9.57928	9.77263e-22	1.06913e-20
C3orf75	427.976	-1.80156	0.188104	-9.57745	9.94711e-22	1.08699e-20
SLC27A4	1631.22	1.75057	0.183021	9.56487	1.12342e-21	1.22625e-20
STX17	648.043	2.52772	0.264279	9.56461	1.12628e-21	1.22799e-20
PEX5L	1306.53	4.61147	0.482537	9.55672	1.21548e-21	1.32375e-20
TRPS1	1605.13	1.52974	0.160138	9.55265	1.26419e-21	1.37525e-20
LCN8	101.922	-7.51603	0.787108	-9.54893	1.31043e-21	1.42395e-20
FHL2	637.901	-2.41892	0.253322	-9.54877	1.31241e-21	1.4245e-20
VEGFB	1213.2	-2.15659	0.22608	-9.53906	1.44134e-21	1.56269e-20
POLR1E	406.405	-1.76597	0.185333	-9.52867	1.59318e-21	1.72538e-20
FER	486.622	2.3003	0.24153	9.52387	1.66846e-21	1.80489e-20
PLEKHA8	379.283	2.03895	0.214147	9.52126	1.71085e-21	1.84867e-20
TRIM39	624.623	11.5118	1.21015	9.51269	1.85789e-21	2.00532e-20
NDUFB2	1015.13	-2.42428	0.255061	-9.50473	2.00569e-21	2.16243e-20
TERT	85.2343	5.74813	0.604812	9.50399	2.02006e-21	2.1755e-20
TMBIM1	4072.48	-1.71295	0.18027	-9.50217	2.05553e-21	2.21123e-20
C5orf41	1382.15	1.53048	0.161071	9.50193	2.06039e-21	2.21401e-20
TFAP2A	725.405	-2.9556	0.311136	-9.49941	2.11092e-21	2.26578e-20
ELAVL2	381.234	4.28575	0.451167	9.49926	2.11391e-21	2.26648e-20
PAIP2B	1339.66	3.65096	0.384389	9.49808	2.13799e-21	2.28976e-20
BIRC6	3615.2	1.16307	0.122458	9.49771	2.14566e-21	2.29543e-20
AFF3	1443.86	3.91793	0.412521	9.49751	2.14967e-21	2.29718e-20
SLC6A11	224.088	5.80865	0.611713	9.49572	2.18705e-21	2.33454e-20
CNDP1	95.9582	5.1176	0.539132	9.4923	2.25998e-21	2.40973e-20
SLC12A5	148.851	4.9212	0.518689	9.48778	2.36001e-21	2.51362e-20
CNPY1	292.508	11.3793	1.20001	9.48264	2.47938e-21	2.63785e-20
SLC39A2	320.183	2.71295	0.286119	9.48188	2.49742e-21	2.65412e-20
ABI3	264.287	-4.99136	0.526492	-9.48042	2.53271e-21	2.68868e-20
IL1R1	1586.58	-3.28984	0.347042	-9.47966	2.55102e-21	2.70514e-20
SLC16A3	888.007	-2.70373	0.285289	-9.47716	2.61291e-21	2.76774e-20
STRN3	1519.58	1.92698	0.203495	9.46941	2.81419e-21	2.97768e-20
SLC45A4	1936.06	2.25086	0.237945	9.45959	3.09165e-21	3.26768e-20
2019-09-02	8551.85	-1.46063	0.154432	-9.45812	3.13527e-21	3.31017e-20
CKAP2L	188.29	3.91658	0.414122	9.45754	3.15272e-21	3.32497e-20
MTCP1NB	86.6761	4.15217	0.439272	9.45237	3.3123e-21	3.48946e-20
AP000872.5-2	589.364	2.60033	0.275179	9.44956	3.40246e-21	3.58054e-20
EGR1	10953.3	-5.45267	0.577513	-9.44163	3.6701e-21	3.85799e-20
CDON	1445.38	1.9512	0.206742	9.43785	3.80507e-21	3.99553e-20
PAK4	3116.52	1.08371	0.114841	9.43661	3.8505e-21	4.03885e-20
DOT1L	1231.59	1.85101	0.196167	9.43588	3.87717e-21	4.06242e-20
ZNF407	873.971	1.31096	0.138972	9.43325	3.9756e-21	4.16104e-20
NOL9	465.099	1.90818	0.202311	9.4319	4.02726e-21	4.21055e-20
WWC1	4350.56	1.63285	0.173133	9.43118	4.055e-21	4.23498e-20
TET1	447.872	3.32954	0.353109	9.4292	4.13218e-21	4.31093e-20
SYNJ2	1961.98	2.37783	0.252391	9.42124	4.45811e-21	4.64595e-20
HFE	925.7	2.05971	0.218846	9.41169	4.88204e-21	5.08227e-20
RELL1	612.661	3.13778	0.334022	9.39394	5.77973e-21	6.0103e-20
C1orf50	641.306	1.72179	0.183329	9.39178	5.8997e-21	6.12846e-20
KBTBD8	231.054	1.92501	0.204995	9.39052	5.97055e-21	6.19541e-20
STAM	1317.12	1.55077	0.165171	9.38889	6.06365e-21	6.28527e-20
APBA2	1284.29	2.81482	0.29999	9.38306	6.40859e-21	6.6357e-20
EIF2B1	1062.41	-1.20859	0.128825	-9.38165	6.49488e-21	6.71786e-20
RHBDD2	3735.03	-1.44568	0.154109	-9.38093	6.53922e-21	6.75649e-20
LRRC4	478.501	-3.42939	0.365737	-9.37667	6.8089e-21	7.02763e-20
MON2	2271.89	1.22627	0.130832	9.37287	7.05889e-21	7.27788e-20
HERC2	4540.73	1.5131	0.161507	9.36862	7.34862e-21	7.56853e-20
HERC3	1971.81	1.47365	0.157316	9.36745	7.43065e-21	7.64488e-20
ENDOD1	10240	2.12818	0.227207	9.36669	7.48439e-21	7.69198e-20
TMX4	2487.52	-1.48275	0.158432	-9.35894	8.05419e-21	8.2688e-20
ZSWIM7	347.819	-2.74351	0.293176	-9.35789	8.13421e-21	8.34209e-20
PDIA2	605.148	-11.1076	1.18785	-9.35103	8.67999e-21	8.89239e-20
VWA1	1564.17	-3.32049	0.355322	-9.34499	9.18963e-21	9.40455e-20
BAIAP3	1032.94	-5.88345	0.62961	-9.34459	9.2246e-21	9.43035e-20
PIB5PA	1051.8	1.65003	0.176644	9.34097	9.5452e-21	9.7478e-20
DLL1	422.243	-2.67839	0.286814	-9.33842	9.77777e-21	9.97477e-20
ADAMTS18	343.671	-2.81125	0.301047	-9.33824	9.79465e-21	9.97841e-20
MARVELD2	495.611	2.93434	0.314231	9.33816	9.80198e-21	9.97841e-20
GIMAP8	506.395	-3.97012	0.42519	-9.33729	9.88295e-21	1.00503e-19
FBXO7	2266.73	-1.8746	0.200872	-9.33228	1.03613e-20	1.05256e-19
ZDHHC24	779.219	1.84522	0.197908	9.32362	1.12436e-20	1.14099e-19
SLC25A16	975.023	2.9426	0.315615	9.3234	1.12667e-20	1.14214e-19
PPP1R11	529.523	10.4275	1.11975	9.31236	1.25024e-20	1.26608e-19
DICER1	3611.55	1.44792	0.155487	9.31213	1.25293e-20	1.26748e-19
SUSD3	406.539	-2.28062	0.245137	-9.30345	1.35958e-20	1.37249e-19
TNIP2	561.403	-1.91316	0.20564	-9.30345	1.35956e-20	1.37249e-19
FBXO32	2692.22	2.67516	0.287562	9.30287	1.36701e-20	1.37856e-19
NR1H3	375.771	-3.23507	0.34781	-9.30125	1.38805e-20	1.39831e-19
ACOT6	91.475	5.48369	0.589602	9.30066	1.39573e-20	1.40459e-19
PAPPA	920.243	3.17205	0.341116	9.29903	1.41735e-20	1.42486e-19
ZNF667	449.223	1.5604	0.16784	9.29696	1.44519e-20	1.45134e-19
APLF	168.188	2.48576	0.267614	9.28857	1.56377e-20	1.5688e-19
RARRES2	1408.61	-5.22434	0.56283	-9.28227	1.65906e-20	1.66267e-19
NEK7	2748.64	1.31945	0.142183	9.27997	1.69523e-20	1.69716e-19
METT11D1	815.804	-1.81109	0.195301	-9.27333	1.80421e-20	1.8044e-19
EPHA7	715.874	3.17093	0.341952	9.27303	1.80929e-20	1.80761e-19
ELMOD1	804.692	4.05738	0.437637	9.27112	1.84198e-20	1.83837e-19
NF2	2851.97	1.68296	0.181663	9.26421	1.96525e-20	1.95937e-19
C14orf156	445.097	-3.08516	0.33337	-9.25446	2.15306e-20	2.14441e-19
TLE2	1415.53	-2.33888	0.252865	-9.24952	2.25499e-20	2.24362e-19
C7orf27	1249.37	-1.61041	0.174165	-9.24646	2.32041e-20	2.30634e-19
CLOCK	1210.74	2.43067	0.262906	9.2454	2.34364e-20	2.32703e-19
FGFR1OP	365.932	2.41612	0.261517	9.23888	2.49091e-20	2.47073e-19
TSHZ1	4167.69	2.38482	0.258519	9.22494	2.83731e-20	2.81144e-19
FRK	457.839	1.9712	0.213783	9.22054	2.956e-20	2.92604e-19
AC092436.5-6	5088.94	-2.22858	0.241757	-9.21827	3.01932e-20	2.98567e-19
ADCY3	16237.8	3.11557	0.338002	9.21761	3.03809e-20	3.00116e-19
ICAM2	948.548	-4.50612	0.489145	-9.21224	3.19402e-20	3.15198e-19
GNAQ	1597.2	1.60934	0.174831	9.20512	3.41302e-20	3.36466e-19
MREG	1252.89	1.92413	0.209038	9.20469	3.42655e-20	3.37456e-19
SLC15A1	77.0914	-5.50336	0.598176	-9.20024	3.57164e-20	3.51387e-19
SCGB1A1	17776.8	-15.0229	1.63297	-9.19974	3.58827e-20	3.52664e-19
TMEM45B	432.549	-5.80204	0.631295	-9.19069	3.9032e-20	3.83227e-19
DYNC1H1	11843.8	1.22503	0.133311	9.1892	3.95787e-20	3.88201e-19
IL17RB	178.772	-2.24318	0.244229	-9.18473	4.12547e-20	4.0382e-19
C10orf27	256.025	11.1875	1.21804	9.18476	4.12429e-20	4.0382e-19
VTCN1	1924.07	-4.25092	0.46301	-9.18105	4.26917e-20	4.17464e-19
CABC1	977.761	-1.42003	0.154805	-9.17306	4.59792e-20	4.49156e-19
VPS54	2065.9	1.10828	0.120865	9.16962	4.74672e-20	4.63224e-19
C10orf11	176.888	-2.24652	0.245022	-9.16863	4.79054e-20	4.6703e-19
MOBKL1A	1881	1.9684	0.214739	9.16646	4.88816e-20	4.76066e-19
L3MBTL	143.802	-5.32545	0.581007	-9.16589	4.91395e-20	4.78096e-19
WDR27	303.524	-3.37294	0.368442	-9.15462	5.45516e-20	5.3022e-19
ELF3	4736.94	-3.33453	0.364349	-9.15203	5.58753e-20	5.4254e-19
CDK10	1090.41	-1.52527	0.16676	-9.14648	5.88188e-20	5.70548e-19
STXBP5L	579.844	4.84141	0.529362	9.14573	5.92259e-20	5.73921e-19
YPEL4	882.088	3.15996	0.345547	9.14479	5.97475e-20	5.78397e-19
WNT2B	295.343	2.14344	0.234762	9.13027	6.83302e-20	6.60822e-19
KCNJ5	2602.12	3.84649	0.421471	9.12635	7.08447e-20	6.84455e-19
FRMPD1	92.8246	4.60202	0.504319	9.12521	7.15947e-20	6.91011e-19
ZNF148	2087.65	1.43918	0.157751	9.12309	7.30099e-20	7.03967e-19
GAL3ST4	406.368	-11.4095	1.25094	-9.12072	7.46238e-20	7.18812e-19
IQCK	903.62	-4.19826	0.460355	-9.11961	7.53936e-20	7.25504e-19
MOBKL2C	591.433	-2.18256	0.239365	-9.11815	7.64207e-20	7.34656e-19
CCNL2	1169.18	1.9566	0.214629	9.11619	7.78095e-20	7.47265e-19
SETD4	364.4	-2.53907	0.278807	-9.10689	8.47775e-20	8.13376e-19
SIX5	932.719	-1.55882	0.171222	-9.1041	8.69841e-20	8.3372e-19
DNASE2	1096.7	-2.17775	0.23929	-9.10089	8.95925e-20	8.5787e-19
CCDC107	345.106	1.84218	0.202463	9.09888	9.12709e-20	8.73077e-19
CEBPG	5425.55	2.2439	0.246638	9.09797	9.20391e-20	8.79555e-19
PRKD2	1094.55	-1.51263	0.166295	-9.09606	9.3664e-20	8.942e-19
FBXW8	1296.37	1.64332	0.180707	9.09382	9.56202e-20	9.11975e-19
RHCG	79.8812	-5.84294	0.642883	-9.08866	1.00266e-19	9.55342e-19
IKBKAP	2998.89	-1.82664	0.200992	-9.08814	1.00752e-19	9.59025e-19
RAB23	782.155	1.18068	0.129932	9.08688	1.01921e-19	9.69201e-19
INO80E	1052	-2.0106	0.221305	-9.08516	1.03542e-19	9.83649e-19
SP4	927.588	1.69255	0.18634	9.08311	1.05516e-19	1.00141e-18
KCNA2	1026.55	4.04104	0.444912	9.0828	1.0582e-19	1.00332e-18
NAT12	810.179	1.99918	0.220134	9.08166	1.06933e-19	1.01288e-18
GABRA1	70.7139	5.13241	0.565507	9.07577	1.12872e-19	1.06808e-18
SFRS9	2235.61	-2.12196	0.23389	-9.07248	1.1634e-19	1.09983e-18
SPRED1	1438.16	1.77175	0.195496	9.06286	1.27074e-19	1.20013e-18
TMPRSS5	159.779	-2.33845	0.258089	-9.06061	1.29719e-19	1.22392e-18
OPRD1	245.327	11.1256	1.22838	9.05716	1.33886e-19	1.262e-18
RAB3D	2486.85	2.79239	0.308427	9.05367	1.38243e-19	1.3018e-18
KCNC1	98.2495	6.64843	0.734351	9.05348	1.38483e-19	1.30279e-18
CBS	983.716	-2.96066	0.327213	-9.04812	1.4545e-19	1.36701e-18
PTH2	197.327	6.60861	0.730654	9.0448	1.49942e-19	1.40786e-18
MASP2	95.2838	-6.09038	0.673552	-9.04217	1.53586e-19	1.44067e-18
SAE1	3305.31	1.26662	0.140219	9.03317	1.66766e-19	1.56279e-18
C16orf79	245.852	-11.6466	1.28938	-9.03273	1.6744e-19	1.56758e-18
NIPSNAP3A	279.16	-10.8672	1.20344	-9.0301	1.71514e-19	1.60417e-18
LRRC3B	1466.89	4.33136	0.479735	9.02864	1.73818e-19	1.62414e-18
EML2	5419.59	2.32733	0.257858	9.02563	1.78665e-19	1.66782e-18
ELAVL3	8449.94	3.62094	0.401505	9.01842	1.90825e-19	1.77962e-18
ZBTB41	876.987	1.73679	0.192592	9.01794	1.91658e-19	1.78567e-18
SCN9A	7629.67	3.9748	0.441566	9.00161	2.22439e-19	2.07046e-18
STARD5	280.521	3.02536	0.336442	8.99224	2.42245e-19	2.25265e-18
MYOM2	69.8658	-4.48429	0.498781	-8.9905	2.46111e-19	2.2864e-18
RBM28	800.141	1.73668	0.193296	8.98457	2.59743e-19	2.41072e-18
PAFAH1B1	8676.8	1.21884	0.135761	8.97782	2.76183e-19	2.56085e-18
C17orf87	110.22	-3.76949	0.420028	-8.97437	2.84989e-19	2.63997e-18
TGM1	110.423	-3.32585	0.370647	-8.9731	2.88292e-19	2.66801e-18
AMICA1	374.092	-4.48663	0.500213	-8.96944	2.98033e-19	2.75553e-18
RAB5B	5172.61	-0.956884	0.106692	-8.96868	3.00088e-19	2.77187e-18
CSNK1G2	3098.4	0.924189	0.10306	8.9675	3.03307e-19	2.79627e-18
DENND4A	1990.95	1.47806	0.164824	8.96751	3.03288e-19	2.79627e-18
PRKAB2	543.95	-1.7372	0.193868	-8.96074	3.2252e-19	2.97056e-18
AAK1	791.675	2.89709	0.32334	8.95989	3.24999e-19	2.99055e-18
RIC8B	12515.1	3.61676	0.404043	8.95143	3.50896e-19	3.22577e-18
CD2	438.009	-5.55439	0.620689	-8.94875	3.59528e-19	3.30199e-18
GDF11	2304.93	2.84065	0.317737	8.94024	3.88322e-19	3.55968e-18
IGSF5	116.913	4.8105	0.538068	8.94033	3.88025e-19	3.55968e-18
DNAH8	119.261	5.43642	0.608516	8.93389	4.11274e-19	3.7665e-18
ZNF367	246.655	3.12656	0.350063	8.9314	4.20665e-19	3.84886e-18
TMEM136	525.646	2.20154	0.246572	8.92858	4.3152e-19	3.94445e-18
HIPK3	2853.15	1.30967	0.146742	8.92498	4.45768e-19	4.07085e-18
FCGRT	3869.82	-2.00415	0.224566	-8.92454	4.47569e-19	4.08344e-18
TYK2	1826.73	-1.46862	0.164591	-8.92286	4.54413e-19	4.14197e-18
C6orf62	6603.75	1.42004	0.159156	8.92231	4.56644e-19	4.15839e-18
ZYG11B	1715.81	2.28141	0.25574	8.9208	4.62922e-19	4.21159e-18
EVI2B	486.651	-11.6694	1.30828	-8.91966	4.67719e-19	4.25123e-18
PMS1	328.351	-1.97879	0.221869	-8.91872	4.71721e-19	4.28359e-18
KCNMB2	832.494	3.356	0.376333	8.91764	4.76347e-19	4.32153e-18
CUZD1	213.4	-11.4419	1.28324	-8.91641	4.81642e-19	4.36139e-18
DCDC2	7034.89	4.64621	0.521083	8.91645	4.8146e-19	4.36139e-18
ASCL1	198.004	4.42645	0.496501	8.91529	4.86527e-19	4.4015e-18
PNMA1	634.181	-2.00407	0.224856	-8.91266	4.98243e-19	4.50328e-18
NFIC	2695.61	1.82853	0.205186	8.91156	5.03175e-19	4.54361e-18
PACS2	4653.47	1.21399	0.136359	8.9029	5.44076e-19	4.90836e-18
ROBO3	265.192	-3.58259	0.40262	-8.89819	5.67668e-19	5.11642e-18
TBC1D9	2923.41	1.60258	0.18027	8.88989	6.11683e-19	5.508e-18
SMPDL3A	2271.59	2.69467	0.303537	8.87757	6.83361e-19	6.14771e-18
PPP3CB	3057.96	1.12678	0.12699	8.87296	7.12294e-19	6.40204e-18
C14orf49	295.266	2.12751	0.239806	8.87181	7.19693e-19	6.46254e-18
ALKBH2	198.7	-2.44338	0.275425	-8.87132	7.2287e-19	6.48504e-18
OXGR1	81.8019	-7.19507	0.811344	-8.86809	7.44095e-19	6.66927e-18
GNG8	493.052	2.97976	0.336244	8.8619	7.86652e-19	7.04418e-18
ARAP2	1401	1.64762	0.185943	8.86087	7.9389e-19	7.10241e-18
CACNB2	841.299	1.94149	0.219139	8.85965	8.02631e-19	7.17398e-18
TESK2	256.577	-1.72511	0.194885	-8.85193	8.6017e-19	7.68117e-18
MTMR15	585.367	-1.82001	0.205694	-8.84814	8.89937e-19	7.93965e-18
EIF2C3	561.414	2.37536	0.268545	8.84531	9.12758e-19	8.13575e-18
UBASH3B	944.121	-1.50447	0.170178	-8.84055	9.52486e-19	8.48203e-18
LRP6	2780.11	1.66331	0.18816	8.83989	9.58139e-19	8.52453e-18
MFSD8	520.278	1.51172	0.171024	8.8392	9.64086e-19	8.56955e-18
FLRT1	6368.28	4.39973	0.497893	8.8367	9.85833e-19	8.75481e-18
SLC7A8	2065.38	-1.59308	0.180368	-8.83237	1.02483e-18	9.08701e-18
SYT4	767.577	3.67717	0.41633	8.83234	1.02512e-18	9.08701e-18
STAR	83.1426	3.35991	0.380481	8.83071	1.04018e-18	9.21203e-18
TFDP2	1089.32	1.55674	0.176353	8.8274	1.07136e-18	9.47951e-18
PDK4	2498.96	-4.00588	0.453834	-8.82675	1.07759e-18	9.52595e-18
UBR5	6268.26	1.4375	0.162862	8.82649	1.08011e-18	9.53948e-18
SOCS4	1183.23	1.35367	0.153369	8.8262	1.08288e-18	9.55519e-18
DLGAP3	1248.56	3.88324	0.439975	8.82605	1.08439e-18	9.55986e-18
SMAD2	1564.5	-1.63147	0.184942	-8.82151	1.12922e-18	9.94595e-18
SDHA	6438.92	1.45621	0.165142	8.81794	1.16585e-18	1.02593e-17
PCGF5	1104.53	-2.0829	0.236319	-8.81392	1.20849e-18	1.06249e-17
LSM12	948.593	2.22602	0.252595	8.81262	1.2226e-18	1.07391e-17
RP6-213H19.1	532.295	1.5839	0.179735	8.81241	1.22487e-18	1.07493e-17
MAP3K13	286.431	2.0826	0.23647	8.80702	1.28519e-18	1.12685e-17
RBM27	2068.65	2.48187	0.281948	8.80257	1.33722e-18	1.1714e-17
CRIPT	862.613	1.79284	0.203748	8.79933	1.37631e-18	1.20455e-17
SLC7A2	2294.76	-1.70651	0.194219	-8.78652	1.5426e-18	1.34886e-17
KLC3	485.46	2.81283	0.320184	8.78504	1.56312e-18	1.36557e-17
PPARA	585.219	-2.13282	0.243221	-8.76907	1.80147e-18	1.57239e-17
MASTL	209.496	-1.98083	0.225924	-8.76772	1.82325e-18	1.58996e-17
PAPD5	1196.34	1.6998	0.193916	8.76566	1.85687e-18	1.61782e-17
CLDN10	4642.86	-2.36227	0.269609	-8.76183	1.92109e-18	1.67226e-17
EYA3	1245.42	1.10265	0.125938	8.75554	2.03124e-18	1.76656e-17
DDX24	4409.79	-1.21883	0.139213	-8.75512	2.03895e-18	1.77167e-17
APOBEC1	180.785	10.6855	1.2214	8.74855	2.16121e-18	1.87622e-17
TBC1D10C	258.757	-11.7202	1.33995	-8.74675	2.19582e-18	1.90455e-17
GBL	720.169	-1.42443	0.162915	-8.74338	2.26238e-18	1.96053e-17
RNF168	578.944	2.36323	0.270395	8.73991	2.33302e-18	2.01994e-17
HAPLN3	275.164	-4.78394	0.547603	-8.73615	2.41185e-18	2.08631e-17
C1orf159	185.758	3.10102	0.354985	8.73564	2.42274e-18	2.09387e-17
GALNT5	624.59	1.77907	0.203955	8.72289	2.7119e-18	2.34168e-17
DRD2	1357.23	3.39487	0.389209	8.72248	2.72184e-18	2.34817e-17
USE1	970.835	1.96928	0.225843	8.7197	2.78937e-18	2.40428e-17
DUSP10	353.149	-2.26312	0.259577	-8.71848	2.81959e-18	2.42816e-17
PCDH20	231.362	-2.5268	0.289933	-8.71513	2.90437e-18	2.49894e-17
AC115090.8	3840.55	2.2229	0.255156	8.71193	2.98745e-18	2.56814e-17
KCNG1	1011.22	4.76784	0.547433	8.70945	3.0535e-18	2.62259e-17
MAP3K15	175.866	-1.82778	0.209879	-8.70872	3.07323e-18	2.6372e-17
C2CD3	1828.11	1.93408	0.222122	8.7073	3.11207e-18	2.66816e-17
IDH3A	1866.1	1.82435	0.209527	8.70701	3.1199e-18	2.6725e-17
DNAJC18	1025.42	1.65862	0.190591	8.70248	3.24717e-18	2.77906e-17
LIAS	1145.5	2.38246	0.273971	8.69601	3.43765e-18	2.93948e-17
GGCT	428.442	-1.893	0.217814	-8.6909	3.5959e-18	3.07208e-17
SKIL	1253.67	2.21772	0.255189	8.69048	3.60918e-18	3.08071e-17
GLT25D2	288.97	-2.46442	0.28365	-8.68822	3.68161e-18	3.13976e-17
PPM1A	2581.54	1.44941	0.166842	8.68732	3.71099e-18	3.15925e-17
MBD4	623.412	-1.91613	0.220566	-8.68736	3.70953e-18	3.15925e-17
VWF	2857.24	-2.73783	0.315241	-8.68487	3.79174e-18	3.22514e-17
DDX18	1369.35	-1.51426	0.1744	-8.68265	3.86643e-18	3.28578e-17
KCNMB3	1329.42	3.70532	0.426823	8.68117	3.91714e-18	3.32596e-17
KIAA0649	750.086	-2.0626	0.237601	-8.68094	3.92518e-18	3.32986e-17
CDK8	564.981	1.75425	0.202229	8.67458	4.15062e-18	3.51802e-17
SNRK	3881.67	1.57142	0.181168	8.67383	4.17837e-18	3.53845e-17
ENPP1	833.233	2.79428	0.32222	8.67197	4.24722e-18	3.5936e-17
FAM98C	356.641	-2.16578	0.249951	-8.66481	4.52249e-18	3.82316e-17
HSD17B3	139.211	-10.8271	1.24969	-8.66386	4.56046e-18	3.85189e-17
TSPAN17	769.619	-3.1599	0.364931	-8.65889	4.76391e-18	4.02023e-17
CYP2U1	609.135	-2.85524	0.329822	-8.65689	4.84815e-18	4.08774e-17
UNC13C	523.136	4.33081	0.500672	8.65	5.15011e-18	4.33857e-17
C12orf32	488.032	-1.56686	0.181387	-8.63819	5.7112e-18	4.80705e-17
C10orf104	2697.92	-2.06229	0.238903	-8.63235	6.0104e-18	5.05449e-17
TRRAP	2762.35	0.947116	0.109729	8.63143	6.05877e-18	5.09073e-17
GIMAP4	664.679	-3.76188	0.43592	-8.62973	6.14963e-18	5.1626e-17
B3GALT2	428.637	3.52569	0.408851	8.62341	6.4987e-18	5.4509e-17
TNKS	2753.46	1.44596	0.167743	8.6201	6.6895e-18	5.60608e-17
FAM187B	119.988	7.66573	0.889332	8.61966	6.71553e-18	5.62302e-17
TTBK1	1019.32	3.78712	0.439367	8.6195	6.72482e-18	5.62593e-17
C20orf30	2591.57	-2.02612	0.235136	-8.61681	6.88479e-18	5.75478e-17
JAKMIP1	2923.88	2.87607	0.333886	8.61392	7.06017e-18	5.89628e-17
TAP1	199.076	10.8241	1.25673	8.61287	7.12539e-18	5.94561e-17
MMRN2	1313.07	-3.35692	0.389967	-8.60822	7.42012e-18	6.1862e-17
PTDSS2	1965.55	1.60347	0.186378	8.60329	7.74625e-18	6.45254e-17
VPREB3	227.351	4.28808	0.498934	8.59449	8.36382e-18	6.96097e-17
KIF1A	8664.81	2.93597	0.341796	8.58984	8.70874e-18	7.24181e-17
GPRC5B	2638.92	-1.7411	0.202724	-8.58852	8.80961e-18	7.31939e-17
MTMR7	603.162	2.7136	0.316182	8.58239	9.29227e-18	7.71378e-17
SERPINE2	10912	2.79197	0.325368	8.58097	9.40734e-18	7.80261e-17
GNL3	1131.39	-1.87945	0.219046	-8.58019	9.47162e-18	7.84919e-17
SULF1	1441.93	3.26654	0.380779	8.57857	9.60598e-18	7.95372e-17
GTPBP8	542.576	1.61527	0.188315	8.57749	9.6966e-18	8.02189e-17
TELO2	862.867	-1.67893	0.195765	-8.57627	9.7997e-18	8.10024e-17
RIPX	5099.15	2.15477	0.25151	8.5673	1.05936e-17	8.74899e-17
CPEB4	2990.44	1.94274	0.226891	8.56245	1.10497e-17	9.11787e-17
BRPF1	2001.77	1.8073	0.211089	8.56183	1.11088e-17	9.15885e-17
OSBPL7	500.649	-1.34267	0.156954	-8.55457	1.18307e-17	9.73741e-17
ANGEL2	1216.84	1.23786	0.144702	8.55457	1.18305e-17	9.73741e-17
KCNE1	502.266	-9.54761	1.1162	-8.55364	1.19267e-17	9.80809e-17
TMEM108	222.351	-2.40099	0.280896	-8.54762	1.25651e-17	1.03243e-16
TMEM64	3872.11	2.92088	0.341755	8.54671	1.26643e-17	1.0397e-16
FTSJ2	436.949	-1.79879	0.210496	-8.54549	1.27992e-17	1.04988e-16
RPS6KA6	494.29	2.28586	0.26772	8.53825	1.3627e-17	1.11683e-16
MAPK9	1685.84	1.54941	0.181536	8.53499	1.4017e-17	1.14783e-16
RAB3A	1929.71	3.35371	0.393103	8.53138	1.44608e-17	1.18317e-16
DUSP12	269.859	-1.68888	0.198139	-8.52374	1.54477e-17	1.26284e-16
C11orf54	3159.81	2.21011	0.259321	8.52268	1.55898e-17	1.27338e-16
C16orf58	1379.33	-2.34129	0.274882	-8.51745	1.63108e-17	1.33116e-16
RAD51L1	85.1604	-4.03444	0.474714	-8.49868	1.91765e-17	1.56239e-16
IRAK4	374.521	-2.20442	0.259383	-8.49872	1.91695e-17	1.56239e-16
KRT3	119.772	7.65731	0.901339	8.49548	1.97125e-17	1.60471e-16
RIC3	1261.43	1.66195	0.195663	8.49391	1.99794e-17	1.62507e-16
PLEKHH1	2490.28	-2.77225	0.326559	-8.48928	2.07915e-17	1.6897e-16
IP6K3	108.263	-3.0795	0.362867	-8.48659	2.12795e-17	1.72791e-16
TMEM65	1302.64	2.28529	0.269435	8.4818	2.2174e-17	1.79903e-16
JAZF1	258.428	-2.55517	0.301415	-8.47727	2.30545e-17	1.8689e-16
TSSK3	63.7438	-6.83178	0.805983	-8.47634	2.32393e-17	1.88231e-16
KIAA0980	988.291	1.46911	0.17335	8.4748	2.35493e-17	1.90582e-16
RAB34	1041.58	-2.29692	0.271141	-8.4713	2.42669e-17	1.96225e-16
ZNF395	2090.57	-1.54321	0.18218	-8.47079	2.43725e-17	1.96915e-16
RGS7	319.318	3.79964	0.448658	8.4689	2.47716e-17	1.99972e-16
CRK	2786.13	1.80759	0.213455	8.46823	2.49152e-17	2.00963e-16
CASR	91.8205	6.23941	0.737281	8.46273	2.6119e-17	2.10497e-16
RAB3B	757.378	4.00039	0.47274	8.46214	2.62523e-17	2.11396e-16
WDR59	1020.73	-1.16823	0.138152	-8.45608	2.76504e-17	2.22469e-16
MARK2	1905.83	1.04823	0.123965	8.45585	2.77059e-17	2.22729e-16
IQSEC2	1503.82	1.41821	0.16783	8.45028	2.90604e-17	2.33425e-16
NDOR1	765.014	1.29652	0.153594	8.44124	3.13991e-17	2.52e-16
EHBP1L1	1538.26	-2.06278	0.244442	-8.43874	3.2077e-17	2.57228e-16
C2orf65	97.8372	-4.17658	0.495331	-8.43189	3.40138e-17	2.72533e-16
LCOR	513.875	2.41827	0.286809	8.43165	3.40829e-17	2.72861e-16
RALGPS2	610.714	1.90342	0.225777	8.43054	3.44071e-17	2.75228e-16
SLC12A2	9131.62	1.8407	0.218364	8.42951	3.47119e-17	2.77437e-16
LGALS3	4602.87	-3.08363	0.365854	-8.42857	3.49913e-17	2.79439e-16
AKR1A1	13118.5	2.10484	0.249733	8.42835	3.50586e-17	2.79746e-16
R3HDM1	2175.52	1.93104	0.229227	8.42417	3.63326e-17	2.89673e-16
CD8B	153.887	-5.48169	0.650732	-8.42388	3.6422e-17	2.90146e-16
ITGA2	584.596	-3.58114	0.425476	-8.41678	3.86972e-17	3.08017e-16
ZNF462	2006.63	2.3579	0.280156	8.41636	3.88354e-17	3.08862e-16
CDO1	1235.49	3.05477	0.362979	8.41583	3.90112e-17	3.10006e-16
SPG11	2073	-1.46224	0.173834	-8.41172	4.04044e-17	3.20814e-16
CCDC62	126.869	3.93767	0.468138	8.41136	4.05293e-17	3.21542e-16
DMXL1	1703.49	1.2302	0.146283	8.40971	4.11016e-17	3.25814e-16
MFN1	1471.68	1.0367	0.123278	8.40941	4.1207e-17	3.26383e-16
TCIRG1	1842.48	-1.58243	0.188193	-8.40853	4.15197e-17	3.2859e-16
GIGYF1	2217.17	-1.52833	0.181764	-8.40832	4.15927e-17	3.28899e-16
SLC38A7	536.088	1.59491	0.189703	8.40739	4.19219e-17	3.30961e-16
ATF7IP	2671.97	1.93015	0.229575	8.40747	4.18933e-17	3.30961e-16
USP22	5511.81	-1.30319	0.155073	-8.4037	4.32624e-17	3.41265e-16
NOTCH4	68.1961	5.20827	0.619805	8.40308	4.34927e-17	3.42802e-16
PRF1	232.57	-6.22808	0.741184	-8.40288	4.3567e-17	3.43108e-16
VSTM2A	100.231	4.65458	0.554203	8.3987	4.51463e-17	3.55256e-16
CPNE7	125.182	-2.37103	0.282404	-8.39588	4.62418e-17	3.63581e-16
CCDC149	961.555	1.55347	0.185079	8.39355	4.71696e-17	3.70574e-16
MDFIC	1635.79	-2.05241	0.244548	-8.39267	4.75238e-17	3.73054e-16
PIGH	620.064	-1.82905	0.217996	-8.39027	4.85007e-17	3.80414e-16
APH1A	2797.08	-2.19529	0.261829	-8.38445	5.09637e-17	3.99408e-16
COQ2	1011.03	2.47602	0.295764	8.37161	5.68352e-17	4.45063e-16
BOC	3197.81	-1.52141	0.181767	-8.37009	5.75736e-17	4.50481e-16
CYP24A1	214.799	-11.4508	1.36835	-8.36833	5.84398e-17	4.56889e-16
STAT1	4551.97	-4.51561	0.539722	-8.36654	5.93327e-17	4.63121e-16
YIPF2	1084.77	-1.94782	0.232809	-8.36659	5.93097e-17	4.63121e-16
RNF5	214.711	9.0974	1.08769	8.36398	6.06398e-17	4.72941e-16
MEOX1	213.571	-2.91097	0.348145	-8.36138	6.19873e-17	4.82819e-16
XYLB	842.807	2.65452	0.317476	8.36135	6.20061e-17	4.82819e-16
LYPLAL1	531.207	-1.27263	0.152287	-8.35677	6.44571e-17	5.015e-16
UBR2	2973.91	1.24095	0.148556	8.35337	6.63407e-17	5.1574e-16
NOSTRIN	234.451	-3.29223	0.394335	-8.34881	6.89517e-17	5.35608e-16
GRAMD1B	1351.12	2.12012	0.254019	8.34632	7.04239e-17	5.46605e-16
C11orf2	2079.96	-2.34415	0.280895	-8.34527	7.10538e-17	5.51052e-16
ACSL6	5024.58	4.06326	0.486992	8.34359	7.20703e-17	5.58487e-16
VTI1A	772.583	1.3412	0.160748	8.34347	7.21437e-17	5.58608e-16
TGFBRAP1	1127.14	1.88101	0.225577	8.33864	7.5148e-17	5.81405e-16
CD274	249.529	2.63997	0.316599	8.33853	7.52179e-17	5.81481e-16
NNT	746.715	-1.70061	0.203972	-8.33745	7.59098e-17	5.86361e-16
PTEN	5074.04	1.52143	0.1825	8.33663	7.64392e-17	5.89978e-16
ALPK1	462.499	-2.49282	0.299025	-8.33651	7.65151e-17	5.90094e-16
RTP1	8795.38	4.11785	0.493988	8.33593	7.68883e-17	5.92499e-16
GMPR2	1384.71	-1.94465	0.233353	-8.33352	7.84756e-17	6.0425e-16
SLC30A2	74.904	5.16754	0.620259	8.33127	7.99765e-17	6.15317e-16
CTSF	2779.26	-1.70644	0.204847	-8.33029	8.06413e-17	6.19938e-16
COL9A2	761.593	-1.31538	0.157919	-8.32946	8.12147e-17	6.23851e-16
SLAMF7	455.352	-3.67158	0.440961	-8.32632	8.33933e-17	6.40076e-16
OTUD3	1259.9	1.98538	0.238529	8.32342	8.54578e-17	6.55402e-16
CTSH	3055.71	-2.2185	0.266627	-8.3206	8.75162e-17	6.70657e-16
ABCA8	1355.86	-4.05373	0.487351	-8.31787	8.95555e-17	6.85741e-16
PTP4A3	4525.13	2.10615	0.253244	8.31668	9.04585e-17	6.92108e-16
TNIP1	2094.82	-1.91483	0.230265	-8.31578	9.11499e-17	6.96846e-16
XRCC2	105.819	3.52207	0.423636	8.31391	9.25981e-17	7.07359e-16
TMEM149	147.844	-10.9128	1.31284	-8.31237	9.38133e-17	7.16076e-16
FAM62A	2232.3	-1.44391	0.173793	-8.30825	9.71271e-17	7.40786e-16
CIRBP	6840.81	-1.98665	0.239199	-8.30542	9.94678e-17	7.5804e-16
GAS2L1	2028.57	2.06676	0.248862	8.30482	9.99723e-17	7.61285e-16
RPL30	12154.4	-1.91857	0.231202	-8.29823	1.05671e-16	8.04046e-16
DUSP6	3135.54	-1.58677	0.19156	-8.28339	1.19719e-16	9.10221e-16
UNC5B	2853.79	2.14129	0.258552	8.28187	1.21261e-16	9.21218e-16
KIAA0100	9574.69	1.10037	0.133057	8.26991	1.34063e-16	1.01768e-15
AC110814.2	16061	3.41207	0.412663	8.26842	1.35749e-16	1.02967e-15
AMPD2	1272.08	-1.72387	0.2086	-8.26396	1.40912e-16	1.068e-15
UBE2O	2619.19	1.62869	0.19712	8.2624	1.42767e-16	1.08121e-15
PKN3	228.169	-2.90149	0.351181	-8.26208	1.43151e-16	1.08327e-15
CCL5	1352.78	-5.24125	0.634499	-8.26047	1.45105e-16	1.0967e-15
CEP135	605.354	1.99454	0.241457	8.26043	1.45153e-16	1.0967e-15
C5orf37	864.243	1.93914	0.234808	8.25841	1.4762e-16	1.11447e-15
CYBA	1761.92	-2.92825	0.354684	-8.25595	1.50699e-16	1.13683e-15
ORAI1	784.401	-1.66852	0.202114	-8.25535	1.51458e-16	1.14166e-15
MAGT1	1212.85	2.70857	0.328205	8.25267	1.54897e-16	1.16667e-15
IL27RA	210.588	-4.1508	0.503039	-8.25145	1.56481e-16	1.17769e-15
LYRM2	1016.05	-1.80312	0.218687	-8.2452	1.64882e-16	1.23959e-15
DCUN1D2	745.56	1.53111	0.185698	8.24514	1.64962e-16	1.23959e-15
BST1	115.223	-2.65555	0.322608	-8.23149	1.84899e-16	1.38832e-15
RASA2	564.423	1.7287	0.21006	8.22956	1.87898e-16	1.40975e-15
S100A13	1401.73	-1.26847	0.154147	-8.22892	1.88904e-16	1.41619e-15
GJB4	56.6645	-5.66024	0.687907	-8.2282	1.90041e-16	1.42362e-15
TRIM21	596.708	-2.19952	0.267353	-8.22704	1.919e-16	1.43643e-15
C1orf56	147.707	-4.17409	0.507436	-8.22583	1.93844e-16	1.44986e-15
SHPRH	1110.54	1.16748	0.141987	8.2225	1.99299e-16	1.48951e-15
RP9	579.558	1.61054	0.195999	8.21708	2.08525e-16	1.55725e-15
C1orf26	489.38	1.33499	0.162537	8.21349	2.14858e-16	1.60331e-15
THNSL1	878.304	2.11566	0.257615	8.21249	2.16646e-16	1.6154e-15
RAD23A	2408.02	-1.13508	0.13823	-8.21152	2.18406e-16	1.62728e-15
CDKL5	221.526	3.0939	0.377124	8.20392	2.3267e-16	1.73222e-15
CPSF6	3078.9	1.7567	0.214154	8.203	2.34457e-16	1.74418e-15
ADCY4	534.714	-3.0666	0.373867	-8.20238	2.35682e-16	1.75194e-15
C6orf25	118.281	10.0725	1.2294	8.19305	2.5469e-16	1.89179e-15
MRPS18B	117.485	10.0636	1.22848	8.19195	2.57029e-16	1.9077e-15
MFSD3	415.09	-2.49094	0.304162	-8.18954	2.62216e-16	1.9447e-15
PKIA	3285.29	3.55556	0.434329	8.18632	2.69336e-16	1.99597e-15
CSNK1E	2513.68	-1.21987	0.149029	-8.18549	2.71191e-16	2.00818e-15
THUMPD2	159.484	-1.88974	0.230927	-8.18328	2.76227e-16	2.04391e-15
ENOX2	943.587	1.39322	0.170363	8.17797	2.88666e-16	2.13432e-15
SLC2A10	938.504	-2.1892	0.267732	-8.17684	2.91385e-16	2.15278e-15
ANKRD13B	2468.46	3.10693	0.380058	8.1749	2.96116e-16	2.18606e-15
XKR6	129.609	2.01559	0.246654	8.17173	3.03993e-16	2.2425e-15
MAP4K3	1674.61	1.17111	0.143375	8.16814	3.13188e-16	2.30857e-15
PTPRN	389.905	4.55632	0.558078	8.1643	3.23313e-16	2.38139e-15
SLC6A16	105.094	-6.39152	0.783124	-8.16158	3.30674e-16	2.43375e-15
PRCP	3094.66	-2.43804	0.298728	-8.16141	3.31124e-16	2.43521e-15
AC015976.3	339.991	1.8975	0.232545	8.15972	3.35807e-16	2.46777e-15
DKK4	114.578	-10.5463	1.29293	-8.15691	3.43697e-16	2.52384e-15
NFATC4	1242.21	-2.37741	0.291471	-8.15661	3.44546e-16	2.52815e-15
AFAP1L1	628.518	-2.8245	0.346297	-8.15628	3.45496e-16	2.5332e-15
XPR1	3671.04	1.88704	0.231363	8.15617	3.45823e-16	2.53368e-15
OSBPL10	559.788	-1.68355	0.206462	-8.15427	3.51295e-16	2.57182e-15
TMCC2	2830.07	2.4778	0.303913	8.15299	3.55042e-16	2.59729e-15
HSPB7	145.635	-3.39764	0.416918	-8.14942	3.65686e-16	2.67313e-15
PPIE	746.181	-1.74362	0.214064	-8.14532	3.78272e-16	2.76304e-15
MKRN2	1156	-1.06341	0.130587	-8.14336	3.84466e-16	2.80616e-15
AGPS	1504.39	1.6954	0.208214	8.14258	3.86956e-16	2.82221e-15
TRIM13	626.26	-2.20835	0.271318	-8.13936	3.97368e-16	2.89596e-15
ATF2	2021.2	0.897641	0.110327	8.13615	4.08032e-16	2.97145e-15
CTNNAL1	1970.35	-0.944413	0.116089	-8.13524	4.11129e-16	2.99174e-15
SERPINI1	584.732	1.63903	0.201597	8.13024	4.28451e-16	3.11545e-15
BID	414.009	-2.10114	0.258565	-8.12618	4.43014e-16	3.21893e-15
ITK	204.073	-4.33275	0.533333	-8.1239	4.51427e-16	3.27759e-15
BAP1	2063.5	-1.08085	0.133148	-8.11763	4.75387e-16	3.44896e-15
ANKRD13C	1052.29	1.1005	0.135675	8.11128	5.00877e-16	3.63117e-15
KCNJ12	83.6612	-3.04225	0.375193	-8.10847	5.12601e-16	3.71338e-15
SPRY1	2589.84	-1.03369	0.127498	-8.1075	5.16724e-16	3.74045e-15
CAPN2	6042.97	-2.49175	0.30741	-8.10563	5.2473e-16	3.79556e-15
ILF3	4939.81	-1.4274	0.176126	-8.10442	5.29962e-16	3.83054e-15
BRWD3	626.517	1.87654	0.231573	8.10346	5.34196e-16	3.85826e-15
CLGN	8682.37	3.03108	0.374185	8.1005	5.47342e-16	3.95026e-15
ERI1	635.575	1.24279	0.153453	8.09881	5.55013e-16	4.00264e-15
PCCB	2279.88	1.32751	0.163995	8.09481	5.73524e-16	4.13305e-15
GEN1	326.924	-2.15529	0.266313	-8.0931	5.81663e-16	4.18858e-15
SMAD3	1790.62	-1.05434	0.130283	-8.09268	5.83645e-16	4.19972e-15
KCNQ1	1253.43	-1.94395	0.240803	-8.07276	6.87264e-16	4.94166e-15
KIAA1107	1321.63	2.50074	0.309838	8.07113	6.96506e-16	5.00439e-15
CD69	225.525	-5.75251	0.71329	-8.06476	7.33819e-16	5.26857e-15
COPA	9746.21	1.00488	0.124641	8.06216	7.4957e-16	5.37766e-15
ALDOC	1656.18	1.78102	0.221234	8.0504	8.25269e-16	5.91636e-15
AQP6	134.787	-9.81481	1.21948	-8.04833	8.39312e-16	6.01259e-15
FECH	1362.37	1.32526	0.164707	8.04618	8.54178e-16	6.11455e-15
CHRD	556.77	-3.34789	0.416096	-8.04594	8.55836e-16	6.12189e-15
MBNL2	4919.74	1.89592	0.235652	8.04544	8.59344e-16	6.14244e-15
MAP4K2	1116.14	1.72593	0.214588	8.04301	8.7659e-16	6.26108e-15
ATP2C1	4796.71	0.779571	0.0969695	8.03934	9.03224e-16	6.44655e-15
FAM91A1	1861.6	1.21115	0.150662	8.03888	9.06643e-16	6.46618e-15
S100A10	1871.24	-2.57682	0.320786	-8.03283	9.52505e-16	6.78827e-15
PDRG1	1049.33	1.48477	0.184908	8.02976	9.76632e-16	6.95509e-15
SCEL	97.5761	5.27882	0.657602	8.02738	9.95774e-16	7.08619e-15
SRMS	94.2509	-2.69409	0.335808	-8.02273	1.0342e-15	7.35425e-15
AC007938.1	1311.83	2.18788	0.272791	8.02034	1.05451e-15	7.49315e-15
FBXO10	2686.86	2.22112	0.277012	8.01813	1.07367e-15	7.62367e-15
KAT2A	1928.23	-1.37973	0.172079	-8.01801	1.07475e-15	7.62573e-15
CLDN19	67.3946	-3.64518	0.454663	-8.01733	1.08072e-15	7.66252e-15
TOR3A	1014.19	-1.26991	0.158485	-8.01281	1.12117e-15	7.94346e-15
OSBPL5	3243.03	1.44516	0.180393	8.01119	1.13601e-15	8.04273e-15
FAM114A2	1195.76	1.79605	0.224297	8.00749	1.17071e-15	8.28232e-15
TMLHE	166.181	-2.19935	0.27467	-8.00725	1.173e-15	8.29244e-15
MVD	498.024	-1.70681	0.213222	-8.00481	1.19649e-15	8.45237e-15
MCTP1	375.222	-3.02382	0.377757	-8.00468	1.19778e-15	8.45525e-15
VCPIP1	1207.45	1.41631	0.176954	8.00386	1.20581e-15	8.50573e-15
REV3L	2330.69	1.40141	0.175109	8.00306	1.21365e-15	8.55481e-15
SECISBP2	1230.58	-1.71335	0.214147	-8.00079	1.23627e-15	8.7079e-15
FICD	542.205	1.86794	0.233495	7.9999	1.2452e-15	8.76441e-15
FBXO46	350.024	1.6505	0.206339	7.99898	1.25449e-15	8.82341e-15
DIMT1L	649.672	-1.87122	0.234005	-7.9965	1.28001e-15	8.99637e-15
KIAA1853	627.136	3.85547	0.482196	7.99565	1.28892e-15	9.05242e-15
BARX2	426.742	-2.67423	0.334511	-7.99447	1.30136e-15	9.13314e-15
CMBL	669.581	-1.68029	0.21039	-7.98654	1.38775e-15	9.73238e-15
CPA3	212.893	-5.07915	0.636138	-7.98436	1.41255e-15	9.89914e-15
METTL5	509.109	-1.51765	0.190084	-7.98409	1.41566e-15	9.9137e-15
SDC1	2341.54	-1.46813	0.183918	-7.98255	1.43345e-15	1.00311e-14
OCLN	493.432	1.822	0.228456	7.97527	1.52052e-15	1.06327e-14
UBTD2	717.91	-1.8536	0.232434	-7.97474	1.52704e-15	1.06705e-14
DGAT1	209.691	3.19293	0.400541	7.97155	1.56691e-15	1.09412e-14
SLC16A10	127.383	2.07428	0.260219	7.97131	1.57e-15	1.09549e-14
STMN4	1788.67	3.70872	0.465272	7.97108	1.57297e-15	1.09677e-14
PPP2R5E	1311.84	1.33227	0.16715	7.97047	1.58066e-15	1.10134e-14
CACNA2D2	223.903	-2.58674	0.32473	-7.96583	1.64122e-15	1.14271e-14
SLC17A6	3204.99	4.17712	0.524762	7.96003	1.71998e-15	1.19668e-14
AADAT	169.514	-9.22791	1.15932	-7.95978	1.72352e-15	1.19828e-14
DNAL1	1221.74	3.15756	0.396711	7.95936	1.72938e-15	1.20149e-14
AP1GBP1	1932.51	1.1118	0.139741	7.95612	1.77518e-15	1.23243e-14
HELB	181.734	3.69382	0.464325	7.95525	1.78763e-15	1.24018e-14
SLC5A9	556.943	3.52088	0.442769	7.95194	1.83606e-15	1.27287e-14
TRIM8	3856.77	-1.51664	0.190799	-7.94889	1.88184e-15	1.30367e-14
BSN	3042.9	3.30766	0.416205	7.94719	1.90789e-15	1.32077e-14
GATM	602.214	-2.46003	0.30961	-7.94558	1.93282e-15	1.33707e-14
SH3BP2	1007.25	-2.37447	0.299056	-7.93989	2.02358e-15	1.39886e-14
KHK	210.322	2.2219	0.279852	7.93958	2.02864e-15	1.40135e-14
SESTD1	1296.98	1.24346	0.156744	7.93308	2.1378e-15	1.47571e-14
INSL6	166.083	9.59937	1.21079	7.92818	2.22386e-15	1.53402e-14
C9orf95	717.444	-2.72021	0.343164	-7.92687	2.24731e-15	1.54909e-14
AP2A2	3493.51	0.966195	0.121947	7.92307	2.3171e-15	1.59606e-14
ZFYVE28	381.487	-1.82513	0.230367	-7.92272	2.32374e-15	1.59949e-14
TMEM125	805.538	-2.30065	0.290412	-7.92202	2.33683e-15	1.60736e-14
MOSC1	238.546	-3.35693	0.423817	-7.9207	2.36179e-15	1.62337e-14
RBMX2	389.684	-1.6558	0.209094	-7.91891	2.39608e-15	1.64577e-14
BCL11A	1693.87	2.36861	0.299171	7.91726	2.42807e-15	1.66564e-14
MFSD2	467.36	-2.36637	0.298888	-7.91724	2.42844e-15	1.66564e-14
PSMF1	2367.51	-1.18761	0.150063	-7.91409	2.4906e-15	1.70706e-14
GLT8D2	542.567	-4.05595	0.512735	-7.91043	2.5651e-15	1.75687e-14
ITPK1	1619.94	-1.8598	0.235199	-7.90737	2.62889e-15	1.79929e-14
EIF3E	6013.07	-1.38271	0.174918	-7.90491	2.68131e-15	1.83387e-14
HRH1	107.265	-5.7764	0.731144	-7.90049	2.77808e-15	1.89871e-14
RALB	1506.25	-1.42459	0.180339	-7.89955	2.79919e-15	1.91179e-14
EBF3	9065.79	3.12498	0.395646	7.89844	2.82425e-15	1.92755e-14
RECQL4	152.459	-1.91445	0.242395	-7.89805	2.8329e-15	1.93209e-14
PRSS16	133.551	-3.65392	0.463076	-7.89053	3.00905e-15	2.05078e-14
SLC9A7	346.733	2.34703	0.297566	7.88742	3.08489e-15	2.10098e-14
ZCCHC3	864.092	-1.33064	0.168751	-7.88521	3.14005e-15	2.13705e-14
TXNDC16	1476.49	2.27448	0.288494	7.88396	3.17158e-15	2.15699e-14
HEATR4	46.4251	-5.56116	0.705647	-7.88093	3.24959e-15	2.20849e-14
KLRK1	290.737	-5.32616	0.676359	-7.87475	3.41434e-15	2.31883e-14
VEGF	1793.89	-2.451	0.31128	-7.87393	3.43679e-15	2.33146e-14
COIL	380.944	-2.84982	0.361933	-7.87389	3.43777e-15	2.33146e-14
BCL2L12	197.92	-2.66581	0.338609	-7.87283	3.46713e-15	2.34973e-14
PLD2	1015.4	-1.22969	0.156204	-7.87235	3.48038e-15	2.35705e-14
UBE2E1	1308.5	-1.77229	0.225139	-7.87197	3.49094e-15	2.36255e-14
PHTF2	1059.18	1.66708	0.21178	7.87178	3.49628e-15	2.36451e-14
SLC2A1	3603.06	-1.11621	0.141842	-7.86939	3.56381e-15	2.4085e-14
FAM126A	1501.71	1.82664	0.232152	7.86831	3.59458e-15	2.4276e-14
CCL25	61.1766	4.63908	0.59011	7.86139	3.79892e-15	2.5638e-14
MYBL1	283.582	2.73882	0.348442	7.86018	3.83586e-15	2.58693e-14
AHCYL1	4757.64	1.17688	0.149737	7.8596	3.85358e-15	2.59707e-14
DNASE1L3	250.319	-3.55279	0.452075	-7.85885	3.87685e-15	2.61093e-14
KCNK10	513.358	3.54145	0.451133	7.85014	4.15585e-15	2.79689e-14
SOLH	920.162	-1.54002	0.196201	-7.84919	4.18738e-15	2.81615e-14
SYTL3	551.633	-2.52684	0.322003	-7.84725	4.25275e-15	2.85812e-14
ENTPD3	821.544	-1.48417	0.18925	-7.8424	4.42025e-15	2.96863e-14
C16orf11	190.054	-6.96568	0.888673	-7.83829	4.56727e-15	3.06524e-14
SLC38A8	139.952	-9.87266	1.25997	-7.83566	4.66386e-15	3.12789e-14
PITPNC1	2061.45	2.07972	0.265459	7.83443	4.70959e-15	3.15637e-14
TOR1AIP1	2266.62	-1.13277	0.144605	-7.83358	4.7418e-15	3.17576e-14
CHRNE	43.8683	-5.12468	0.65452	-7.82967	4.89139e-15	3.27368e-14
LCN2	6891.08	-3.3106	0.422902	-7.82828	4.94592e-15	3.30788e-14
MMP7	275.077	-9.9451	1.27142	-7.82202	5.19843e-15	3.47436e-14
CACNB1	714.696	-2.16412	0.27685	-7.81693	5.41293e-15	3.61523e-14
GRAMD1C	6312.44	2.86394	0.36669	7.81025	5.70731e-15	3.80921e-14
PPEF1	56.1685	4.2863	0.549045	7.80683	5.86422e-15	3.91123e-14
RP1-21O18.1	2811.31	1.92342	0.246541	7.80161	6.11238e-15	4.07394e-14
SCN3A	546.856	3.21179	0.411842	7.79859	6.26023e-15	4.16961e-14
CLN5	1583.55	-1.41284	0.181208	-7.79681	6.34923e-15	4.22597e-14
SLC5A5	225.039	5.56026	0.713476	7.79321	6.53281e-15	4.34517e-14
PLXDC1	425.448	-4.00057	0.513693	-7.78786	6.81557e-15	4.53013e-14
RAB31	1847.68	-1.15624	0.14848	-7.78718	6.85188e-15	4.55114e-14
C9orf80	505.428	1.24648	0.16014	7.78371	7.04272e-15	4.67469e-14
DAGLA	730.961	1.54491	0.198602	7.77893	7.31434e-15	4.85164e-14
AC069029.9	73.1869	6.95808	0.894611	7.77777	7.3813e-15	4.89271e-14
PSD	788.829	2.06696	0.265775	7.7771	7.4205e-15	4.91532e-14
MSTO1	479.428	-1.15791	0.149061	-7.76805	7.97021e-15	5.27583e-14
ZNF786	158.125	-2.76387	0.355903	-7.76578	8.1142e-15	5.36747e-14
KIAA1324L	1415.34	2.07457	0.267176	7.7648	8.17733e-15	5.40554e-14
NAALADL1	145.446	-2.92268	0.376476	-7.76326	8.27761e-15	5.46808e-14
FCHSD1	388.573	-1.98796	0.256314	-7.75594	8.76898e-15	5.78873e-14
STAB2	120.944	1.97088	0.254123	7.75562	8.79114e-15	5.79939e-14
HOMER2	8019.71	3.03528	0.391427	7.75439	8.87697e-15	5.85202e-14
ACOT12	58.9606	5.14704	0.66385	7.75332	8.95236e-15	5.8977e-14
C3orf14	572.238	2.36081	0.304626	7.74986	9.19908e-15	6.05611e-14
MMEL1	109.611	2.67319	0.345031	7.74768	9.35859e-15	6.15693e-14
AGBL3	322.356	2.5872	0.33394	7.74749	9.37252e-15	6.16191e-14
CDH26	3021.91	3.61991	0.467313	7.74622	9.46676e-15	6.21964e-14
MAK10	1552.86	1.55648	0.200966	7.74499	9.55878e-15	6.27583e-14
TBX19	58.7403	-6.73283	0.869565	-7.74276	9.72802e-15	6.38261e-14
CDK5	713.84	1.56447	0.202125	7.74012	9.93269e-15	6.51248e-14
LRRC40	616.969	1.48059	0.191313	7.73909	1.00129e-14	6.56063e-14
ZNF516	2120.93	1.31369	0.169913	7.73154	1.06253e-14	6.95719e-14
ZNF24	1387.43	1.16446	0.150687	7.72762	1.09574e-14	7.16978e-14
MATN3	99.6505	-5.37985	0.696546	-7.72361	1.13081e-14	7.39421e-14
GLS2	102.996	-3.36069	0.435179	-7.72256	1.14015e-14	7.45029e-14
TMEM195	140.154	3.64657	0.472643	7.71527	1.20722e-14	7.88323e-14
AMN1	404.393	1.69486	0.21969	7.71478	1.21191e-14	7.90847e-14
TANC2	2007.78	1.46812	0.19033	7.71352	1.2239e-14	7.98137e-14
PELP1	1431.11	-0.945724	0.122652	-7.71061	1.2522e-14	8.1604e-14
CLCF1	69.0461	-9.81762	1.27363	-7.70841	1.27397e-14	8.29669e-14
ATP1B1	19351.3	1.44581	0.187753	7.70064	1.35384e-14	8.81091e-14
SEMA3D	651.631	2.39873	0.31153	7.69984	1.36238e-14	8.86049e-14
ATF4	8778.26	-1.08192	0.140545	-7.698	1.38215e-14	8.98305e-14
EIF3EIP	7671.34	-1.43944	0.187009	-7.69719	1.39094e-14	9.03413e-14
BLVRA	780.759	-1.98197	0.257653	-7.6924	1.44396e-14	9.37217e-14
MSC	89.3182	-5.23001	0.680061	-7.69049	1.46567e-14	9.5067e-14
FAM73A	961.937	1.2503	0.162595	7.68969	1.47498e-14	9.56065e-14
MED13	3066.6	1.45541	0.189397	7.68443	1.53682e-14	9.95485e-14
CEP350	2732.83	1.57689	0.20547	7.67455	1.66007e-14	1.0746e-13
PFKL	3099.42	-0.919855	0.119898	-7.67196	1.69388e-14	1.09575e-13
MMP8	117.751	7.17389	0.935441	7.66899	1.73357e-14	1.12068e-13
SUOX	922.845	-1.50462	0.196218	-7.66813	1.74528e-14	1.1275e-13
SLC9A3R2	2154.88	-2.48107	0.323663	-7.66558	1.78024e-14	1.14913e-13
ATP1A3	636.379	3.21564	0.419495	7.66552	1.78114e-14	1.14913e-13
TRIM29	2889.03	-3.79457	0.495267	-7.66168	1.83517e-14	1.18319e-13
MICAL2	2051.63	1.91518	0.250079	7.65828	1.88441e-14	1.21413e-13
SCNN1A	6499.99	-1.90704	0.249178	-7.65334	1.95824e-14	1.26086e-13
WDSUB1	2698.36	2.68794	0.351236	7.6528	1.96646e-14	1.26531e-13
LHX2	4867.77	3.31226	0.4329	7.65134	1.98901e-14	1.27897e-13
RPAIN	517.895	-1.54011	0.20133	-7.64971	2.01431e-14	1.29438e-13
GFPT1	4469.6	1.93661	0.253195	7.64868	2.03052e-14	1.30393e-13
STXBP1	4336.6	1.16883	0.15287	7.64594	2.0743e-14	1.33116e-13
MLLT3	1723.61	1.28305	0.167849	7.64406	2.10476e-14	1.34981e-13
DMGDH	58.8027	-9.58501	1.25477	-7.63884	2.19188e-14	1.40475e-13
IMPDH2	2459.37	-1.27023	0.166329	-7.63684	2.22625e-14	1.42583e-13
EML4	2400.61	-1.2464	0.163212	-7.63671	2.22851e-14	1.42633e-13
ABCD2	1917.03	3.19376	0.418413	7.63303	2.29306e-14	1.46668e-13
RBM19	416.332	-1.43711	0.188357	-7.62974	2.35231e-14	1.50358e-13
CYP11A1	63.4711	-3.64733	0.478141	-7.62814	2.38158e-14	1.52128e-13
DMAP1	855.36	-1.20634	0.158433	-7.61416	2.65409e-14	1.69424e-13
FAM76B	695.252	1.62186	0.213119	7.61011	2.73855e-14	1.747e-13
TEAD3	974.864	-1.46433	0.19245	-7.60889	2.76463e-14	1.76248e-13
C1orf93	2555.61	2.27272	0.298726	7.60804	2.78275e-14	1.77286e-13
IRF5	354.801	-1.6733	0.220051	-7.60415	2.86786e-14	1.82588e-13
GUK1	2805.19	-2.58335	0.339777	-7.60309	2.89137e-14	1.83964e-13
LACE1	321.59	1.86459	0.245321	7.60062	2.94722e-14	1.87394e-13
PHF1	2698.42	-1.26921	0.167069	-7.5969	3.03298e-14	1.9272e-13
SSH1	1287.33	2.12614	0.280104	7.59054	3.18578e-14	2.02296e-13
COL4A6	360.418	-3.23521	0.42631	-7.58886	3.22721e-14	2.04792e-13
AXIN2	1137.29	-1.23679	0.16304	-7.58578	3.30498e-14	2.0959e-13
ADAM28	9508.2	-1.23215	0.162434	-7.58552	3.31164e-14	2.09875e-13
PDLIM5	2879.6	-1.13604	0.149781	-7.58468	3.33304e-14	2.11093e-13
CROT	1326.59	2.02217	0.266669	7.58307	3.37466e-14	2.13589e-13
PLK3	249.113	-1.74781	0.230581	-7.58002	3.45504e-14	2.18533e-13
SLC30A7	835.197	1.84123	0.242936	7.57908	3.48007e-14	2.19972e-13
MUC15	1394.47	-2.62754	0.346969	-7.57285	3.65129e-14	2.30644e-13
TRPC1	919.445	2.26357	0.299165	7.56629	3.84031e-14	2.42267e-13
STXBP4	739.836	1.94959	0.257665	7.56635	3.83854e-14	2.42267e-13
ZMIZ1	8855.25	1.67763	0.221745	7.56559	3.86103e-14	2.43416e-13
SPEG	602.18	-2.67035	0.353033	-7.56403	3.90775e-14	2.4604e-13
C15orf33	82.3561	-4.95362	0.654891	-7.56405	3.90723e-14	2.4604e-13
WDR4	402.864	1.67297	0.221179	7.56387	3.91238e-14	2.46172e-13
NLRC3	230.663	-3.46046	0.457679	-7.56089	4.00313e-14	2.51718e-13
IL5RA	126.395	-6.6433	0.878974	-7.55802	4.09262e-14	2.57178e-13
WSB1	2135.04	-1.53923	0.203701	-7.55632	4.14624e-14	2.60378e-13
BCL3	558.4	-2.97904	0.394483	-7.55176	4.29405e-14	2.69485e-13
EIF4E3	1390.64	1.033	0.136808	7.55073	4.32837e-14	2.71464e-13
RERGL	100.266	-10.3549	1.37228	-7.5458	4.49525e-14	2.81747e-13
TMEM71	193.929	-2.72413	0.361026	-7.54552	4.50476e-14	2.8216e-13
ANO3	195.642	-4.0409	0.535757	-7.54242	4.61319e-14	2.88765e-13
EBPL	581.026	-2.01757	0.267517	-7.54184	4.63389e-14	2.89873e-13
CEP152	449.084	2.69641	0.357877	7.53447	4.90307e-14	3.06513e-13
TTC19	1613.22	-1.47072	0.195225	-7.53345	4.94165e-14	3.08652e-13
KLHL15	321.402	2.19946	0.291961	7.5334	4.94367e-14	3.08652e-13
ATG12	1446.59	1.60212	0.212677	7.53314	4.95342e-14	3.09061e-13
ALPK2	106.778	-6.38586	0.847847	-7.53186	5.00224e-14	3.11906e-13
HSD11B2	62.0269	-5.57269	0.739935	-7.53133	5.02258e-14	3.12973e-13
LINS1	507.355	1.52931	0.203195	7.52634	5.2183e-14	3.24959e-13
PLEKHB1	26903.9	2.16047	0.287163	7.52349	5.33338e-14	3.31912e-13
FEZ2	837.672	-1.69549	0.225379	-7.52283	5.36043e-14	3.33381e-13
ENGASE	1066.95	-1.64357	0.218489	-7.52243	5.37681e-14	3.34185e-13
SLC25A18	71.709	2.85292	0.379492	7.51774	5.57306e-14	3.4616e-13
LRRC66	92.0369	-4.52205	0.60159	-7.51682	5.61225e-14	3.4837e-13
DSC3	881.316	2.59222	0.344954	7.51469	5.70464e-14	3.53878e-13
CD207	49.8454	-9.34597	1.24402	-7.51272	5.79101e-14	3.59006e-13
DCAMKL1	2581.86	2.14586	0.285886	7.50599	6.09653e-14	3.77704e-13
MGLL	9626.87	-1.86424	0.248422	-7.5043	6.17577e-14	3.82368e-13
OXA1L	2037.66	-1.40746	0.187561	-7.504	6.18993e-14	3.82999e-13
DUSP16	1598.08	1.13905	0.151843	7.50147	6.31079e-14	3.90228e-13
MUM1	1177.46	-0.991968	0.132264	-7.49994	6.38477e-14	3.9455e-13
CACNA1H	4765.9	2.82214	0.376314	7.49942	6.41027e-14	3.95873e-13
DGKD	1678.85	1.40841	0.187806	7.49928	6.41705e-14	3.96039e-13
NR4A2	1053.5	-2.58453	0.344883	-7.49391	6.68503e-14	4.12314e-13
LMBR1	1026.29	-0.937812	0.125192	-7.49097	6.83674e-14	4.21403e-13
GPATCH2	546.513	1.58969	0.212224	7.49063	6.85444e-14	4.21956e-13
NHSL2	276.057	2.42565	0.323824	7.49063	6.8543e-14	4.21956e-13
ANKRD29	382.877	-1.61257	0.215299	-7.48989	6.89339e-14	4.24084e-13
STK24	3319.07	-1.45137	0.193801	-7.48898	6.94129e-14	4.26759e-13
ATP6V0A1	3249.02	1.27033	0.169737	7.48406	7.20584e-14	4.42742e-13
C2orf3	416.055	-2.18212	0.29161	-7.483	7.26474e-14	4.46078e-13
TBC1D8B	544.748	1.23125	0.16455	7.48251	7.29175e-14	4.47452e-13
FN1	20344	-3.155	0.42195	-7.4772	7.5924e-14	4.65606e-13
LRRC17	378.757	-3.1248	0.418561	-7.46558	8.29325e-14	5.08264e-13
ELAVL4	1201.18	3.34355	0.447947	7.46415	8.38373e-14	5.13483e-13
PDE6D	2754.46	1.96643	0.263582	7.46043	8.62373e-14	5.27849e-13
PACSIN1	638.082	2.27289	0.304706	7.4593	8.69849e-14	5.32088e-13
FAM96B	874.75	-1.51346	0.202922	-7.4583	8.76459e-14	5.35792e-13
RNASE6	269.657	-3.33488	0.447157	-7.45797	8.78677e-14	5.36809e-13
GGA2	2287.56	-1.66943	0.223869	-7.45718	8.8393e-14	5.39576e-13
ADAP1	511.738	-1.67041	0.224003	-7.45712	8.84322e-14	5.39576e-13
TBC1D2	647.436	-2.08557	0.279711	-7.45615	8.90857e-14	5.43221e-13
HEATR6	1117.45	1.19742	0.160617	7.45514	8.97709e-14	5.47053e-13
KLHL24	2413.97	1.49662	0.200757	7.4549	8.99384e-14	5.4773e-13
E2F7	147.745	2.10606	0.282621	7.45189	9.20122e-14	5.60006e-13
SLC30A4	610.895	2.91652	0.391399	7.45151	9.2277e-14	5.61265e-13
MKNK2	6477.71	-1.44112	0.193426	-7.45047	9.30068e-14	5.65348e-13
C19orf68	354.637	2.04088	0.274225	7.44235	9.89085e-14	6.00844e-13
TMEM55A	871.922	1.84741	0.24826	7.44142	9.96118e-14	6.04737e-13
ACTR1B	6611.82	1.5464	0.207839	7.44035	1.00416e-13	6.08854e-13
ERN1	982.829	2.44171	0.328171	7.44038	1.00397e-13	6.08854e-13
PARD6B	814.776	2.28167	0.306693	7.43961	1.00985e-13	6.11922e-13
NUB1	2037.63	-1.17942	0.158565	-7.43813	1.02119e-13	6.18403e-13
MELK	270.784	4.11931	0.553985	7.43577	1.03958e-13	6.29145e-13
HCFC1	3699.76	0.924909	0.124398	7.4351	1.04491e-13	6.3198e-13
C4orf49	64.3123	-4.10315	0.551924	-7.43426	1.05154e-13	6.35589e-13
OTUD7B	1872.94	1.04816	0.141076	7.42976	1.08799e-13	6.5721e-13
ANKZF1	1160.75	-2.16466	0.291516	-7.42553	1.12326e-13	6.78094e-13
ABHD3	1445.68	1.755	0.236358	7.42517	1.12634e-13	6.79528e-13
EPYC	107.428	8.09996	1.0909	7.42506	1.12731e-13	6.79691e-13
RHBDL1	53.2508	-5.23368	0.704941	-7.42428	1.13397e-13	6.83278e-13
MRPL23	797.596	-2.48331	0.334516	-7.42359	1.13989e-13	6.86416e-13
KIAA1467	1425.82	1.97288	0.265783	7.42289	1.14588e-13	6.89597e-13
MALL	552.964	-4.11372	0.554383	-7.42035	1.16808e-13	7.0252e-13
EPS8	1195.51	-1.09668	0.147911	-7.41445	1.22133e-13	7.3409e-13
ACTR8	876.848	0.902631	0.12177	7.41262	1.23832e-13	7.43837e-13
DCTN1	7588.1	1.03359	0.139469	7.41089	1.25451e-13	7.53095e-13
C14orf39	44.2009	-4.15377	0.560611	-7.40937	1.26896e-13	7.61299e-13
PITPNB	2636.96	1.20321	0.162412	7.40835	1.27882e-13	7.66736e-13
UST	908.483	-1.42449	0.192335	-7.40627	1.29905e-13	7.78381e-13
GREM1	333.496	-2.7859	0.376166	-7.40604	1.30127e-13	7.7923e-13
MIER1	1681.75	1.20772	0.163206	7.39996	1.36226e-13	8.15251e-13
SLA2	91.0942	-4.83155	0.65319	-7.39686	1.39443e-13	8.33984e-13
MMP25	268.741	-3.43082	0.464484	-7.38632	1.50953e-13	9.02268e-13
SRD5A1	379.859	1.6775	0.227281	7.38073	1.57429e-13	9.40392e-13
FOXK1	1796.07	1.15146	0.156077	7.37752	1.61267e-13	9.62722e-13
ZBTB40	1145.81	-1.5078	0.204408	-7.37643	1.62588e-13	9.70012e-13
ZNRF3	651.959	1.81558	0.246358	7.36971	1.70999e-13	1.01956e-12
C9orf156	301.637	-2.21244	0.300262	-7.36837	1.7273e-13	1.02925e-12
BCL7C	868.247	-0.960258	0.130338	-7.36747	1.7389e-13	1.03553e-12
EIF3G	3183.15	-1.32487	0.179875	-7.36548	1.76506e-13	1.05046e-12
ELA2	127.61	5.88436	0.799606	7.35908	1.85182e-13	1.10141e-12
ZNF385B	1559.7	3.14612	0.427687	7.35614	1.89306e-13	1.12456e-12
SDCCAG10	477.035	-1.50607	0.204736	-7.35617	1.89266e-13	1.12456e-12
SEL1L	6326.85	1.22721	0.16687	7.35431	1.91911e-13	1.13933e-12
MAGED1	6664.19	1.03623	0.140939	7.35236	1.9474e-13	1.15542e-12
CD3E	452.19	-5.10548	0.694416	-7.35219	1.94985e-13	1.15616e-12
NACC1	3297.95	1.13246	0.154035	7.35198	1.95293e-13	1.15728e-12
POLR3H	860.866	-1.34899	0.183578	-7.34829	2.00757e-13	1.18893e-12
SNX1	3170.33	-1.03136	0.1404	-7.34587	2.04432e-13	1.20995e-12
ARL5B	766.321	1.93995	0.264095	7.34565	2.04765e-13	1.21118e-12
PROCR	204.73	-3.70808	0.504954	-7.34341	2.08217e-13	1.23085e-12
AGBL5	2096.91	-1.48346	0.202087	-7.34068	2.12512e-13	1.25547e-12
LRRC16B	573.857	2.7052	0.368586	7.3394	2.14549e-13	1.26673e-12
CCL2	421.938	-6.69627	0.912786	-7.33608	2.1994e-13	1.29777e-12
ADRBK1	2679.36	-1.39583	0.190322	-7.33403	2.23331e-13	1.31697e-12
AC073347.3	3377.58	1.36836	0.186632	7.33187	2.26971e-13	1.33762e-12
VSIG4	119.264	-8.76623	1.19593	-7.33007	2.30029e-13	1.35482e-12
DUSP2	171.622	-3.78699	0.516677	-7.32951	2.30989e-13	1.35964e-12
SCN5A	2314.81	3.84768	0.524972	7.3293	2.3136e-13	1.361e-12
RNF115	1095.88	1.02032	0.139222	7.32876	2.32293e-13	1.36565e-12
CAV1	1917.39	-3.17061	0.432743	-7.32677	2.35765e-13	1.38522e-12
PXK	1015.16	1.28336	0.175208	7.32477	2.39318e-13	1.40525e-12
FAM78B	268.308	2.9109	0.397587	7.32141	2.45373e-13	1.43993e-12
MORN4	1187.37	1.68205	0.229845	7.31819	2.51337e-13	1.47404e-12
KIAA0513	2178.79	1.33583	0.182542	7.31795	2.51779e-13	1.47573e-12
GJB5	111.578	-8.66753	1.18447	-7.31764	2.52373e-13	1.47831e-12
NHLRC2	508.377	1.30676	0.178681	7.31335	2.60571e-13	1.52541e-12
ARID1A	5333.47	1.29585	0.177203	7.31282	2.61599e-13	1.53051e-12
ANGPTL1	152.314	-3.75968	0.51451	-7.3073	2.72559e-13	1.59366e-12
SLC7A6OS	331.165	1.38756	0.189913	7.30625	2.74691e-13	1.60516e-12
CTNND2	822.983	3.38911	0.464081	7.30284	2.81747e-13	1.6454e-12
DNAJC4	753.85	-1.1686	0.160052	-7.30137	2.84852e-13	1.66181e-12
BAT1	1833.24	10.1256	1.38681	7.30135	2.84901e-13	1.66181e-12
SPAG6	1936.03	-10.5319	1.44276	-7.29978	2.88229e-13	1.68021e-12
OBFC1	490.833	-1.76064	0.241307	-7.29627	2.95859e-13	1.72365e-12
KCNQ3	107.181	3.39896	0.465957	7.29459	2.99579e-13	1.74427e-12
KIAA1279	2831.34	1.53811	0.210865	7.29427	3.00282e-13	1.74731e-12
VASH1	994.186	-2.79907	0.383817	-7.29272	3.0375e-13	1.76643e-12
DNAJB1	2981.32	-2.07783	0.284981	-7.29112	3.07387e-13	1.7865e-12
TOP3B	775.474	1.18932	0.163128	7.29068	3.08385e-13	1.79123e-12
GALNT13	357.238	3.18533	0.436992	7.28922	3.11751e-13	1.80969e-12
NT5C2	3251.35	-0.932795	0.127988	-7.28812	3.14305e-13	1.82342e-12
KRT80	674.323	-2.20843	0.303292	-7.28153	3.30046e-13	1.91359e-12
PLD1	854.936	-1.4062	0.193169	-7.27967	3.34643e-13	1.93909e-12
TLL2	47.7565	-5.60202	0.76967	-7.27846	3.37646e-13	1.95531e-12
C5orf52	53.0248	4.65397	0.639462	7.27794	3.38951e-13	1.9617e-12
ABHD11	1020.37	-1.83471	0.252189	-7.27514	3.46061e-13	2.00165e-12
SIGIRR	1152.61	-2.37362	0.32629	-7.27459	3.47469e-13	2.00859e-12
ITGA2B	409.501	3.33419	0.458535	7.2714	3.55773e-13	2.05536e-12
ARD1A	633.35	-2.23601	0.307638	-7.26833	3.63947e-13	2.10133e-12
GRAMD1A	1461.74	-1.27037	0.174978	-7.26016	3.86634e-13	2.23099e-12
MSRB2	497.043	-1.02688	0.14151	-7.25662	3.96875e-13	2.28872e-12
CDCP2	47.7277	-9.28369	1.27975	-7.2543	4.03748e-13	2.32602e-12
CDC25A	290.812	2.05067	0.282685	7.25427	4.03824e-13	2.32602e-12
WAPAL	2685.73	1.21802	0.16796	7.25182	4.11219e-13	2.3672e-12
C20orf151	200.792	-1.83546	0.253184	-7.24953	4.18218e-13	2.40606e-12
LMCD1	786.102	-1.7804	0.245795	-7.24342	4.37505e-13	2.5153e-12
SLC43A2	2543.9	1.16106	0.160294	7.24335	4.37725e-13	2.5153e-12
NAT10	1132.43	-1.15644	0.159658	-7.24324	4.38094e-13	2.51592e-12
GCNT7	686.017	4.45833	0.615585	7.24244	4.40694e-13	2.52935e-12
ABL2	1119.22	1.1662	0.161052	7.24116	4.44872e-13	2.55181e-12
PAX8	68.9423	-6.9724	0.962952	-7.24065	4.46528e-13	2.55979e-12
NR4A1	7928.7	-3.8833	0.536468	-7.23863	4.53225e-13	2.59665e-12
TNPO1	3922.41	1.08086	0.149398	7.23476	4.66351e-13	2.67027e-12
SNAP91	1846.66	3.21762	0.444776	7.23426	4.68078e-13	2.67857e-12
POU2AF1	261.44	-2.53364	0.350339	-7.23196	4.76059e-13	2.72263e-12
JAK2	1499.59	1.94401	0.268903	7.22944	4.84994e-13	2.77209e-12
TAGLN	8666.58	-2.3404	0.323751	-7.229	4.86566e-13	2.77943e-12
TRIM23	865.993	1.75465	0.242728	7.22888	4.86988e-13	2.7802e-12
EML3	1492.3	-1.44554	0.200177	-7.22129	5.1496e-13	2.93816e-12
IFNGR1	2606.32	-1.99103	0.275806	-7.21894	5.23955e-13	2.98772e-12
C8orf84	299.137	-5.76106	0.798284	-7.21681	5.32222e-13	3.03307e-12
USP48	3510.36	1.22676	0.17002	7.2154	5.37738e-13	3.0627e-12
CYB5D2	755.724	-1.33213	0.184681	-7.21316	5.46694e-13	3.11188e-12
AC078802.14	36.9299	-6.04453	0.838057	-7.21255	5.49131e-13	3.12391e-12
TPCN2	314.126	-1.5997	0.221796	-7.21246	5.49509e-13	3.12422e-12
ANO9	292.673	-2.22314	0.308272	-7.21161	5.52926e-13	3.1418e-12
SOCS3	3471.17	-4.13494	0.573421	-7.21101	5.55393e-13	3.15397e-12
IGSF3	2253.25	1.0865	0.150703	7.20957	5.61283e-13	3.18554e-12
UBE2B	2450.02	1.32486	0.183782	7.20889	5.64097e-13	3.19964e-12
CAMK2A	474.45	3.21298	0.44582	7.20689	5.72437e-13	3.24504e-12
TMED2	4891.13	-1.90009	0.263663	-7.20653	5.73974e-13	3.25184e-12
ATG16L2	469.918	-2.00238	0.27794	-7.20438	5.83098e-13	3.30161e-12
CCDC106	332.255	-1.3798	0.191567	-7.20268	5.9039e-13	3.34094e-12
RBMS2P	1001.27	2.18168	0.302912	7.20236	5.918e-13	3.34696e-12
LONRF3	174.178	-2.76635	0.384256	-7.19923	6.05539e-13	3.42266e-12
RP5-1187M17.10	3896.61	-0.997962	0.138633	-7.19858	6.08417e-13	3.43692e-12
ARFGEF1	4687.54	1.28294	0.178269	7.19668	6.16975e-13	3.48323e-12
C8orf46	93.0236	-3.7464	0.520659	-7.19549	6.22389e-13	3.51174e-12
C14orf106	328.779	-1.85057	0.257188	-7.1954	6.22784e-13	3.51192e-12
LSS	1678.95	-1.11297	0.154713	-7.19378	6.3023e-13	3.55184e-12
ATP6V0A2	1275.35	0.991535	0.137973	7.18644	6.65026e-13	3.74576e-12
PLA2G4F	42.7819	-5.94379	0.827437	-7.18337	6.80131e-13	3.82861e-12
ARGLU1	2958.58	-1.30969	0.182406	-7.18009	6.96637e-13	3.91924e-12
SLCO5A1	179.107	4.99344	0.695478	7.17986	6.97811e-13	3.92356e-12
APOLD1	757.467	-3.95311	0.551613	-7.16646	7.69646e-13	4.32495e-12
CHST7	275.181	-4.34809	0.606818	-7.1654	7.75597e-13	4.35587e-12
TOE1	336.375	-1.4414	0.201201	-7.16399	7.83648e-13	4.39853e-12
USP3	1505.55	1.40013	0.19551	7.16146	7.98216e-13	4.4777e-12
FAM3D	1457.39	-2.48003	0.346394	-7.15955	8.09423e-13	4.53793e-12
TRAF3IP2	746.502	-1.87421	0.261786	-7.15933	8.10749e-13	4.54273e-12
AC090625.5-2	527.591	-1.63059	0.227775	-7.15877	8.14024e-13	4.55844e-12
S100A6	10520.3	-2.48522	0.347481	-7.15209	8.54638e-13	4.7831e-12
SLC5A1	1131.82	2.12489	0.297366	7.1457	8.95385e-13	5.00825e-12
RP11-119B16.1	775.601	0.998606	0.139844	7.14085	9.27564e-13	5.18525e-12
F2RL2	278.027	-4.28614	0.600488	-7.13777	9.48595e-13	5.29975e-12
CYP39A1	903.238	1.30664	0.183074	7.13723	9.52285e-13	5.31729e-12
SFRS14	1483.41	-1.37997	0.193467	-7.13285	9.83131e-13	5.48636e-12
SERPINA9	116.225	7.65866	1.07436	7.12856	1.01422e-12	5.65658e-12
SH3YL1	1246.15	-1.5247	0.213896	-7.12821	1.01685e-12	5.6656e-12
ASCL2	200.438	-3.83437	0.537917	-7.12819	1.01701e-12	5.6656e-12
EIF2AK1	2563.94	-1.38131	0.193807	-7.12723	1.02407e-12	5.70164e-12
SIRT7	568.753	1.53373	0.215237	7.12576	1.03508e-12	5.75962e-12
GRSF1	4290.55	0.900039	0.126331	7.12446	1.04492e-12	5.81105e-12
KIF13A	2118.33	1.24576	0.174909	7.12231	1.06129e-12	5.89871e-12
SEMA7A	4175.7	4.21031	0.591357	7.11974	1.08131e-12	6.00653e-12
RAB33B	660.945	1.75677	0.24678	7.11877	1.08891e-12	6.04527e-12
ZYG11A	60.0836	-7.76237	1.09044	-7.11856	1.09062e-12	6.05129e-12
NIT2	694.923	-1.69412	0.238019	-7.11757	1.09848e-12	6.09142e-12
AUP1	2721.9	-1.06849	0.15045	-7.10196	1.22998e-12	6.81669e-12
WNT10A	80.0975	-2.94719	0.414991	-7.10181	1.23132e-12	6.82022e-12
LGALS3BP	11663	-2.74009	0.385999	-7.0987	1.25937e-12	6.9707e-12
NAB2	669.957	-2.45295	0.345553	-7.09864	1.25993e-12	6.9707e-12
F10	131.742	-3.76813	0.531048	-7.09565	1.28744e-12	7.11885e-12
ZFHX4	1202.48	2.30503	0.32486	7.09546	1.28919e-12	7.12446e-12
CD63	8579.45	-1.55155	0.218688	-7.09479	1.29546e-12	7.15499e-12
PRPF18	1369.27	1.31951	0.186002	7.09403	1.30258e-12	7.19021e-12
IRF3	1250.65	-1.00841	0.142365	-7.08332	1.40746e-12	7.76472e-12
C11orf35	242.527	-2.50834	0.354278	-7.08016	1.4399e-12	7.93914e-12
UPK2	38.0778	4.74136	0.669946	7.07723	1.47067e-12	8.10419e-12
PLEKHN1	160.142	3.0167	0.42627	7.07697	1.47345e-12	8.11488e-12
PCK1	83.9069	-5.61874	0.794073	-7.07585	1.4854e-12	8.17603e-12
MAGI3	1839.63	1.56415	0.221108	7.07414	1.50376e-12	8.2697e-12
STK32B	41.2904	-3.59062	0.507572	-7.07411	1.50413e-12	8.2697e-12
C2orf24	3266.24	0.933668	0.132001	7.07317	1.51435e-12	8.32117e-12
DDO	447.342	2.25783	0.319274	7.07179	1.52952e-12	8.39979e-12
EVC	631.509	-2.0836	0.294729	-7.06956	1.55428e-12	8.53087e-12
CUTA	2062.5	-1.84385	0.260872	-7.06803	1.57146e-12	8.6203e-12
MAD2L1	225.054	1.87869	0.265952	7.06401	1.61765e-12	8.86864e-12
TMEM104	817.995	1.32575	0.18775	7.06127	1.6499e-12	9.04031e-12
SERPINB13	74.3195	-9.92016	1.40539	-7.05867	1.68098e-12	9.2054e-12
FGD4	623.732	2.2054	0.312462	7.05815	1.68737e-12	9.23518e-12
VSIG2	110.264	-3.84048	0.544171	-7.05749	1.69535e-12	9.27361e-12
ABR	6497.83	0.984058	0.139441	7.05716	1.69941e-12	9.29055e-12
HAO2	59.2434	-9.59188	1.35943	-7.05579	1.71627e-12	9.37741e-12
GRP	51.965	6.02103	0.853446	7.05496	1.72648e-12	9.4279e-12
PRKCH	943.831	-2.32813	0.330148	-7.05179	1.76635e-12	9.64014e-12
CSGALNACT1	422.085	-3.17142	0.449872	-7.0496	1.79429e-12	9.78715e-12
TTC37	1781.31	-0.999988	0.141875	-7.04837	1.81029e-12	9.86885e-12
IPO13	3885.84	1.49466	0.212089	7.04735	1.82355e-12	9.93551e-12
C20orf85	2573.7	-15.0344	2.13532	-7.04084	1.91078e-12	1.04049e-11
CENPI	74.066	2.91861	0.414636	7.03897	1.93661e-12	1.05397e-11
MICALL1	753.739	-1.28453	0.182753	-7.02874	2.08407e-12	1.13358e-11
C20orf175	270.711	-2.93059	0.416995	-7.02788	2.09702e-12	1.13998e-11
FAM65A	1322.02	-1.65722	0.235831	-7.02714	2.10817e-12	1.1454e-11
AC094020.2	2040.48	-1.15209	0.164055	-7.0226	2.1777e-12	1.18251e-11
FANCI	139.595	-1.6384	0.233327	-7.02189	2.18893e-12	1.18794e-11
FLVCR2	268.596	-2.12806	0.303081	-7.02142	2.19629e-12	1.19127e-11
C9	48.0636	8.77378	1.24972	7.02058	2.2095e-12	1.19776e-11
MLL2	4527.91	1.33188	0.189738	7.01955	2.2258e-12	1.20592e-11
PCNX	2744.22	1.41898	0.202249	7.01603	2.28264e-12	1.23602e-11
QPCT	409.796	-1.84892	0.263568	-7.01498	2.2999e-12	1.24467e-11
ULK3	1120.85	-1.88458	0.268723	-7.01311	2.33079e-12	1.26069e-11
CTSS	3336.41	-2.51721	0.358969	-7.01233	2.3439e-12	1.26707e-11
CALML4	1812.74	-1.95821	0.279295	-7.01126	2.36178e-12	1.27602e-11
KIAA0319	2106.44	3.27774	0.467544	7.01054	2.37401e-12	1.28191e-11
TMC7	399.88	2.5013	0.357062	7.00522	2.46595e-12	1.33081e-11
DEF6	558.665	-1.99721	0.285108	-7.0051	2.46802e-12	1.33119e-11
BLMH	1519.75	0.982093	0.140297	7.0001	2.55781e-12	1.37885e-11
CACNB4	121.967	3.03382	0.433439	6.9994	2.57055e-12	1.38494e-11
DHCR7	946.986	-1.10579	0.158081	-6.99509	2.65097e-12	1.42748e-11
TFAP2C	474.383	-2.10098	0.300367	-6.99471	2.6581e-12	1.43052e-11
CASKIN1	488.952	2.74064	0.391843	6.99423	2.66723e-12	1.43464e-11
UVRAG	1373.51	0.974439	0.139325	6.99398	2.67186e-12	1.43633e-11
PTPN14	525.113	1.91447	0.273827	6.99155	2.71872e-12	1.46071e-11
NUP210L	39.8557	3.77821	0.540554	6.98953	2.75818e-12	1.48109e-11
GALNT7	1256.64	1.02591	0.146803	6.98839	2.78064e-12	1.49232e-11
DNAJC6	1864.96	2.86113	0.40942	6.98825	2.78332e-12	1.49293e-11
MST1	253.12	-3.17082	0.453769	-6.98774	2.79353e-12	1.49757e-11
C2orf56	592.949	1.11319	0.159316	6.98731	2.80206e-12	1.50131e-11
NRIP3	186.331	2.63886	0.377737	6.98598	2.82881e-12	1.51481e-11
FAM158A	302.059	-2.12105	0.303619	-6.98589	2.83055e-12	1.5149e-11
SEMA3C	823.596	-1.70852	0.244619	-6.98442	2.8604e-12	1.53003e-11
TAPBPL	1139.15	-1.05062	0.150494	-6.98113	2.92821e-12	1.56544e-11
NKAIN1	54.5473	2.83095	0.405522	6.981	2.93078e-12	1.56594e-11
TMEM129	1495.47	-1.27822	0.183124	-6.98006	2.9506e-12	1.57566e-11
PRKAR2B	1357.3	1.11078	0.159156	6.97917	2.96924e-12	1.58474e-11
NR2F1	1085.76	-4.08793	0.585756	-6.9789	2.97494e-12	1.58611e-11
ZNF683	132.95	-7.30316	1.04646	-6.9789	2.97508e-12	1.58611e-11
NAV1	4156.57	1.79263	0.256948	6.97664	3.02314e-12	1.61084e-11
CASP7	1127.02	-2.00567	0.28754	-6.97526	3.05301e-12	1.62586e-11
WDR70	558.852	-1.57885	0.226414	-6.9733	3.09599e-12	1.64784e-11
MMP16	620.657	3.91031	0.5608	6.97274	3.10829e-12	1.65348e-11
C18orf34	41.7136	-5.91346	0.848135	-6.97231	3.11776e-12	1.65761e-11
HUWE1	7910.63	1.26937	0.182106	6.97051	3.15786e-12	1.678e-11
C7orf42	3436.36	-1.28611	0.184524	-6.96991	3.17147e-12	1.68431e-11
FANCB	45.8724	3.144	0.451277	6.9669	3.24006e-12	1.71979e-11
NFKBIA	3830.45	-2.56753	0.368537	-6.96681	3.24204e-12	1.7199e-11
DLG1	4146.64	1.13467	0.162948	6.9634	3.32158e-12	1.76113e-11
TMEM132A	4605.02	-2.71704	0.390246	-6.96237	3.34586e-12	1.77303e-11
LPXN	311.566	-2.75795	0.396699	-6.95224	3.59523e-12	1.90413e-11
FOXA2	41.5033	-9.07628	1.30564	-6.95159	3.61193e-12	1.91139e-11
GLB1	1318.22	-1.28853	0.185359	-6.95155	3.61288e-12	1.91139e-11
WBP1	1974.29	-2.56225	0.368594	-6.95144	3.61589e-12	1.91193e-11
FAT1	4425.37	1.81472	0.261148	6.94903	3.67801e-12	1.94372e-11
MED27	395.17	-1.11865	0.161049	-6.94602	3.75722e-12	1.9845e-11
C1orf35	438.712	-1.38239	0.199088	-6.94361	3.82216e-12	2.01769e-11
TCP11	296.803	4.66995	0.67274	6.94168	3.87477e-12	2.04435e-11
TMCO1	2692.63	-1.37935	0.198753	-6.94	3.92096e-12	2.06759e-11
SNX18	1220.33	1.51354	0.218119	6.93906	3.94729e-12	2.08034e-11
AVPR2	35.8212	-5.66322	0.81652	-6.9358	4.03921e-12	2.12763e-11
SLCO2B1	990.752	-3.51004	0.506143	-6.93488	4.06573e-12	2.14043e-11
URM1	1033.09	-1.22834	0.177225	-6.93099	4.17903e-12	2.19888e-11
PCYOX1	4177.54	1.18008	0.1703	6.92941	4.22612e-12	2.22245e-11
MXD3	98.9984	-2.1086	0.304543	-6.9238	4.39697e-12	2.31104e-11
SLC16A6	507.533	2.23045	0.322402	6.91821	4.57399e-12	2.40147e-11
COG5	960.522	-0.865882	0.12516	-6.91821	4.57378e-12	2.40147e-11
MAPK13	636.073	-1.3062	0.188849	-6.91664	4.62496e-12	2.42691e-11
GIPR	144.673	-5.46061	0.790054	-6.91169	4.78904e-12	2.51165e-11
BMPR2	5046.3	1.77971	0.257582	6.90931	4.8701e-12	2.55278e-11
HEXDC	756.329	-1.20506	0.174442	-6.90812	4.91113e-12	2.57289e-11
C18orf10	2233.63	-1.39434	0.202027	-6.90175	5.13654e-12	2.68952e-11
SMS	3433.6	-1.19654	0.173407	-6.90018	5.19358e-12	2.71792e-11
C1orf71	2893.47	1.99727	0.28955	6.89784	5.28006e-12	2.76168e-11
TECTA	32.6278	-3.59127	0.520712	-6.89683	5.31758e-12	2.7798e-11
DLG2	2461.79	3.32577	0.48251	6.89264	5.47647e-12	2.86131e-11
ASB9	69.0501	-9.81244	1.42376	-6.89191	5.50464e-12	2.87448e-11
CALHM2	547.704	-2.83991	0.412359	-6.88697	5.69916e-12	2.97445e-11
SPTBN4	1752.5	2.77007	0.40245	6.88304	5.85904e-12	3.05624e-11
PTPRG	2791.44	1.75176	0.254582	6.88092	5.94662e-12	3.10026e-11
ARFGEF2	2102.77	0.765923	0.111355	6.87824	6.05965e-12	3.15748e-11
STEAP2	2731.59	1.52656	0.221948	6.87804	6.06807e-12	3.16017e-11
CD74	48094.2	-4.12447	0.599722	-6.8773	6.09991e-12	3.17504e-11
SLC39A4	517.693	2.04698	0.297701	6.87593	6.15847e-12	3.2038e-11
CELSR2	1511.28	0.969106	0.141015	6.87237	6.31454e-12	3.28322e-11
GSS	1021.13	-1.55359	0.226103	-6.87116	6.36838e-12	3.30944e-11
TMEM51	487.58	-1.54486	0.224937	-6.86795	6.51302e-12	3.38278e-11
TM4SF1	3392.9	-2.33113	0.339455	-6.86727	6.54443e-12	3.39727e-11
TNFSF4	42.8046	-4.1635	0.606309	-6.86697	6.55815e-12	3.40257e-11
PTGS2	510.476	-3.87731	0.564733	-6.86574	6.61463e-12	3.43003e-11
CRYGS	27.7575	-4.58357	0.667716	-6.86454	6.67042e-12	3.45711e-11
DIRAS2	385.823	2.05127	0.298858	6.86368	6.71082e-12	3.47618e-11
GRWD1	625.338	-1.72424	0.251295	-6.86141	6.81859e-12	3.53012e-11
SOD3	1154.83	-3.53388	0.515188	-6.85941	6.91478e-12	3.578e-11
EFCAB5	64.8515	4.03106	0.588287	6.8522	7.27247e-12	3.76107e-11
SGPL1	13736	2.05689	0.300212	6.85145	7.31055e-12	3.77875e-11
NCOA1	6028.33	1.34789	0.196883	6.84614	7.58703e-12	3.91956e-11
KCNH4	2253.93	3.36774	0.49213	6.84319	7.74514e-12	3.99911e-11
MCAM	1823.81	-3.71388	0.542767	-6.84249	7.78266e-12	4.01633e-11
PHF10	1447.12	-1.65266	0.241607	-6.8403	7.90298e-12	4.07625e-11
CECR2	1713.9	3.44134	0.503167	6.83937	7.95425e-12	4.10051e-11
GRINA	3690.99	-1.01158	0.147932	-6.83816	8.02144e-12	4.13295e-11
PDGFA	608.598	2.2517	0.329393	6.83592	8.1483e-12	4.19607e-11
GYLTL1B	1273.75	-2.93369	0.429325	-6.83325	8.30107e-12	4.27247e-11
C1orf161	76.8118	3.0614	0.448189	6.83059	8.4566e-12	4.3502e-11
ETFDH	873.843	1.25752	0.184144	6.829	8.55101e-12	4.39643e-11
NOS3	266.183	-2.93281	0.429676	-6.82564	8.75371e-12	4.49825e-11
AC104665.2	51.1604	4.69434	0.687781	6.82534	8.77165e-12	4.50508e-11
KIF12	35.0605	-8.83931	1.29521	-6.82461	8.81666e-12	4.52579e-11
USP44	33.9156	-3.84203	0.563143	-6.82247	8.94893e-12	4.59125e-11
MSR1	198.53	-3.48499	0.510948	-6.82064	9.06376e-12	4.6477e-11
JUB	614.614	-1.62526	0.238293	-6.82042	9.0777e-12	4.65238e-11
FAM13A	3032.3	1.49788	0.219633	6.8199	9.11051e-12	4.66673e-11
TRIM35	2405.72	2.3499	0.344875	6.81378	9.5065e-12	4.86699e-11
TMEM87B	1343.19	0.99335	0.145868	6.80992	9.76564e-12	4.99701e-11
CLMN	2624.38	2.08562	0.306282	6.80947	9.79579e-12	5.00979e-11
MAN1A2	2013.83	1.23828	0.181935	6.80617	1.00232e-11	5.12337e-11
TGFBI	2365.65	-2.98741	0.439009	-6.8049	1.01123e-11	5.16617e-11
C3orf26	290.981	-1.54667	0.22731	-6.80422	1.01597e-11	5.18767e-11
XRCC3	284.645	-1.73449	0.254992	-6.80212	1.03091e-11	5.2612e-11
MED19	741.747	1.01821	0.149694	6.80197	1.032e-11	5.26396e-11
MAD2L1BP	435.825	-1.52638	0.224491	-6.79932	1.05112e-11	5.35865e-11
POLN	43.7931	-3.38773	0.498295	-6.79863	1.05617e-11	5.38158e-11
C5orf30	1502.41	2.63985	0.388297	6.79852	1.05703e-11	5.3831e-11
FAM120A	6504.63	0.708772	0.104258	6.79825	1.05897e-11	5.39016e-11
C6	383.067	-8.56722	1.26058	-6.79628	1.07354e-11	5.46143e-11
CNFN	68.0947	-5.36514	0.790128	-6.79021	1.11967e-11	5.69314e-11
FAM129B	7827.1	-0.913468	0.134531	-6.79002	1.12118e-11	5.69781e-11
CYBASC3	910.558	-2.26043	0.332915	-6.78981	1.12283e-11	5.70318e-11
AC013553.1	32.3286	-8.71932	1.2844	-6.78864	1.13196e-11	5.74657e-11
CLU	46315.3	-2.47957	0.365439	-6.78518	1.15945e-11	5.88302e-11
STYXL1	482.926	-2.72224	0.40134	-6.78289	1.17799e-11	5.97395e-11
C17orf70	769.564	-1.58411	0.233682	-6.77891	1.21082e-11	6.13724e-11
NOB1	1010.29	-1.41099	0.208278	-6.77455	1.24797e-11	6.32222e-11
YDJC	296.738	-2.77689	0.409927	-6.77411	1.25171e-11	6.33785e-11
IL6R	474.997	-1.61112	0.237875	-6.773	1.26139e-11	6.38016e-11
NPEPL1	547.564	1.60289	0.236658	6.77304	1.26101e-11	6.38016e-11
KLHL29	717.238	2.01115	0.297015	6.77119	1.27731e-11	6.45732e-11
GPHN	1176.89	1.21321	0.179226	6.76912	1.29565e-11	6.54661e-11
LAG3	255.308	-3.54955	0.524483	-6.76771	1.30833e-11	6.60722e-11
SLC39A7	45.2171	8.68512	1.28362	6.76612	1.32283e-11	6.67696e-11
C13orf3	67.1075	2.75074	0.40658	6.76556	1.32795e-11	6.69931e-11
OXTR	144.216	-5.02467	0.742803	-6.76447	1.33798e-11	6.7464e-11
MB	390.373	-4.08677	0.60421	-6.76382	1.34403e-11	6.7734e-11
C19orf50	1364.29	-1.08802	0.16087	-6.7634	1.34795e-11	6.78604e-11
LCAT	253.014	-2.04272	0.302024	-6.76344	1.34756e-11	6.78604e-11
PPARGC1B	146.74	2.40431	0.355607	6.76113	1.36917e-11	6.88931e-11
SLC4A4	3258.96	2.55016	0.37727	6.75951	1.38461e-11	6.9634e-11
TM7SF2	1359.98	-2.22634	0.329401	-6.75876	1.39175e-11	6.99563e-11
AP003108.3-2	2405.5	-1.00469	0.148694	-6.75681	1.41059e-11	7.08666e-11
BANK1	149.713	-2.93468	0.434379	-6.75604	1.41816e-11	7.12101e-11
CYTSB	1006.89	2.06282	0.305363	6.75531	1.42526e-11	7.15292e-11
NUMB	2417.42	-1.09287	0.1618	-6.75445	1.43374e-11	7.19176e-11
ODF3	542.651	-3.60583	0.534016	-6.75229	1.45528e-11	7.296e-11
PSMB8	61.6318	6.69671	0.99204	6.75044	1.474e-11	7.38602e-11
WNK2	1911.44	1.06638	0.157999	6.74929	1.48571e-11	7.44087e-11
WBP4	943.243	1.19843	0.177625	6.74698	1.5095e-11	7.55612e-11
RASEF	958.843	1.95401	0.289801	6.74259	1.55585e-11	7.78409e-11
UNC5A	139.515	3.2084	0.476025	6.74	1.58391e-11	7.92036e-11
SENP8	298.129	1.74362	0.258819	6.73684	1.61866e-11	8.08997e-11
SLC39A13	1075.56	-1.17964	0.175238	-6.73164	1.67766e-11	8.38052e-11
ITGA3	2414.82	-1.37257	0.203922	-6.73086	1.68667e-11	8.42118e-11
PPIL5	75.5724	-3.76682	0.559788	-6.72901	1.70819e-11	8.52423e-11
GIMAP6	817.203	-3.24366	0.482128	-6.7278	1.72242e-11	8.58637e-11
HIF1AN	1651.05	1.323	0.196645	6.72784	1.72206e-11	8.58637e-11
CKAP5	3729.83	1.22166	0.18162	6.72648	1.73821e-11	8.6606e-11
SLC15A3	465.1	-3.43676	0.51095	-6.72621	1.74134e-11	8.67173e-11
SLC8A1	1353.93	3.15365	0.468947	6.72496	1.75645e-11	8.74246e-11
BRI3P1	1629.2	-1.19518	0.177725	-6.72487	1.75752e-11	8.74332e-11
CUX2	76.3346	3.44255	0.511993	6.72381	1.77027e-11	8.80222e-11
TEX2	3683.56	0.957168	0.142382	6.72254	1.78579e-11	8.8748e-11
TRIM66	8084.04	2.75488	0.409807	6.72238	1.78781e-11	8.8803e-11
ISL1	373.256	3.33408	0.495976	6.72226	1.78931e-11	8.88315e-11
HYI	303.415	-1.51276	0.225048	-6.72195	1.7931e-11	8.8974e-11
NUCB2	7095.31	-1.86759	0.277872	-6.72104	1.80437e-11	8.94717e-11
CARD11	270.303	-3.01655	0.448825	-6.72099	1.80498e-11	8.94717e-11
MTO1	545.623	-1.18974	0.177043	-6.72005	1.81664e-11	9.00037e-11
CLEC4F	39.9975	-9.02657	1.34349	-6.71872	1.83323e-11	9.07791e-11
MAP4	4274.01	-1.8097	0.2695	-6.71505	1.88005e-11	9.30501e-11
CSDE1	15257.9	-0.650718	0.096937	-6.7128	1.90925e-11	9.44469e-11
PHEX	513.135	3.35289	0.499875	6.70745	1.98049e-11	9.7921e-11
STRN	927.918	1.57836	0.235558	6.7005	2.0771e-11	1.02645e-10
NR2F2	3469.62	-2.40405	0.35896	-6.69727	2.12355e-11	1.04887e-10
SPAG9	3902.48	1.52952	0.228416	6.69618	2.13945e-11	1.05618e-10
RAD51	80.9807	2.22507	0.33234	6.69516	2.15434e-11	1.06299e-10
SPTLC2	1805.91	-1.28524	0.191986	-6.69444	2.16505e-11	1.06719e-10
C11orf80	189.626	-2.4048	0.359222	-6.69447	2.16461e-11	1.06719e-10
ILF2	3284.72	-1.03982	0.155414	-6.69069	2.22126e-11	1.09433e-10
PTK2B	1828.65	-1.65435	0.247323	-6.68901	2.24685e-11	1.10638e-10
CCDC51	352.558	-1.17509	0.1757	-6.68805	2.26163e-11	1.11309e-10
MYD88	991.013	-1.63293	0.244159	-6.68797	2.26286e-11	1.11313e-10
C7orf31	155.657	-2.36281	0.353309	-6.68766	2.26767e-11	1.11493e-10
LENG3	1978.77	-1.31061	0.196001	-6.68676	2.28163e-11	1.12122e-10
PVRL3	1074.04	1.3184	0.197188	6.68602	2.2932e-11	1.12633e-10
GABRA4	109.959	6.50151	0.97254	6.68508	2.30798e-11	1.13302e-10
FGF7	796.515	-2.9627	0.443264	-6.68383	2.32783e-11	1.14218e-10
TMED10	10602.9	-0.932272	0.139487	-6.68359	2.33166e-11	1.14348e-10
CA5B	441.366	-1.0862	0.162547	-6.68238	2.35091e-11	1.15234e-10
IFFO1	514.091	-1.88188	0.281684	-6.68083	2.37594e-11	1.16402e-10
TAGLN2	6076.6	-1.50253	0.224962	-6.67905	2.40489e-11	1.17761e-10
ZBTB48	482.832	-1.56076	0.233718	-6.67797	2.42267e-11	1.18571e-10
SLC44A2	4503.61	-1.20273	0.180131	-6.67697	2.43926e-11	1.19323e-10
RPS6KA2	1630.66	-1.00103	0.149971	-6.67484	2.47509e-11	1.20953e-10
VANGL1	640.242	-1.14682	0.171813	-6.67485	2.47487e-11	1.20953e-10
PSMB5	1415.86	-1.97104	0.295311	-6.67445	2.48157e-11	1.21209e-10
EVI5	1349.3	1.13485	0.170152	6.6696	2.565e-11	1.2522e-10
RFX3	2945.95	3.69514	0.554194	6.6676	2.60021e-11	1.26875e-10
IREB2	2121.01	0.930048	0.139491	6.66743	2.60318e-11	1.26956e-10
BAIAP2L2	50.491	-3.22448	0.48403	-6.66174	2.70604e-11	1.31906e-10
CENPE	238.238	3.33939	0.501302	6.66144	2.71165e-11	1.32112e-10
MYH7	64.6025	3.96395	0.595095	6.66104	2.71895e-11	1.32402e-10
FIBP	886.327	-1.14996	0.172646	-6.66081	2.7233e-11	1.32546e-10
BATF2	194.146	-3.22648	0.484539	-6.65886	2.75969e-11	1.3425e-10
PLD5	100.218	2.82544	0.424669	6.65328	2.86627e-11	1.39365e-10
KLF10	1145.58	-1.53073	0.230132	-6.65152	2.90082e-11	1.40974e-10
DNM1L	3401.27	1.29616	0.19491	6.65004	2.9302e-11	1.42331e-10
IGFBP2	4064.44	-2.33548	0.351529	-6.64378	3.05741e-11	1.48435e-10
THNSL2	621.418	-2.97717	0.448149	-6.64325	3.06843e-11	1.4882e-10
AQP7	58.2175	-4.76585	0.71739	-6.64332	3.06698e-11	1.4882e-10
ALDH1A3	1909.58	-1.67264	0.251832	-6.6419	3.09675e-11	1.50119e-10
MID2	680.698	1.42246	0.214441	6.63335	3.28158e-11	1.58999e-10
TSP50	37.3279	-3.24394	0.489068	-6.63289	3.29185e-11	1.59416e-10
PANX2	557.081	-1.54924	0.23375	-6.62776	3.40823e-11	1.6497e-10
NFYC	1195.92	-0.937101	0.141427	-6.62604	3.44812e-11	1.66734e-10
[truncated: 7,726 more rows]

## Sheet: DEA_rat_vs_human
Gene name	baseMean	log2FoldChange	lfcSE	stat	pvalue	padj
ZFAND2A	2764.13	3.77655	0.100931	37.4172	2.05429e-306	1.98875e-302
AC109326.11	5153.84	2.77221	0.0749964	36.9646	4.24813e-299	2.05631e-295
HMGB1	4164.66	-9.70515	0.263498	-36.832	5.68072e-297	1.83317e-293
TNFSF10	2003.49	-6.25269	0.172055	-36.3411	3.62596e-289	8.77574e-286
LRRN1	4380.64	3.21831	0.0914044	35.2096	1.42339e-271	2.75596e-268
AP000577.5-1	2055.94	3.68733	0.111709	33.0084	6.14734e-239	9.91873e-236
DDR1	3189.1	8.45349	0.256166	33.0001	8.10829e-239	1.12138e-235
C19orf52	1660.96	3.19701	0.103677	30.8361	8.60162e-209	1.0409e-205
CREBL2	1588.59	-3.52773	0.11769	-29.9748	2.09212e-197	2.25042e-194
SEC14L2	17053.8	7.89587	0.265258	29.7668	1.05052e-194	1.01701e-191
LRRC26	1872.46	-4.30304	0.146543	-29.3636	1.60268e-189	1.4105e-186
GALM	6436.56	3.86723	0.132843	29.1113	2.58558e-186	2.08592e-183
LSM12	1932.43	3.32206	0.114552	29.0004	6.49907e-185	4.83981e-182
TMEM173	2089.57	-5.83695	0.202139	-28.8759	2.39768e-183	1.658e-180
CDKL4	1628.48	7.69573	0.266655	28.8603	3.762e-183	2.428e-180
ELK4	1447.69	3.69429	0.12947	28.5339	4.4444e-179	2.68914e-176
TMEM65	1627	2.5756	0.0912053	28.2396	1.90986e-175	1.08761e-172
SRD5A1	2673.41	4.7578	0.171354	27.7659	1.11969e-169	6.02207e-167
SLC35D2	1479.58	-3.06447	0.110467	-27.741	2.2381e-169	1.14037e-166
C1orf58	2070.57	2.7028	0.0978005	27.6358	4.13074e-168	1.99949e-165
YBX1	6631.01	-3.67789	0.133095	-27.6336	4.39258e-168	2.02498e-165
GINS2	1062.84	5.39833	0.195601	27.5987	1.15202e-167	5.06939e-165
AC079305.6-2	5580.06	4.50132	0.163366	27.5535	4.01304e-167	1.68914e-164
C20orf114	49375.3	-6.42951	0.233406	-27.5465	4.86965e-167	1.9643e-164
DUOX1	6561.01	-6.30521	0.230381	-27.3686	6.48153e-165	2.50991e-162
PDE4A	4952.87	3.11241	0.113908	27.3237	2.21551e-164	8.24938e-162
RRAGC	1879.7	2.97557	0.111738	26.63	3.05286e-156	1.09462e-153
C19orf66	854.033	-3.67318	0.138316	-26.5564	2.16476e-155	7.48465e-153
CMYA5	616.547	-6.39035	0.246454	-25.9292	3.12011e-148	1.04158e-145
ABHD12	4225.32	1.74977	0.0676995	25.8461	2.68849e-147	8.67575e-145
CSDE1	13532.4	-1.40197	0.0543138	-25.8124	6.4374e-147	2.01034e-144
EAF1	9096.65	3.87147	0.150416	25.7384	4.34844e-146	1.31554e-143
RPS4X	15286.7	-5.32891	0.207159	-25.7238	6.34035e-146	1.86003e-143
LTF	45444	-12.9545	0.505386	-25.6328	6.57277e-145	1.8715e-142
A4GALT	1448.17	-6.64333	0.260994	-25.454	6.37396e-143	1.76304e-140
LPCAT4	4540.05	2.69704	0.106566	25.3087	2.56421e-141	6.89558e-139
FZD4	1634.2	-3.16383	0.125937	-25.1224	2.82913e-139	7.40239e-137
MMEL1	1088.87	6.09945	0.245874	24.8072	7.4979e-136	1.91019e-133
ATRX	2616.7	7.04644	0.284112	24.8017	8.60243e-136	2.13539e-133
PNPLA3	622.988	5.21653	0.212912	24.5009	1.44502e-132	3.49732e-130
AF235103.4-3	15317.3	-14.0261	0.575213	-24.3842	2.51295e-131	5.93363e-129
AGTPBP1	2536.13	2.58749	0.106132	24.3799	2.79233e-131	6.43632e-129
ABCD4	747.31	-2.95549	0.121295	-24.366	3.9224e-131	8.83088e-129
RHBDD2	3603.72	-1.98715	0.0816006	-24.3522	5.49555e-131	1.20915e-128
SMS	2519.3	-10.6428	0.437616	-24.3199	1.20819e-130	2.59922e-128
DDAH2	1410.95	8.08258	0.335073	24.1218	1.47528e-128	3.10482e-126
SLC25A16	1126.64	3.09709	0.128475	24.1066	2.13242e-128	4.39234e-126
SLC14A2	1445.02	8.25839	0.342926	24.0821	3.84681e-128	7.75854e-126
MXI1	1333.53	-1.90447	0.0795257	-23.9478	9.74267e-127	1.92487e-124
AC105749.2-1	610.3	-6.78913	0.28379	-23.923	1.76366e-126	3.4148e-124
ERGIC1	3211.25	-2.21808	0.0929825	-23.8548	9.02837e-126	1.7138e-123
IMPDH1	9813.05	3.14362	0.131794	23.8525	9.53126e-126	1.77446e-123
PON1	2834.29	9.94276	0.417262	23.8286	1.68894e-125	3.08503e-123
BPNT1	2162.26	1.93198	0.0810862	23.8263	1.78517e-125	3.20041e-123
AZGP1	21348.8	-7.26084	0.30478	-23.8232	1.92016e-125	3.37982e-123
DDI2	1210.91	3.9341	0.165611	23.755	9.75667e-125	1.68668e-122
LMBR1	831.286	-2.55339	0.107496	-23.7533	1.01563e-124	1.72496e-122
UBE2B	4497.98	2.35376	0.0994069	23.678	6.07557e-124	1.0141e-121
MLLT11	783.443	2.83629	0.120895	23.4608	1.02497e-121	1.68182e-119
ITPRIPL2	779.73	-2.92788	0.124914	-23.4392	1.70383e-121	2.74913e-119
CXCL17	22090.7	-4.43753	0.189393	-23.4303	2.0995e-121	3.33201e-119
PDCD6	1356.53	-9.00759	0.384914	-23.4016	4.1196e-121	6.43255e-119
ELF5	4641.34	-1.73693	0.0744803	-23.3207	2.73701e-120	4.20588e-118
UBAP2	2563.07	2.14681	0.0922329	23.276	7.76166e-120	1.17407e-117
ILF3	5030.69	-1.61589	0.0696566	-23.1979	4.779e-119	7.11776e-117
CHST3	795.222	-5.94814	0.256715	-23.1702	9.10148e-119	1.33502e-116
PPP4R2	3193.75	1.54995	0.0671261	23.0902	5.81307e-118	8.39946e-116
AC022100.7-3	1246.7	-3.59764	0.155979	-23.0649	1.04339e-117	1.48544e-115
GARNL4	1630.66	4.44535	0.193822	22.9352	2.06992e-116	2.90418e-114
CCBL2	485.937	-4.59548	0.201319	-22.8269	2.47859e-115	3.42788e-113
CCNI	14097.5	1.43946	0.0632752	22.7492	1.46049e-114	1.99142e-112
DUOXA1	1159.17	-6.04146	0.265662	-22.7412	1.75523e-114	2.36005e-112
LRIG1	4879.19	-2.54549	0.112008	-22.7259	2.4853e-114	3.29592e-112
SLC7A2	1967.38	-3.98947	0.175797	-22.6935	5.18774e-114	6.78683e-112
ATG12	2609.9	2.56384	0.112991	22.6908	5.52672e-114	7.13389e-112
CCDC152	1007.24	-7.27089	0.323854	-22.4511	1.24773e-111	1.58938e-109
HYAL3	699.689	3.78026	0.168815	22.3929	4.61444e-111	5.80161e-109
C4orf16	1357.97	2.25548	0.10087	22.3602	9.60526e-111	1.19216e-108
AC005841.3-3	696.403	6.84676	0.308175	22.2171	2.34697e-109	2.87607e-107
PPP2R5E	1843.34	1.88543	0.084946	22.1957	3.78189e-109	4.57656e-107
SAMHD1	1964.72	-3.33407	0.150532	-22.1485	1.07848e-108	1.28898e-106
GNL1	1095.4	5.24501	0.23711	22.1206	2.00288e-108	2.36462e-106
S100A13	1149.52	-3.29873	0.149159	-22.1155	2.24204e-108	2.61508e-106
IGFBP3	4856.1	-4.64141	0.209889	-22.1137	2.33519e-108	2.6913e-106
BET1L	534.167	6.18736	0.2799	22.1056	2.79033e-108	3.17802e-106
FAM168B	2257.95	-2.53748	0.114796	-22.1043	2.87476e-108	3.23612e-106
HADHA	2872.16	-2.44085	0.110596	-22.07	6.13619e-108	6.8281e-106
C9orf3	890.978	-2.27071	0.102986	-22.0488	9.80746e-108	1.07893e-105
OTUB2	456.123	3.21503	0.145956	22.0274	1.5719e-107	1.70984e-105
CPT1B	690.045	-3.96326	0.179975	-22.0212	1.80304e-107	1.93947e-105
CDC42EP4	2545.28	-3.09837	0.14136	-21.9183	1.73765e-106	1.84859e-104
ZNHIT1	614.475	5.70515	0.260538	21.8976	2.73841e-106	2.88158e-104
PDK3	971.176	3.83162	0.175032	21.891	3.1682e-106	3.298e-104
RPS6KA2	1325.73	-2.66799	0.122207	-21.8317	1.16086e-105	1.19556e-103
TSPAN2	1171.54	2.95895	0.137125	21.5785	2.86297e-103	2.91751e-101
C4orf35	2854.48	9.07822	0.421173	21.5546	4.78949e-103	4.8299e-101
SLC26A11	522.548	-3.2708	0.152537	-21.4427	5.34698e-102	5.3365e-100
CCDC107	613.161	2.75543	0.128631	21.4212	8.48654e-102	8.38349e-100
PLK4	891.077	4.23768	0.197929	21.4101	1.07615e-101	1.05234e-99
SUMF2	2221.08	-3.57674	0.167243	-21.3865	1.78388e-101	1.72697e-99
HDDC2	870.467	-2.54436	0.119326	-21.3227	6.99214e-101	6.70207e-99
SPTAN1	12970.7	1.34175	0.0631467	21.2481	3.43296e-100	3.25828e-98
FKBP4	7882.41	1.84983	0.0870724	21.2447	3.68902e-100	3.46732e-98
KLHL5	7015.38	3.70482	0.175044	21.165	2.00712e-99	1.86836e-97
SORT1	7693.64	1.50513	0.0711762	21.1465	2.97003e-99	2.73837e-97
ATP6V0A2	2134.37	1.90693	0.0903285	21.111	6.30185e-99	5.75549e-97
ALDH1B1	395.205	-3.32677	0.157662	-21.1006	7.85953e-99	7.11104e-97
TSPYL2	1807.98	-2.06778	0.0982787	-21.04	2.82652e-98	2.53366e-96
TAF13	804.904	3.86887	0.183919	21.0358	3.08597e-98	2.74085e-96
NAPG	1911.37	2.75766	0.131103	21.0343	3.1825e-98	2.80089e-96
WDR55	2784.18	2.7245	0.129749	20.9983	6.79816e-98	5.9291e-96
HDDC3	1329.19	1.91842	0.0913908	20.9913	7.86956e-98	6.80225e-96
CDK5RAP2	1189.8	-2.4922	0.118756	-20.9858	8.83723e-98	7.57108e-96
AC012459.1	2395.38	-3.80636	0.182155	-20.8963	5.7859e-97	4.91345e-95
NEIL2	409.553	-6.46613	0.310652	-20.8147	3.18684e-96	2.68277e-94
NEDD4	11443.8	5.55234	0.266983	20.7966	4.64544e-96	3.87694e-94
NLN	1699.89	4.01407	0.193506	20.7439	1.39238e-95	1.1521e-93
CYP2F1	43127.7	8.69133	0.419297	20.7283	1.92346e-95	1.57805e-93
TBCD	1683.7	-2.69917	0.130608	-20.6662	6.98589e-95	5.68322e-93
RXRA	2061.35	-2.10977	0.102477	-20.5878	3.52765e-94	2.84593e-92
B3GNT7	4596.12	-3.12262	0.151685	-20.5863	3.64232e-94	2.91416e-92
SPSB3	697.261	2.93856	0.142999	20.5495	7.78222e-94	6.17538e-92
PDCL3	2245.58	2.66236	0.12994	20.4892	2.68909e-93	2.11651e-91
CPOX	1462.11	2.70151	0.13213	20.4459	6.53687e-93	5.1035e-91
CASC4	3226.89	-1.98926	0.0975843	-20.385	2.27104e-92	1.75888e-90
RNPC3	467.344	3.86822	0.189777	20.3831	2.36449e-92	1.81672e-90
DNAJC9	920.572	1.912	0.0938726	20.368	3.21367e-92	2.44973e-90
LMTK2	1814.34	2.26929	0.11187	20.2851	1.74036e-91	1.31629e-89
TNFRSF19	2089.42	-2.61208	0.128923	-20.2607	2.85629e-91	2.14354e-89
GPR155	25050.5	4.64603	0.229348	20.2576	3.04692e-91	2.26902e-89
HERC3	2482.46	1.81423	0.0896512	20.2366	4.66545e-91	3.44781e-89
CHFR	2038.35	1.90832	0.0944635	20.2017	9.46439e-91	6.94127e-89
BAT1	3094.04	10.5934	0.527535	20.081	1.08227e-89	7.87781e-88
FABP7	949.628	5.76569	0.287232	20.0733	1.26358e-89	9.12887e-88
CPNE2	1053.24	-3.32685	0.16583	-20.0618	1.59193e-89	1.14159e-87
GPX6	66142.1	4.52865	0.226062	20.0328	2.85117e-89	2.02957e-87
BDH2	891.409	-4.00366	0.199921	-20.0262	3.25762e-89	2.30198e-87
PTPDC1	3088.49	4.2596	0.21318	19.9812	8.02596e-89	5.63039e-87
DOHH	1384.17	2.69045	0.135033	19.9245	2.49728e-88	1.73929e-86
TCEA2	610.161	-3.19028	0.160179	-19.917	2.89957e-88	2.00505e-86
DUOX2	486.129	-5.09671	0.256365	-19.8807	5.98214e-88	4.10731e-86
CYP4X1	833.41	-7.0092	0.352607	-19.8782	6.28294e-88	4.28346e-86
ZCCHC3	810.084	-2.03347	0.10232	-19.8736	6.88215e-88	4.65917e-86
PPAT	1047.98	2.3065	0.116105	19.8657	8.06894e-88	5.42468e-86
USP22	5242.88	-1.89491	0.0954936	-19.8433	1.25956e-87	8.40954e-86
STAT6	4234.52	-2.40515	0.121307	-19.8269	1.74449e-87	1.15674e-85
TRIM25	1549.67	-2.90816	0.146892	-19.798	3.0999e-87	2.04151e-85
KLC3	769.41	3.47227	0.175484	19.7869	3.86349e-87	2.52719e-85
SYN1	717.797	3.9404	0.199827	19.719	1.48064e-86	9.62016e-85
DYNC1I2	5901.95	1.39178	0.0707005	19.6855	2.87026e-86	1.85247e-84
KIAA0427	1133.47	-2.48162	0.126124	-19.6761	3.45385e-86	2.21435e-84
HSF4	596.983	-5.50965	0.280757	-19.6242	9.599e-86	6.11368e-84
TETRAN	1216.35	-2.92335	0.149147	-19.6005	1.53206e-85	9.694e-84
C6orf136	438.715	5.6227	0.287107	19.584	2.11764e-85	1.33122e-83
TAF5L	633.688	-3.86306	0.197383	-19.5714	2.71087e-85	1.69316e-83
MOBKL2C	537.221	-4.25328	0.217353	-19.5685	2.86902e-85	1.78045e-83
OPLAH	992.171	2.16514	0.110647	19.5679	2.90191e-85	1.78939e-83
SLC35E3	1245.25	2.06765	0.105885	19.5274	6.42895e-85	3.93916e-83
RAPGEF3	842.068	-3.56479	0.18259	-19.5235	6.93566e-85	4.2229e-83
C15orf17	1798.06	-4.25786	0.218398	-19.4959	1.18997e-84	7.20008e-83
AP1G2	1828.61	-2.98918	0.154213	-19.3835	1.06293e-83	6.39142e-82
TINF2	1116.5	-2.58187	0.13326	-19.3746	1.26357e-83	7.55102e-82
DHX58	520.014	-3.65417	0.18893	-19.3414	2.41029e-83	1.43154e-81
NADSYN1	963.932	-2.44414	0.126596	-19.3065	4.73392e-83	2.79446e-81
QTRT1	683.457	-2.60207	0.134829	-19.2991	5.46325e-83	3.20544e-81
SLC24A1	274.927	-5.56944	0.289014	-19.2705	9.50714e-83	5.5445e-81
DAXX	480.012	6.92779	0.360649	19.2092	3.09793e-82	1.79587e-80
ATE1	1535.55	2.43768	0.127198	19.1644	7.33471e-82	4.22663e-80
TYK2	1852.93	-1.68425	0.0878974	-19.1615	7.75406e-82	4.44184e-80
KRT17P1	430.431	6.54459	0.341961	19.1384	1.20911e-81	6.88551e-80
GPD2	1094.42	-2.20563	0.115253	-19.1373	1.23484e-81	6.99093e-80
TSN	1678.98	-1.35568	0.0708617	-19.1314	1.38359e-81	7.78754e-80
CBARA1	1055.79	-2.29477	0.120395	-19.0603	5.39238e-81	3.01755e-79
TAF1C	1234.24	-2.09959	0.110227	-19.0479	6.84488e-81	3.80835e-79
IMPA2	869.259	-3.25957	0.171136	-19.0466	7.00722e-81	3.87639e-79
ARL6IP4	2650.01	-2.54675	0.134045	-18.9992	1.7321e-80	9.52753e-79
WASL	1087.59	-2.97727	0.156965	-18.9677	3.15367e-80	1.7249e-78
[truncated: 9,548 more rows]

## Sheet: DEA_dog_vs_human
Gene name	baseMean	log2FoldChange	lfcSE	stat	pvalue	padj
[truncated: 9,725 more rows]

## Sheet: DEA_marmoset_vs_macaque
Gene name	baseMean	log2FoldChange	lfcSE	stat	pvalue	padj
[truncated: 9,725 more rows]

[truncated: 9 more sheets: DEA_mouse_vs_macaque, DEA_rat_vs_macaque, DEA_dog_vs_macaque, DEA_mouse_vs_marmoset, DEA_rat_vs_marmoset, DEA_dog_vs_marmoset, DEA_rat_vs_mouse, DEA_dog_vs_mouse, DEA_dog_vs_rat]
